# Supplementary material for: A HUG taxonomy of humans with potential in human–robot hugs
Source: Sci Rep. 2024 Jun 20;14:14212. doi: 10.1038/s41598-024-64825-8 (PMC11190144; doi:10.1038/s41598-024-64825-8)
Supplement: Supplementary file 2 — Supplementary Information 2. [file 41598_2024_64825_MOESM2_ESM.zip]

Archive with 16 entries (16 files):
- ANV.obj
- AWH.obj
- AWV.obj
- AWV'.obj
- BCH.obj
- BCP.obj
- BCV.obj
- BNH.obj
- BNV.obj
- BWH.obj
- BWV.obj
- BWV'.obj
- ACH.obj
- ACP.obj
- ACV.obj
- ANH.obj
