# Supplementary material for: A HUG taxonomy of humans with potential in human–robot hugs
Source: Sci Rep. 2024 Jun 20;14:14212. doi: 10.1038/s41598-024-64825-8 (PMC11190144; doi:10.1038/s41598-024-64825-8)
Supplement: Supplementary file 2 — Supplementary Information 2. [file 41598_2024_64825_MOESM2_ESM.zip › BCH.obj]

o geo.bobbie.hips
v 2.33116E-07 0.1613744 -0.06235845
v 2.268118E-07 0.1611901 -0.05579223
v 0.001513248 0.1611611 -0.05616225
v 0.01504078 0.1611449 -0.06838631
v 2.380966E-07 0.1615195 -0.06754617
v 0.01389598 0.1608102 -0.05587201
v 2.475061E-07 0.1616732 -0.07736983
v 0.02631817 0.1603605 -0.05354309
v 0.01327023 0.1614195 -0.07831375
v 0.01240124 0.1613598 -0.08793291
v 0.03243985 0.1605927 -0.08591493
v 2.562979E-07 0.1615505 -0.08659908
v 2.651138E-07 0.1595882 -0.09522726
v 0.03090813 0.1608356 -0.07631072
v 0.04766179 0.1600469 -0.07015771
v 0.02933354 0.1606407 -0.0656742
v 0.04281364 0.160006 -0.06028346
v 0.03787715 0.1598096 -0.04848992
v 0.04839517 0.1591805 -0.04078132
v 0.01152359 0.1593549 -0.09687346
v 0.05588184 0.1592222 -0.05202753
v 0.01049615 0.1509194 -0.101522
v 2.680927E-07 0.1514162 -0.09989642
v 2.684238E-07 0.1415537 -0.1030889
v 0.06658419 0.158472 -0.04178015
v 0.057054 0.1586048 -0.03123229
v 0.06481853 0.1581386 -0.02231609
v 0.07480194 0.1579093 -0.03062205
v 0.0706476 0.1578096 -0.0153913
v 0.07992196 0.15752 -0.01803947
v 0.08843376 0.1570837 -0.02022009
v 0.08313109 0.1575454 -0.03545674
v 0.07424133 0.1582366 -0.04918722
v 0.0812369 0.1578326 -0.05561869
v 0.0911436 0.1567674 -0.03975348
v 0.09694391 0.1560355 -0.02222912
v 0.1045304 0.1525859 -0.02415103
v 0.06200707 0.1591458 -0.06102313
v 0.06761435 0.1589391 -0.06923131
v 0.07234931 0.155843 -0.07635804
v 0.05097838 0.1597591 -0.07953904
v 0.09848711 0.1537905 -0.04369865
v 0.05418117 0.1572046 -0.0878603
v 0.05529417 0.1493507 -0.09271453
v 0.0335719 0.1583881 -0.09495361
v 0.03355659 0.1502493 -0.09996118
v 0.009463523 0.1409741 -0.1046851
v 0.08734761 0.1547522 -0.06130106
v 0.03304219 0.1400967 -0.1028534
v 0.008246406 0.129075 -0.108163
v 2.697456E-07 0.1295632 -0.1067471
v 0.006764227 0.1153907 -0.1131411
v 2.721972E-07 0.1157053 -0.1119426
v 2.752369E-07 0.1005103 -0.1180075
v 0.03255144 0.12817 -0.1066979
v 0.1012752 0.1464222 -0.04611222
v 0.09006864 0.1474071 -0.06479079
v 0.09125264 0.1379455 -0.06726546
v 0.07452288 0.1483304 -0.08078033
v 0.07512388 0.1386487 -0.08345336
v 0.07600023 0.1269926 -0.08691318
v 0.05532087 0.1393742 -0.0955461
v 0.05558566 0.1275476 -0.09937199
v 0.0321134 0.1144952 -0.1118599
v 0.1076025 0.145182 -0.02560507
v 0.1058622 0.1515874 -0.003728476
v 0.09694391 0.1560355 -0.02222912
v 0.05618668 0.1138787 -0.1044094
v 0.03164554 0.09954077 -0.1177419
v 0.05696917 0.09887141 -0.110254
v 0.03108362 0.08353049 -0.1234356
v 0.005084132 0.1003181 -0.1188979
v 0.003342223 0.08415097 -0.1244696
v 2.77895E-07 0.08425599 -0.1238737
v 2.797517E-07 0.06727892 -0.1290378
v 0.001667002 0.06723624 -0.1293491
v 0.0001495763 0.04979664 -0.1328366
v 0.0295041 0.04933512 -0.1319581
v 2.801868E-07 0.04980016 -0.1328085
v 2.801391E-07 0.04791057 -0.133117
v 2.795001E-07 0.03239083 -0.1353914
v 0.03036372 0.06670028 -0.128337
v 0.057668 0.08289415 -0.116116
v 0.0579684 0.06611925 -0.1210867
v 0.07956307 0.09837431 -0.09708995
v 0.05781125 0.0488444 -0.1246607
v 0.08147258 0.08239681 -0.1026378
v 0.07755094 0.1133808 -0.09158834
v 0.08275911 0.06561214 -0.107366
v 0.02868803 0.03200251 -0.1346906
v 0.05749677 0.03156346 -0.1272414
v 0.02782434 0.01529902 -0.1362582
v 2.779086E-07 0.0156309 -0.1369037
v 0.08349318 0.0483706 -0.1110137
v 0.0570104 0.01487249 -0.1288945
v 0.0563649 -0.0003910065 -0.129867
v 0.02698814 6.651878E-05 -0.1370952
v 2.757872E-07 0.0003643036 -0.1375778
v 0.02621222 -0.01334953 -0.1374427
v 2.735964E-07 -0.01338714 -0.137892
v 0.08382178 0.03114378 -0.113608
v 0.02563127 -0.02300072 -0.1373704
v 2.716279E-07 -0.02297783 -0.1376498
v 0.08364187 0.01444149 -0.1152404
v 0.1059968 0.01416588 -0.0955829
v 0.1057995 0.03089094 -0.09402973
v 0.05568034 -0.01330191 -0.1302883
v 0.08248085 -0.01393855 -0.1165523
v 0.08318537 -0.000890851 -0.1162369
v 0.02516343 -0.03014994 -0.136979
v 0.05444036 -0.03048629 -0.1298373
v 2.697956E-07 -0.03008533 -0.1370792
v 0.05501053 -0.02294618 -0.1301229
v 0.02471337 -0.03648651 -0.1362724
v 2.681404E-07 -0.03629947 -0.1365246
v 0.02406134 -0.04161739 -0.1335382
v 2.645706E-07 -0.04118127 -0.1337126
v 2.58735E-07 -0.04271954 -0.1278937
v 0.1058691 -0.001373768 -0.09665875
v 0.1225585 -0.001171112 -0.07216025
v 0.08180005 -0.02394861 -0.1165373
v 0.1045811 -0.02523792 -0.09709754
v 0.1053321 -0.01479238 -0.09710237
v 0.05369425 -0.03724259 -0.1288665
v 0.08015866 -0.03830582 -0.1156035
v 0.0812392 -0.03151876 -0.1165038
v 0.1220338 -0.01482671 -0.07264793
v 0.1325213 -0.01441395 -0.04563183
v 0.0524985 -0.04260063 -0.126438
v 0.1037767 -0.03268725 -0.09688216
v 0.1203459 -0.0332734 -0.07238423
v 0.1212251 -0.02550793 -0.07267296
v 0.1025887 -0.03971279 -0.09634462
v 0.0996241 -0.04471487 -0.09420114
v 0.07790162 -0.04329854 -0.1128154
v 0.04998365 -0.04429221 -0.1203175
v 0.131708 -0.02518851 -0.0458582
v 0.135325 -0.02568913 -0.01829889
v 0.1194575 -0.0405364 -0.07206172
v 0.1283874 -0.04049021 -0.04533365
v 0.1304386 -0.03325289 -0.04570778
v 0.02306182 -0.04328698 -0.1275789
v 0.0218648 -0.04380411 -0.1202966
v 2.521068E-07 -0.04314089 -0.1210332
v 0.02057518 -0.04405427 -0.1116161
v 2.440406E-07 -0.04341519 -0.112639
v 2.311495E-07 -0.04364169 -0.09918349
v 0.04705105 -0.04478943 -0.113065
v 0.06928796 -0.04575682 -0.1010833
v 0.1335235 -0.03382397 -0.01863168
v 0.1314929 -0.03582126 0.007546932
v 0.04350868 -0.04499543 -0.1048933
v 0.03853301 -0.0452159 -0.09227902
v 0.01881628 -0.04422635 -0.09821892
v 0.01720473 -0.04463106 -0.08187277
v 2.15398E-07 -0.04422605 -0.08280077
v 0.002506346 -0.04590631 -0.06560014
v 2.136577E-07 -0.04439604 -0.08101076
v 1.983136E-07 -0.04595876 -0.0652401
v 1.81383E-07 -0.04729176 -0.04776476
v 0.1307645 -0.0410319 -0.01884561
v 0.1262156 -0.04690611 -0.01888645
v 0.0639217 -0.04597813 -0.09371816
v 0.08137038 -0.04706293 -0.07857949
v 0.1291594 -0.04301476 0.006841905
v 0.1223095 -0.04468894 0.03112504
v 0.05601222 -0.04621905 -0.08233025
v 0.1251769 -0.04886323 0.006028094
v 0.1186411 -0.05202591 0.00503467
v 0.1187184 -0.04996938 0.02986948
v 0.1074826 -0.05074102 0.05109678
v 0.1125603 -0.05253434 0.0278621
v 0.1049951 -0.05297232 0.02559516
v 0.1017508 -0.05211037 0.04794836
v 0.0471297 -0.04654896 -0.06914265
v 0.03292404 -0.04571205 -0.07567615
v 0.01681201 -0.04610103 -0.0635836
v 0.01918999 -0.04693329 -0.04806684
v 0.02969291 -0.04645288 -0.06034401
v 0.03987347 -0.04682815 -0.05861625
v 0.05738317 -0.04747432 -0.0581778
v 0.03187048 -0.04711306 -0.04742173
v 0.03638572 -0.04765314 -0.03595417
v 0.04461604 -0.04741842 -0.04969654
v 0.00666828 -0.04712492 -0.04840534
v 0.01059781 -0.04731083 -0.03417594
v 1.67087E-07 -0.04752755 -0.03284
v 1.656792E-07 -0.04751438 -0.03124146
v 0.07065046 -0.04731309 -0.06915301
v 0.08117087 -0.04861206 -0.05351076
v 0.06749763 -0.04854071 -0.04613025
v 0.07324186 -0.04960722 -0.03123388
v 0.05129498 -0.04816544 -0.03919786
v 0.001923944 -0.0473882 -0.02094128
v 1.555264E-07 -0.04741323 -0.02071305
v 1.450024E-07 -0.04727906 -0.009667814
v 0.0573793 -0.04902017 -0.02723711
v 0.003062395 -0.04725367 -0.009820367
v 0.003070374 -0.04722023 0.001272651
v 0.01557272 -0.04758328 5.133063E-05
v 1.344707E-07 -0.04722309 0.001370686
v 0.002756594 -0.04734004 0.01326998
v 1.231084E-07 -0.04730719 0.01325231
v 1.105533E-07 -0.04771554 0.02632144
v 0.01538608 -0.04745281 -0.01130876
v 0.0284197 -0.04799849 -0.01264896
v 0.01377568 -0.04742575 -0.0223709
v 0.0262273 -0.04765493 -0.02336464
v 0.02290918 -0.0473218 -0.03505489
v 0.04070032 -0.04825026 -0.02487093
v 0.04310824 -0.04876494 -0.01366939
v 0.05955457 -0.04967999 -0.01420996
v 0.04259995 -0.04913116 -0.001918519
v 0.02846282 -0.04825729 -0.00127116
v 0.04107699 -0.04939508 0.01022953
v 0.05855538 -0.05011171 -0.001086317
v 0.02752914 -0.04850453 0.01066794
v 0.01533171 -0.04777294 0.01230757
v 0.02795068 -0.04882932 0.02325955
v 0.003007903 -0.04778606 0.02637696
v 0.01567348 -0.04817086 0.02526871
v 0.004192794 -0.04847687 0.03964337
v 9.778095E-08 -0.04838544 0.03956851
v 8.489573E-08 -0.04919678 0.05290687
v 0.01747947 -0.04879421 0.03866434
v 0.02985489 -0.04923934 0.03595083
v 0.005716881 -0.04933226 0.05308371
v 0.03980219 -0.04962844 0.02171195
v 0.00722179 -0.05021536 0.06583083
v 7.274677E-08 -0.05002594 0.06547093
v 6.567792E-08 -0.05050725 0.07278151
v 0.02067051 -0.04966283 0.05238765
v 0.02428677 -0.05057031 0.06495448
v 0.008349226 -0.05071801 0.07298252
v 0.009216078 -0.05110294 0.07906029
v 5.976916E-08 -0.05084848 0.07890391
v 5.53468E-08 -0.05089504 0.08450098
v 0.0344611 -0.04986334 0.04953138
v 0.04040004 -0.05079871 0.06179119
v 0.02666862 -0.05111665 0.07222991
v 0.02852569 -0.05159652 0.07830955
v 0.009938758 -0.05122411 0.08454598
v 0.04072366 -0.04990816 0.0328319
v 0.01073495 -0.0503006 0.0895879
v 4.983771E-08 -0.04987687 0.08948753
v 4.701653E-08 -0.04664373 0.09305482
v 0.04497597 -0.05140454 0.07027414
v 0.04832668 -0.05186844 0.0763538
v 0.05511836 -0.05101454 0.05578561
v 0.0464875 -0.05041379 0.04476983
v 0.04917467 -0.05041653 0.03024046
v 0.03016059 -0.05191553 0.08382713
v 0.03171782 -0.05122501 0.08907383
v 0.05171417 -0.05037743 0.02207689
v 0.05527503 -0.0503152 0.01129693
v 0.06472062 -0.05120409 0.02676504
v 0.05701612 -0.05099159 0.03708213
v 0.0743934 -0.05100161 0.0006631174
v 0.06755142 -0.05154496 0.04664155
v 0.07064105 -0.05124235 0.01491353
v 0.0886908 -0.05173266 0.002247083
v 0.07541398 -0.05045503 -0.01510612
v 0.07752448 -0.05193359 0.03433978
v 0.06175466 -0.0515784 0.06467938
v 0.09000579 -0.05108148 -0.0162871
v 0.1024119 -0.0515275 -0.01741722
v 0.08757944 -0.05001038 -0.03537671
v 0.100664 -0.0502041 -0.03917695
v 0.1093495 -0.05004978 -0.04138058
v 0.09372167 -0.04841185 -0.06015125
v 0.1020879 -0.04809171 -0.06421626
v 0.1093688 -0.04761469 -0.0675268
v 0.08793293 -0.04681355 -0.08484821
v 0.09422249 -0.04631758 -0.08986779
v 0.07391349 -0.04518378 -0.1074325
v 0.1157973 -0.04553956 -0.07040661
v 0.1238659 -0.04587495 -0.04440658
v 0.1172331 -0.04888368 -0.04301764
v 0.1197159 -0.05083048 -0.01872967
v 0.1115008 -0.05171233 -0.01821621
v 0.1105596 -0.0527004 0.004160381
v 0.1012645 -0.05231422 0.003495685
v 0.09651665 -0.05260086 0.02307803
v 0.08433695 -0.05200201 0.01924581
v 0.08783025 -0.0523715 0.04052979
v 0.0951198 -0.05243897 0.04448565
v 0.07581539 -0.05188322 0.05433988
v 0.08754446 -0.05217433 0.06429162
v 0.08203667 -0.05205715 0.05956989
v 0.06671552 -0.05198163 0.07059572
v 0.0709767 -0.05241245 0.07625011
v 0.05132294 -0.05226713 0.08214667
v 0.09239464 -0.05119258 0.06821479
v 0.0536388 -0.05198127 0.08754975
v 0.07469858 -0.05232328 0.08125077
v 0.09600449 -0.04770285 0.07093757
v 0.07795772 -0.04986703 0.08498108
v 0.09764338 -0.04151928 0.07180914
v 0.110905 -0.04620874 0.05287185
v 0.05578951 -0.04966986 0.09206199
v 0.03309242 -0.04809242 0.09283414
v 0.1123467 -0.03939348 0.05352348
v 0.1132373 -0.03160912 0.05394765
v 0.1239542 -0.03760225 0.03187674
v 0.07976939 -0.04447007 0.08619434
v 0.1247884 -0.02949589 0.03246626
v 0.1257163 -0.01860112 0.03330696
v 0.1327411 -0.02752173 0.008226121
v 0.1336343 -0.01656467 0.008954308
v 0.1340409 -0.002701521 0.0099195
v 0.1362716 -0.01492691 -0.01779802
v 0.1365863 -0.001212478 -0.01699594
v 0.1363814 0.01446277 -0.01585203
v 0.1329003 -0.000756979 -0.04498902
v 0.1328784 0.01483124 -0.04401202
v 0.132274 0.03141141 -0.04268561
v 0.122665 0.0144183 -0.07124144
v 0.1223197 0.03108615 -0.06994203
v 0.1209124 0.04812843 -0.0678545
v 0.1049078 0.04807299 -0.09167583
v 0.1034373 0.06525511 -0.08837195
v 0.1188079 0.06513602 -0.06505954
v 0.1012383 0.0820232 -0.08413517
v 0.1307395 0.0483318 -0.04090294
v 0.1158028 0.08179051 -0.06151767
v 0.09826237 0.09799737 -0.07924124
v 0.1281346 0.06521684 -0.03865512
v 0.1120377 0.09773046 -0.05760868
v 0.09517586 0.1129534 -0.07438644
v 0.1244781 0.0817737 -0.03608868
v 0.1081489 0.1125796 -0.05379048
v 0.09277147 0.1264638 -0.07030376
v 0.1050191 0.1258636 -0.05053413
v 0.1199881 0.09767658 -0.03334901
v 0.1028513 0.1371452 -0.04804463
v 0.1155752 0.1124619 -0.03076733
v 0.1095511 0.1361784 -0.02694222
v 0.1119806 0.1253988 -0.0286012
v 0.108953 0.1441287 -0.004188583
v 0.1111062 0.1355715 -0.004815141
v 0.1136788 0.1247483 -0.005691048
v 0.1172421 0.1125112 -0.00673925
v 0.12191 0.09775609 -0.008021319
v 0.1268116 0.08177239 -0.009473436
v 0.1308773 0.06510752 -0.01100555
v 0.133821 0.04813135 -0.01265685
v 0.1306159 0.04760164 0.01459434
v 0.1355859 0.03112465 -0.01435734
v 0.1275909 0.06486529 0.01595185
v 0.1232943 0.08158022 0.01669652
v 0.1184129 0.09755105 0.01705416
v 0.1326148 0.03017282 0.01289098
v 0.1249014 0.02928567 0.03781435
v 0.1337024 0.01317602 0.01122928
v 0.1260626 0.01180339 0.03593452
v 0.114451 0.01031303 0.05763708
v 0.1263081 -0.004479408 0.03445552
v 0.1148713 -0.006168902 0.05591548
v 0.1003982 -0.008679986 0.07424579
v 0.1143374 -0.02072299 0.05474628
v 0.09999622 -0.02335149 0.07283346
v 0.08292066 -0.02757508 0.08778115
v 0.09883507 -0.03421015 0.07219162
v 0.0814786 -0.03773659 0.08704805
v 0.05979454 -0.03960991 0.0953631
v 0.05786366 -0.04494226 0.09407831
v 0.03612582 -0.03837222 0.09624329
v 0.03457221 -0.04338217 0.09480129
v 0.06167901 -0.03205639 0.0968601
v 0.01160485 -0.04717195 0.09309447
v 0.01255637 -0.04241258 0.09478357
v 4.623284E-08 -0.04192084 0.0947712
v 4.594375E-08 -0.03698903 0.09600931
v 0.01356493 -0.03741837 0.09610186
v 0.03782544 -0.03312832 0.09756358
v 0.01467494 -0.03219396 0.09739944
v 4.570612E-08 -0.03194469 0.09721488
v 4.543066E-08 -0.02584833 0.09865957
v 0.01599096 -0.02595973 0.09891563
v 0.03970021 -0.02444023 0.09966103
v 0.01751965 -0.0157696 0.1013725
v 4.49706E-08 -0.01569515 0.101067
v 4.43948E-08 -0.003375411 0.1040065
v 0.04077994 -0.01056445 0.1028043
v 0.06282564 -0.003786206 0.1017198
v 0.06298361 -0.01929939 0.09891827
v 0.08335368 -0.01317888 0.08949795
v 0.01822244 -0.002288818 0.1045989
v 0.08233887 0.002675772 0.09155174
v 0.07958485 0.01982188 0.09387065
v 0.09963801 0.007501781 0.07629915
v 0.04004768 0.004765451 0.1062916
v 0.03612541 0.02148831 0.110108
v 0.01561864 0.01491779 0.108675
v 4.362167E-08 0.01272523 0.1078698
v 4.305319E-08 0.025352 0.1108599
v 0.06083793 0.01297653 0.1046076
v 0.09729633 0.02480048 0.0788044
v 0.09327216 0.04260361 0.08157834
v 0.1127991 0.02788132 0.05989989
v 0.01090216 0.03101736 0.1123382
v 0.0556978 0.03072113 0.1074738
v 0.1092987 0.04573774 0.06233487
v 0.1048282 0.06325632 0.06448485
v 0.1222739 0.04708576 0.03986527
v 0.1187557 0.06446677 0.04148586
v 0.1142836 0.08101553 0.0417268
v 0.07482059 0.03770047 0.09644824
v 0.04852441 0.04919189 0.1089194
v 0.1096416 0.09678513 0.04107184
v 0.06810736 0.0557602 0.09817038
v 0.06055511 0.07371944 0.09905779
v 0.08740902 0.06040925 0.08358338
v 0.02927185 0.040402 0.1132368
v 0.1000696 0.07996863 0.06498915
v 0.08144508 0.07765156 0.08453254
v 0.0766746 0.09375054 0.08292089
v 0.09554962 0.09559339 0.0634784
v 0.0389999 0.06850451 0.1081386
v 0.0001282056 0.04812205 0.114698
v 4.350958E-08 0.04799044 0.1146757
v 4.354234E-08 0.04821855 0.1146847
v 0.01952098 0.06048161 0.113698
v 5.356472E-08 0.08136362 0.1104766
v 0.0001369818 0.08149987 0.1104605
v 5.36419E-08 0.0815348 0.1104282
v 5.496118E-08 0.08448976 0.1096072
v 0.03093438 0.08687478 0.1062544
v 6.366231E-08 0.1035157 0.1041047
v 0.0542791 0.09067386 0.09721044
v 0.02700492 0.1038733 0.1017396
v 0.02524535 0.1194381 0.09804915
v 7.053022E-08 0.1193233 0.09991141
v 7.597291E-08 0.1325457 0.09672013
v 0.0734413 0.1088614 0.07995358
v 0.0509975 0.1065071 0.09360751
v 0.09167555 0.1103595 0.06142926
v 0.07103373 0.1226843 0.07730594
v 0.04938636 0.1210982 0.09049499
v 0.06942181 0.134208 0.07552118
v 0.04821673 0.1332445 0.0882543
v 0.04742806 0.1425403 0.08666459
v 0.02425186 0.1323009 0.09559949
v 0.02359406 0.1422353 0.09361804
v 0.02284534 0.1504868 0.09062704
v 7.999846E-08 0.1427812 0.09444624
v 8.470919E-08 0.1512495 0.0911197
v 9.304595E-08 0.1545177 0.08301007
v 0.08867998 0.1237248 0.0596984
v 0.02138623 0.1538696 0.08310351
v 0.01981354 0.155311 0.07414393
v 0.03959968 0.154945 0.06931172
v 0.01827801 0.1560828 0.06436308
v 1.022173E-07 0.1556384 0.07361916
v 1.119011E-07 0.1563627 0.06361649
v 0.04321744 0.153505 0.07737429
v 0.0620134 0.1535141 0.0662581
v 0.04629029 0.1502839 0.08410961
v 0.06638362 0.1501786 0.0717006
v 0.08258564 0.1499565 0.05562821
v 0.06827894 0.1427725 0.07416746
v 0.08524954 0.1430523 0.05757219
v 0.09787237 0.1434854 0.03827943
v 0.08666438 0.1347842 0.05849279
v 0.09938175 0.1354071 0.03868851
v 0.1018317 0.1241619 0.03928549
v 0.1051727 0.1114684 0.04007262
v 0.1137364 0.1122037 0.01716661
v 0.1101728 0.1246489 0.01723732
v 0.1075399 0.1354321 0.01732629
v 0.1056665 0.143792 0.01737127
v 0.1029097 0.1511306 0.01705016
v 0.09587733 0.155031 0.01548998
v 0.09498715 0.1502835 0.03719334
v 0.08861732 0.1541609 0.03413853
v 0.08122282 0.1559551 0.0303731
v 0.07717673 0.1537754 0.0513549
v 0.07085101 0.1553095 0.04600135
v 0.09852359 0.1555117 -0.00363889
v 0.09001113 0.1568834 -0.003694686
v 0.08843376 0.1570837 -0.02022009
v 0.07992196 0.15752 -0.01803947
v 0.05681456 0.1548942 0.05941097
v 0.05122371 0.1557233 0.05187124
v 0.08776481 0.1565329 0.01347309
v 0.08115669 0.1572734 -0.003757654
v 0.0706476 0.1578096 -0.0153913
v 0.07898282 0.1570373 0.01128869
v 0.06376848 0.1561181 0.04014607
v 0.05340382 0.1568515 0.03156345
v 0.07284342 0.156758 0.0260026
v 0.03583401 0.1558072 0.06016923
v 0.065857 0.1575094 0.006629083
v 0.06868985 0.1577122 -0.006057344
v 0.04392349 0.1565077 0.04193497
v 0.05867545 0.158117 -0.01210315
v 0.06481853 0.1581386 -0.02231609
v 0.057054 0.1586048 -0.03123229
v 0.05366683 0.1579483 -0.0004136721
v 0.06097542 0.157222 0.01939879
v 0.04831589 0.157701 0.01165544
v 0.0493858 0.1585695 -0.01991397
v 0.03149276 0.1564636 0.04911714
v 0.04247941 0.1584089 -0.007991772
v 0.04025215 0.159081 -0.0283131
v 0.04839517 0.1591805 -0.04078132
v 0.03787715 0.1598096 -0.04848992
v 0.03294826 0.1588936 -0.01579766
v 0.02568323 0.158671 -0.003775245
v 0.03633286 0.1581832 0.003752587
v 0.03112525 0.1595967 -0.0355036
v 0.04153029 0.1574234 0.02254567
v 0.0294778 0.1579358 0.01464365
v 0.03379372 0.1571729 0.03207159
v 0.02227635 0.1576833 0.02507967
v 0.01045962 0.1581199 0.02034057
v 0.02761066 0.1569855 0.03933648
v 0.0178275 0.1572782 0.03754532
v 0.01713357 0.1566945 0.05159486
v 0.004581864 0.1576696 0.03473895
v 0.001689321 0.1570576 0.05002578
v 1.140157E-07 0.1564783 0.06142429
v 1.255764E-07 0.1571191 0.04944045
v 1.41561E-07 0.1578451 0.03284054
v 1.588046E-07 0.1585576 0.01491962
v 0.007524519 0.1589158 0.001208524
v 1.59792E-07 0.1585969 0.0138932
v 1.777347E-07 0.1593245 -0.004756813
v 0.0180777 0.1584159 0.008130255
v 0.005517604 0.1596969 -0.01828543
v 1.830353E-07 0.1595314 -0.01026796
v 1.948998E-07 0.1600069 -0.0226012
v 0.0154932 0.1591716 -0.01089254
v 0.004357163 0.1603794 -0.03584832
v 2.031917E-07 0.1603264 -0.03122313
v 2.11072E-07 0.1606295 -0.03941715
v 0.02343886 0.1593848 -0.02275654
v 0.01389635 0.1598758 -0.02931282
v 0.003485383 0.1608394 -0.0480807
v 2.171885E-07 0.1608558 -0.04577892
v 2.268118E-07 0.1611901 -0.05579223
v 0.001513248 0.1611611 -0.05616225
v 0.01389598 0.1608102 -0.05587201
v 0.01133892 0.1605175 -0.04515167
v 0.02161864 0.1600714 -0.04087664
v 0.02631817 0.1603605 -0.05354309
v 2.33116E-07 0.1613744 -0.06235845
v -0.001512794 0.1611611 -0.05616225
v 2.268118E-07 0.1611901 -0.05579223
v 2.380966E-07 0.1615195 -0.06754617
v -0.01389553 0.1608103 -0.05587203
v -0.0150403 0.1611449 -0.06838634
v 2.475061E-07 0.1616732 -0.07736983
v -0.02631772 0.1603605 -0.05354314
v -0.01326973 0.1614195 -0.07831378
v -0.01240073 0.1613598 -0.08793294
v -0.03243934 0.1605927 -0.08591499
v 2.562979E-07 0.1615505 -0.08659908
v 2.651138E-07 0.1595882 -0.09522726
v -0.03090763 0.1608356 -0.07631078
v -0.0476613 0.1600469 -0.0701578
v -0.02933307 0.1606407 -0.06567426
v -0.04281317 0.160006 -0.06028354
v -0.0378767 0.1598096 -0.04848999
v -0.04839474 0.1591805 -0.04078141
v -0.01152305 0.1593549 -0.09687348
v -0.0558814 0.1592222 -0.05202764
v -0.01049561 0.1509194 -0.101522
v 2.680927E-07 0.1514162 -0.09989642
v 2.684238E-07 0.1415537 -0.1030889
v -0.06658377 0.158472 -0.04178028
v -0.0570536 0.1586049 -0.0312324
v -0.06481814 0.1581386 -0.02231621
v -0.07480154 0.1579093 -0.03062219
v -0.07064723 0.1578096 -0.01539143
v -0.07992159 0.15752 -0.01803962
v -0.08843337 0.1570837 -0.02022026
v -0.08313067 0.1575454 -0.03545689
v -0.07424089 0.1582366 -0.04918735
v -0.08123645 0.1578326 -0.05561884
v -0.09114318 0.1567674 -0.03975365
v -0.09694352 0.1560355 -0.0222293
v -0.10453 0.1525859 -0.02415122
v -0.0620066 0.1591459 -0.06102324
v -0.06761387 0.1589392 -0.06923143
v -0.07234882 0.155843 -0.07635818
v -0.05097789 0.1597591 -0.07953913
v -0.09848668 0.1537905 -0.04369883
v -0.05418066 0.1572046 -0.08786041
v -0.05529365 0.1493507 -0.09271464
v -0.03357138 0.1583881 -0.09495367
v -0.03355605 0.1502493 -0.09996124
v -0.009462982 0.1409741 -0.1046851
v -0.08734715 0.1547522 -0.06130122
v -0.03304165 0.1400967 -0.1028535
v -0.008245864 0.129075 -0.108163
v 2.697456E-07 0.1295632 -0.1067471
v -0.00676368 0.1153907 -0.1131411
v 2.721972E-07 0.1157053 -0.1119426
v 2.752369E-07 0.1005103 -0.1180075
v -0.0325509 0.12817 -0.106698
v -0.1012748 0.1464222 -0.0461124
v -0.09006819 0.1474072 -0.06479095
v -0.09125218 0.1379455 -0.06726562
v -0.0745224 0.1483304 -0.08078046
v -0.07512338 0.1386487 -0.08345349
v -0.07599974 0.1269926 -0.08691332
v -0.05532034 0.1393743 -0.0955462
v -0.05558513 0.1275476 -0.0993721
v -0.03211285 0.1144952 -0.1118599
v -0.1076022 0.145182 -0.02560527
v -0.1058618 0.1515874 -0.003728671
v -0.09694352 0.1560355 -0.0222293
v -0.05618615 0.1138787 -0.1044095
v -0.03164499 0.09954077 -0.117742
v -0.05696863 0.09887153 -0.1102541
v -0.03108306 0.08353049 -0.1234357
v -0.00508358 0.1003181 -0.1188979
v -0.003341666 0.08415097 -0.1244696
v 2.77895E-07 0.08425599 -0.1238737
v 2.797517E-07 0.06727892 -0.1290378
v -0.001666441 0.06723624 -0.1293491
v -0.0001490159 0.04979664 -0.1328366
v -0.02950354 0.04933512 -0.1319581
v 2.801868E-07 0.04980016 -0.1328085
v 2.801391E-07 0.04791057 -0.133117
v 2.795001E-07 0.03239083 -0.1353914
v -0.03036316 0.06670028 -0.1283371
v -0.05766745 0.08289427 -0.1161161
v -0.05796786 0.06611925 -0.1210868
v -0.07956257 0.09837431 -0.0970901
v -0.0578107 0.0488444 -0.1246608
v -0.08147208 0.08239681 -0.1026379
v -0.07755043 0.1133808 -0.09158849
v -0.08275861 0.06561214 -0.1073661
v -0.02868747 0.03200251 -0.1346906
v -0.05749623 0.03156346 -0.1272415
v -0.02782379 0.01529902 -0.1362583
v 2.779086E-07 0.0156309 -0.1369037
v -0.08349267 0.0483706 -0.1110139
v -0.05700986 0.01487249 -0.1288946
v -0.05636436 -0.0003909469 -0.1298671
v -0.02698759 6.651878E-05 -0.1370953
v 2.757872E-07 0.0003643036 -0.1375778
v -0.02621167 -0.01334953 -0.1374428
v 2.735964E-07 -0.01338714 -0.137892
v -0.08382126 0.03114384 -0.1136082
v -0.02563073 -0.02300072 -0.1373705
v 2.716279E-07 -0.02297783 -0.1376498
v -0.05567981 -0.01330191 -0.1302884
v -0.08248034 -0.01393849 -0.1165525
v -0.08364137 0.01444149 -0.1152405
v -0.1059963 0.01416588 -0.0955831
v -0.08318486 -0.0008907914 -0.1162371
v -0.105799 0.03089094 -0.09402993
v -0.02516289 -0.03014994 -0.1369791
v -0.05443984 -0.03048629 -0.1298374
v 2.697956E-07 -0.03008533 -0.1370792
v -0.05501001 -0.02294618 -0.130123
v -0.02471283 -0.03648651 -0.1362725
v 2.681404E-07 -0.03629947 -0.1365246
v -0.02406082 -0.04161739 -0.1335382
v 2.645706E-07 -0.04118127 -0.1337126
v 2.58735E-07 -0.04271954 -0.1278937
v -0.08179956 -0.02394855 -0.1165374
v -0.1045806 -0.02523786 -0.09709773
v -0.05369373 -0.03724253 -0.1288666
v -0.08015817 -0.03830582 -0.1156036
v -0.08123871 -0.03151876 -0.116504
v -0.05249799 -0.04260063 -0.1264381
v -0.1037762 -0.03268719 -0.09688236
v -0.1203455 -0.0332734 -0.07238445
v -0.1025883 -0.03971273 -0.09634481
v -0.09962365 -0.04471481 -0.09420132
v -0.07790112 -0.04329848 -0.1128155
v -0.04998314 -0.04429215 -0.1203176
v -0.1194571 -0.04053634 -0.07206195
v -0.1283871 -0.04049021 -0.04533389
v -0.0230613 -0.04328698 -0.1275789
v -0.02186429 -0.04380411 -0.1202967
v 2.521068E-07 -0.04314089 -0.1210332
v -0.02057469 -0.04405427 -0.1116161
v 2.440406E-07 -0.04341519 -0.112639
v 2.311495E-07 -0.04364169 -0.09918349
v -0.04705055 -0.04478943 -0.1130651
v -0.06928749 -0.04575682 -0.1010834
v -0.1157969 -0.0455395 -0.07040682
v -0.1093684 -0.04761463 -0.06752701
v -0.04350821 -0.04499543 -0.1048934
v -0.03853256 -0.04521585 -0.09227909
v -0.01881581 -0.04422635 -0.09821895
v -0.0172043 -0.04463106 -0.0818728
v 2.15398E-07 -0.04422605 -0.08280077
v -0.07391302 -0.04518378 -0.1074326
v -0.09422205 -0.04631752 -0.08986797
v -0.1238655 -0.04587489 -0.04440681
v -0.1262153 -0.04690605 -0.01888668
v -0.0879325 -0.04681355 -0.08484837
v -0.08136997 -0.04706287 -0.07857964
v -0.1172327 -0.04888362 -0.04301785
v -0.1093492 -0.05004978 -0.04138078
v -0.1020875 -0.04809165 -0.06421645
v -0.06392125 -0.04597813 -0.09371828
v -0.1197156 -0.05083042 -0.01872989
v -0.1186408 -0.05202585 0.00503445
v -0.09372128 -0.04841179 -0.06015142
v -0.0811705 -0.04861206 -0.05351091
v -0.05601179 -0.04621905 -0.08233035
v -0.1115005 -0.05171227 -0.01821642
v -0.1024116 -0.05152744 -0.01741741
v -0.1006636 -0.0502041 -0.03917714
v -0.07065006 -0.04731309 -0.06915314
v -0.05738279 -0.04747432 -0.0581779
v -0.04712929 -0.04654896 -0.06914274
v -0.03292362 -0.04571205 -0.07567621
v -0.1105594 -0.05270034 0.004160176
v -0.1049948 -0.05297232 0.02559496
v -0.08757909 -0.05001032 -0.03537687
v -0.07324153 -0.04960716 -0.03123401
v -0.03987309 -0.04682815 -0.05861633
v -0.01681161 -0.04610103 -0.06358363
v -0.06749728 -0.04854065 -0.04613038
v -0.04461567 -0.04741836 -0.04969662
v -0.02969252 -0.04645288 -0.06034406
v -0.01918962 -0.04693329 -0.04806688
v -0.002505948 -0.04590631 -0.06560014
v 2.136577E-07 -0.04439604 -0.08101076
v 1.983136E-07 -0.04595876 -0.0652401
v 1.81383E-07 -0.04729176 -0.04776476
v -0.03187012 -0.04711306 -0.04742179
v -0.03638538 -0.04765314 -0.03595424
v -0.05129464 -0.04816544 -0.03919796
v -0.006667916 -0.04712492 -0.04840536
v -0.01059747 -0.04731083 -0.03417596
v 1.67087E-07 -0.04752755 -0.03284
v -0.001923633 -0.0473882 -0.02094128
v 1.656792E-07 -0.04751438 -0.03124146
v 1.555264E-07 -0.04741323 -0.02071305
v 1.450024E-07 -0.04727906 -0.009667814
v -0.02290884 -0.0473218 -0.03505493
v -0.02622698 -0.04765487 -0.02336469
v -0.05737898 -0.04902017 -0.02723722
v -0.01377537 -0.04742575 -0.02237092
v -0.0284194 -0.04799849 -0.01264901
v -0.0407 -0.04825026 -0.024871
v -0.01538578 -0.04745281 -0.01130879
v -0.01557245 -0.04758322 5.130182E-05
v -0.003062105 -0.04725367 -0.009820373
v -0.003070105 -0.04722023 0.001272645
v 1.344707E-07 -0.04722309 0.001370686
v -0.002756348 -0.04734004 0.01326997
v 1.231084E-07 -0.04730719 0.01325231
v 1.105533E-07 -0.04771554 0.02632144
v -0.04310794 -0.04876494 -0.01366947
v -0.05955427 -0.04967999 -0.01421007
v -0.003007683 -0.04778606 0.02637696
v -0.01533146 -0.04777294 0.01230754
v -0.0041926 -0.04847687 0.03964336
v 9.778095E-08 -0.04838544 0.03956851
v 8.489573E-08 -0.04919678 0.05290687
v -0.02846255 -0.04825729 -0.001271213
v -0.04259967 -0.04913116 -0.001918598
v -0.04107675 -0.04939508 0.01022945
v -0.02752888 -0.04850447 0.01066789
v -0.05855511 -0.05011171 -0.001086425
v -0.02795045 -0.04882932 0.0232595
v -0.01567326 -0.04817086 0.02526868
v -0.01747927 -0.04879421 0.03866431
v -0.02985469 -0.04923934 0.03595078
v -0.005716712 -0.04933226 0.05308371
v -0.03980196 -0.04962844 0.02171188
v -0.02067034 -0.04966277 0.05238762
v -0.007221645 -0.05021536 0.06583081
v 7.274677E-08 -0.05002594 0.06547093
v 6.567792E-08 -0.05050725 0.07278151
v -0.02428662 -0.05057031 0.06495444
v -0.008349095 -0.05071801 0.0729825
v -0.009215958 -0.05110288 0.07906027
v 5.976916E-08 -0.05084848 0.07890391
v 5.53468E-08 -0.05089504 0.08450098
v -0.03446093 -0.04986334 0.04953131
v -0.04039989 -0.05079865 0.06179111
v -0.02666849 -0.05111665 0.07222986
v -0.02852556 -0.05159652 0.07830949
v -0.009938648 -0.05122411 0.08454596
v -0.04072345 -0.04990816 0.03283183
v -0.01073485 -0.0503006 0.08958788
v 4.983771E-08 -0.04987687 0.08948753
v 4.701653E-08 -0.04664373 0.09305482
v -0.04497584 -0.05140454 0.07027406
v -0.04832656 -0.05186844 0.07635371
v -0.0551182 -0.05101448 0.05578551
v -0.04648731 -0.05041379 0.04476974
v -0.04917446 -0.05041653 0.03024037
v -0.03016048 -0.05191553 0.08382707
v -0.03171772 -0.05122501 0.08907377
v -0.05171395 -0.05037743 0.02207679
v -0.05527478 -0.0503152 0.01129682
v -0.0647204 -0.05120409 0.02676493
v -0.05701592 -0.05099159 0.03708203
v -0.07439313 -0.05100161 0.0006629797
v -0.06755124 -0.05154496 0.04664143
v -0.07064081 -0.05124229 0.0149134
v -0.08869053 -0.0517326 0.002246919
v -0.07541368 -0.05045503 -0.01510626
v -0.07752427 -0.05193359 0.03433964
v -0.09000549 -0.05108148 -0.01628727
v -0.06175452 -0.05157834 0.06467927
v -0.08433671 -0.05200201 0.01924566
v -0.1012643 -0.05231416 0.003495498
v -0.09651643 -0.05260086 0.02307785
v -0.08783005 -0.0523715 0.04052963
v -0.07581523 -0.05188322 0.05433974
v -0.06671539 -0.05198163 0.0705956
v -0.09511962 -0.05243891 0.04448548
v -0.08203653 -0.05205709 0.05956974
v -0.05132283 -0.05226707 0.08214658
v -0.07097659 -0.05241245 0.07624997
v -0.08754431 -0.05217433 0.06429145
v -0.1017506 -0.05211031 0.04794817
v -0.1074824 -0.05074102 0.05109658
v -0.1125601 -0.05253434 0.02786189
v -0.0536387 -0.05198127 0.08754964
v -0.07469846 -0.05232322 0.08125064
v -0.09239451 -0.05119258 0.06821463
v -0.1187182 -0.04996938 0.02986926
v -0.1223093 -0.04468894 0.03112481
v -0.1251766 -0.04886317 0.006027862
v -0.1291592 -0.04301471 0.006841666
v -0.1314926 -0.0358212 0.007546688
v -0.1307642 -0.0410319 -0.01884585
v -0.1335232 -0.03382391 -0.01863193
v -0.1353247 -0.02568913 -0.01829914
v -0.1304383 -0.03325289 -0.04570802
v -0.1317077 -0.02518851 -0.04585844
v -0.132521 -0.01441389 -0.04563208
v -0.1212247 -0.02550793 -0.07267318
v -0.1220334 -0.01482666 -0.07264815
v -0.1225581 -0.001171112 -0.07216047
v -0.1053317 -0.01479232 -0.09710256
v -0.1058686 -0.001373768 -0.09665895
v -0.1226645 0.01441836 -0.07124166
v -0.1223192 0.03108615 -0.06994225
v -0.1322736 0.03141147 -0.04268586
v -0.1328781 0.0148313 -0.04401227
v -0.1363811 0.01446283 -0.01585229
v -0.1328999 -0.000756979 -0.04498926
v -0.1209119 0.04812843 -0.06785472
v -0.136586 -0.001212418 -0.0169962
v -0.1340406 -0.002701521 0.009919252
v -0.1362713 -0.01492691 -0.01779827
v -0.133634 -0.01656461 0.00895406
v -0.1257161 -0.01860112 0.03330673
v -0.1327409 -0.02752167 0.008225875
v -0.1247882 -0.02949589 0.03246603
v -0.1132371 -0.03160906 0.05394744
v -0.123954 -0.03760219 0.0318765
v -0.1123465 -0.03939348 0.05352327
v -0.09764324 -0.04151928 0.07180896
v -0.1109049 -0.04620868 0.05287164
v -0.09600435 -0.04770285 0.07093739
v -0.07795762 -0.04986703 0.08498093
v -0.05578942 -0.0496698 0.09206188
v -0.07976928 -0.04447007 0.08619419
v -0.03309233 -0.04809242 0.09283408
v -0.05786357 -0.04494226 0.09407821
v -0.01160475 -0.04717195 0.09309445
v -0.03457211 -0.04338211 0.09480123
v -0.01255628 -0.04241258 0.09478354
v 4.623284E-08 -0.04192084 0.0947712
v 4.594375E-08 -0.03698903 0.09600931
v -0.01356484 -0.03741837 0.09610183
v -0.03612573 -0.03837222 0.09624323
v -0.05979444 -0.03960991 0.095363
v -0.01467485 -0.03219396 0.09739941
v 4.570612E-08 -0.03194469 0.09721488
v 4.543066E-08 -0.02584833 0.09865957
v -0.03782535 -0.03312832 0.09756351
v -0.01599087 -0.02595973 0.0989156
v -0.06167892 -0.03205633 0.09685998
v -0.08292055 -0.02757502 0.087781
v -0.0814785 -0.03773659 0.0870479
v -0.09883494 -0.03421009 0.07219144
v -0.03970011 -0.02444023 0.09966096
v -0.01751956 -0.0157696 0.1013725
v 4.49706E-08 -0.01569515 0.101067
v 4.43948E-08 -0.003375411 0.1040065
v -0.09999608 -0.02335149 0.07283328
v -0.1003981 -0.008679926 0.07424561
v -0.1143372 -0.02072293 0.05474607
v -0.06298354 -0.01929933 0.09891815
v -0.06282555 -0.003786206 0.1017197
v -0.04077985 -0.01056445 0.1028042
v -0.08335356 -0.01317883 0.0894978
v -0.1148711 -0.006168902 0.05591527
v -0.1144508 0.01031303 0.05763688
v -0.1263078 -0.004479349 0.03445528
v -0.01822235 -0.002288818 0.1045989
v -0.08233877 0.002675831 0.09155159
v -0.07958475 0.01982188 0.09387051
v -0.09963787 0.007501841 0.07629897
v -0.1260624 0.01180345 0.03593428
v -0.1249012 0.02928567 0.03781412
v -0.1337021 0.01317608 0.01122903
v -0.0972962 0.02480048 0.07880422
v -0.09327201 0.04260361 0.08157817
v -0.1127989 0.02788138 0.05989968
v -0.1326145 0.03017288 0.01289073
v -0.1306156 0.0476017 0.0145941
v -0.1355856 0.03112465 -0.01435759
v -0.1092985 0.0457378 0.06233467
v -0.104828 0.06325644 0.06448466
v -0.1222737 0.04708576 0.03986505
v -0.1338206 0.04813135 -0.0126571
v -0.1307391 0.04833186 -0.04090318
v -0.1187554 0.06446677 0.04148564
v -0.130877 0.06510752 -0.01100579
v -0.1275907 0.06486541 0.01595161
v -0.1142834 0.08101553 0.04172659
v -0.1188075 0.06513602 -0.06505977
v -0.1281342 0.06521684 -0.03865536
v -0.1268113 0.08177239 -0.00947367
v -0.123294 0.08158022 0.01669629
v -0.1049073 0.04807299 -0.09167603
v -0.1034368 0.06525522 -0.08837214
v -0.1158023 0.08179051 -0.06151789
v -0.1012378 0.0820232 -0.08413537
v -0.1244778 0.08177382 -0.03608891
v -0.09826191 0.09799737 -0.07924142
v -0.1120373 0.09773058 -0.05760889
v -0.1219097 0.09775621 -0.008021545
v -0.09517539 0.1129535 -0.07438662
v -0.1199877 0.09767669 -0.03334923
v -0.1081484 0.1125796 -0.05379068
v -0.09277101 0.1264638 -0.07030394
v -0.1050186 0.1258636 -0.05053433
v -0.1155748 0.1124619 -0.03076755
v -0.1172417 0.1125112 -0.006739467
v -0.1184126 0.09755105 0.01705394
v -0.1028509 0.1371453 -0.04804482
v -0.1119802 0.1253988 -0.02860141
v -0.1095507 0.1361784 -0.02694242
v -0.1136784 0.1247483 -0.005691259
v -0.1111059 0.1355715 -0.004815347
v -0.1089527 0.1441287 -0.004188784
v -0.1137361 0.1122037 0.0171664
v -0.1101725 0.1246489 0.01723712
v -0.1075396 0.1354322 0.0173261
v -0.1056662 0.143792 0.01737108
v -0.09787212 0.1434854 0.03827925
v -0.0993815 0.1354071 0.03868833
v -0.1018315 0.1241619 0.03928531
v -0.1051725 0.1114684 0.04007243
v -0.1029094 0.1511306 0.01704997
v -0.09587702 0.155031 0.0154898
v -0.1096414 0.09678513 0.04107164
v -0.1000694 0.07996863 0.06498897
v -0.09554943 0.09559351 0.06347822
v -0.09167534 0.1103596 0.06142909
v -0.09498688 0.1502835 0.03719316
v -0.0825854 0.1499566 0.05562805
v -0.09852324 0.1555117 -0.003639072
v -0.09001078 0.1568834 -0.003694853
v -0.08843337 0.1570837 -0.02022026
v -0.07992159 0.15752 -0.01803962
v -0.08867978 0.1237249 0.05969824
v -0.08666416 0.1347842 0.05849263
v -0.06942163 0.134208 0.07552104
v -0.08524931 0.1430523 0.05757204
v -0.07103355 0.1226843 0.07730581
v -0.08115633 0.1572734 -0.003757804
v -0.07064723 0.1578096 -0.01539143
v -0.06827874 0.1427725 0.07416734
v -0.04742788 0.1425403 0.08666451
v -0.07344113 0.1088614 0.07995345
v -0.06638341 0.1501787 0.07170048
v -0.06201318 0.1535141 0.06625798
v -0.07667445 0.09375054 0.08292075
v -0.0462901 0.1502839 0.08410952
v -0.02284517 0.1504868 0.090627
v -0.08144493 0.07765156 0.0845324
v -0.06055498 0.07371944 0.09905767
v -0.08740889 0.06040925 0.08358321
v -0.05427897 0.09067386 0.09721034
v -0.06810725 0.0557602 0.09817026
v -0.07482047 0.03770047 0.0964481
v -0.04852431 0.04919189 0.1089193
v -0.0556977 0.03072119 0.1074737
v -0.03612532 0.02148831 0.1101079
v -0.06083784 0.01297653 0.1046074
v -0.04004759 0.004765451 0.1062915
v -0.01561856 0.01491779 0.1086749
v 4.362167E-08 0.01272523 0.1078698
v 4.305319E-08 0.025352 0.1108599
v -0.01090207 0.03101736 0.1123381
v -0.02927176 0.040402 0.1132368
v -0.0001281186 0.04812205 0.114698
v 4.350958E-08 0.04799044 0.1146757
v 4.354234E-08 0.04821855 0.1146847
v -0.01952088 0.06048161 0.113698
v 5.356472E-08 0.08136362 0.1104766
v -0.0389998 0.06850451 0.1081386
v -0.0001368746 0.08149987 0.1104605
v 5.36419E-08 0.0815348 0.1104282
v 5.496118E-08 0.08448976 0.1096072
v -0.03093426 0.08687478 0.1062543
v 6.366231E-08 0.1035157 0.1041047
v -0.02700479 0.1038733 0.1017395
v -0.0252452 0.1194381 0.0980491
v 7.053022E-08 0.1193233 0.09991141
v 7.597291E-08 0.1325457 0.09672013
v -0.05099735 0.1065071 0.09360742
v -0.0493862 0.1210983 0.0904949
v -0.04821657 0.1332445 0.08825421
v -0.02425171 0.1323009 0.09559944
v -0.0235939 0.1422353 0.093618
v 7.999846E-08 0.1427812 0.09444624
v 8.470919E-08 0.1512495 0.0911197
v 9.304595E-08 0.1545177 0.08301007
v -0.02138605 0.1538696 0.08310346
v -0.04321725 0.153505 0.07737422
v -0.03959947 0.1549451 0.06931165
v -0.01981334 0.155311 0.0741439
v 1.022173E-07 0.1556384 0.07361916
v -0.01827779 0.1560828 0.06436305
v 1.119011E-07 0.1563627 0.06361649
v -0.01713332 0.1566945 0.05159483
v -0.001689071 0.1570576 0.05002578
v 1.140157E-07 0.1564783 0.06142429
v 1.255764E-07 0.1571191 0.04944045
v -0.004581584 0.1576696 0.03473894
v 1.41561E-07 0.1578451 0.03284054
v -0.01045931 0.1581199 0.02034055
v 1.588046E-07 0.1585576 0.01491962
v -0.007524175 0.1589158 0.00120851
v 1.59792E-07 0.1585969 0.0138932
v 1.777347E-07 0.1593245 -0.004756813
v -0.01782722 0.1572782 0.03754529
v -0.005517223 0.1596969 -0.01828544
v 1.830353E-07 0.1595314 -0.01026796
v 1.948998E-07 0.1600069 -0.0226012
v -0.004356748 0.1603794 -0.03584833
v 2.031917E-07 0.1603264 -0.03122313
v 2.11072E-07 0.1606295 -0.03941715
v -0.003484944 0.1608394 -0.04808071
v 2.171885E-07 0.1608558 -0.04577892
v 2.268118E-07 0.1611901 -0.05579223
v -0.001512794 0.1611611 -0.05616225
v -0.01389553 0.1608103 -0.05587203
v -0.01133849 0.1605175 -0.04515169
v -0.01389595 0.1598758 -0.02931284
v -0.02161822 0.1600714 -0.04087668
v -0.02631772 0.1603605 -0.05354314
v -0.0378767 0.1598096 -0.04848999
v -0.03112483 0.1595967 -0.03550366
v -0.01549283 0.1591716 -0.01089257
v -0.02568287 0.158671 -0.003775292
v -0.02343847 0.1593848 -0.02275658
v -0.04025176 0.159081 -0.02831318
v -0.04839474 0.1591805 -0.04078141
v -0.0570536 0.1586049 -0.0312324
v -0.03294789 0.1588936 -0.01579772
v -0.04938542 0.1585695 -0.01991406
v -0.01807737 0.1584159 0.008130222
v -0.02947748 0.1579358 0.0146436
v -0.04247906 0.1584091 -0.00799185
v -0.05867509 0.1581171 -0.01210326
v -0.06481814 0.1581386 -0.02231621
v -0.05366649 0.1579483 -0.0004137714
v -0.0686895 0.1577122 -0.006057471
v -0.03633253 0.1581832 0.00375252
v -0.02227605 0.1576833 0.02507962
v -0.04831557 0.157701 0.01165535
v -0.06585667 0.1575094 0.006628961
v -0.04152999 0.1574234 0.0225456
v -0.05340354 0.1568515 0.03156335
v -0.02761039 0.1569855 0.03933643
v -0.03379343 0.1571729 0.03207153
v -0.03149251 0.1564637 0.04911708
v -0.04392323 0.1565078 0.04193489
v -0.03583378 0.1558072 0.06016916
v -0.05122346 0.1557234 0.05187115
v -0.06097512 0.157222 0.01939868
v -0.07284312 0.156758 0.02600246
v -0.05681433 0.1548942 0.05941087
v -0.06376822 0.1561181 0.04014595
v -0.08122253 0.1559551 0.03037295
v -0.07898249 0.1570373 0.01128854
v -0.07085075 0.1553095 0.04600122
v -0.0877645 0.1565329 0.01347293
v -0.07717649 0.1537754 0.05135475
v -0.08861704 0.1541609 0.03413836
v -0.1248577 -0.07743609 0.00116667
v -0.1181156 -0.09490788 0.01536902
v -0.1147091 -0.07686573 0.01960788
v -0.1089261 -0.05844021 0.01577069
v -0.1265764 -0.09055048 -0.005280441
v -0.1236805 -0.1057519 -0.01394098
v -0.1259528 -0.08494478 -0.02493359
v -0.1173606 -0.1104838 0.004920377
v -0.1110876 -0.1181172 -0.004856569
v -0.1185695 -0.06050783 0.00213922
v -0.1115923 -0.05060714 -0.001038027
v -0.1024431 -0.04555917 0.00488267
v -0.1194276 -0.05931294 -0.01368442
v -0.09734149 -0.0392105 -0.01192274
v -0.08608983 -0.04238009 0.009606098
v -0.1251987 -0.0729987 -0.01799797
v -0.1104267 -0.04823643 -0.01302501
v -0.09438965 -0.04006767 -0.0305383
v -0.08187582 -0.03570569 -0.01129028
v -0.1167847 -0.05792856 -0.02521806
v -0.1187365 -0.06585073 -0.03215009
v -0.1086516 -0.04948813 -0.02837915
v -0.1073177 -0.05699259 -0.04180001
v -0.1067145 -0.06932867 -0.05020908
v -0.06534151 -0.03721523 -0.01128533
v -0.06874637 -0.04221034 0.006548652
v -0.05605194 -0.04373407 0.003454558
v -0.05110038 -0.04167491 -0.009076351
v -0.04700009 -0.04148674 -0.02489596
v -0.06273578 -0.03731072 -0.03021118
v -0.04503386 -0.04732102 -0.04007006
v -0.03439607 -0.04920125 -0.01631196
v -0.05110038 -0.04167491 -0.009076351
v -0.07881095 -0.03586972 -0.03088344
v -0.09319942 -0.04794252 -0.04590704
v -0.06067104 -0.04355913 -0.04533653
v -0.07717886 -0.04343492 -0.0473001
v -0.07643254 -0.05706787 -0.0571417
v -0.04118233 -0.04987442 0.0001720273
v -0.05605194 -0.04373407 0.003454558
v -0.09224045 -0.06109929 -0.05595523
v -0.0609943 -0.05594635 -0.05579908
v -0.06298612 -0.07198757 -0.06051743
v -0.0763148 -0.07331973 -0.06125811
v -0.09100241 -0.07630301 -0.0613168
v -0.04632823 -0.05745792 -0.05158861
v -0.03430339 -0.06289881 -0.0444001
v -0.03151332 -0.05348015 -0.03246363
v -0.04912556 -0.07206517 -0.05781145
v -0.02568305 -0.06473619 -0.02390491
v -0.08830744 -0.08829665 -0.06353614
v -0.1041244 -0.08399183 -0.05578514
v -0.07710985 -0.08952045 -0.06380861
v -0.06391615 -0.08984041 -0.06279781
v -0.08136862 -0.1066791 -0.0591338
v -0.05092886 -0.08691627 -0.06007522
v -0.09594303 -0.09786946 -0.05997529
v -0.08625171 -0.1177742 -0.04862345
v -0.06502861 -0.1072734 -0.05911924
v -0.04975996 -0.1018567 -0.05852654
v -0.0423476 -0.08484632 -0.05575753
v -0.1045242 -0.10873 -0.04988986
v -0.03871831 -0.07504421 -0.05184849
v -0.03137435 -0.08256191 -0.04551591
v -0.03804788 -0.09350622 -0.05282593
v -0.0269061 -0.0917691 -0.03865348
v -0.02739518 -0.07142723 -0.03688792
v -0.03398779 -0.105033 -0.04597551
v -0.1141719 -0.09251052 -0.04646806
v -0.04780794 -0.1160276 -0.04757914
v -0.06661659 -0.1196222 -0.04805978
v -0.0484168 -0.1231856 -0.03213643
v -0.03143102 -0.113122 -0.03231809
v -0.1183038 -0.07804585 -0.04066646
v -0.1217035 -0.09999728 -0.03188777
v -0.1101839 -0.1140967 -0.03604221
v -0.06877686 -0.1255225 -0.0320668
v -0.07102326 -0.1262647 -0.01372848
v -0.09007157 -0.1235676 -0.03354818
v -0.1118438 -0.1178723 -0.01899718
v -0.09288219 -0.124832 -0.01658477
v -0.09561669 -0.1228541 0.001251918
v -0.09699801 -0.1146215 0.01829677
v -0.1173606 -0.1104838 0.004920377
v -0.05021633 -0.123578 -0.0132681
v -0.07307668 -0.122918 0.005606849
v -0.09722848 -0.09829766 0.0285389
v -0.1181156 -0.09490788 0.01536902
v -0.1147091 -0.07686573 0.01960788
v -0.05159988 -0.1193419 0.006473968
v -0.07441289 -0.113818 0.02368365
v -0.03203353 -0.1150208 -0.01619807
v -0.05195563 -0.1094327 0.02391464
v -0.09470616 -0.077676 0.03200404
v -0.09109794 -0.05501652 0.02494282
v -0.1089261 -0.05844021 0.01577069
v -0.1024431 -0.04555917 0.00488267
v -0.08608983 -0.04238009 0.009606098
v -0.06874637 -0.04221034 0.006548652
v -0.074245 -0.09597707 0.03364061
v -0.07245833 -0.07432377 0.03395162
v -0.050887 -0.06869382 0.02518665
v -0.07076613 -0.05254942 0.02359522
v -0.05029305 -0.08912975 0.02873498
v -0.05275616 -0.051319 0.01489017
v -0.03492131 -0.08167022 0.01409651
v -0.03721346 -0.06482983 0.00930032
v -0.02898068 -0.06258315 -0.00780178
v -0.02716702 -0.0761686 -0.002871436
v -0.03246291 -0.09883863 0.01218347
v -0.02351951 -0.0751043 -0.01756049
v -0.02478254 -0.08812147 -0.00287287
v -0.03266881 -0.1108122 0.001653321
v -0.02380797 -0.07996649 -0.03012496
v -0.02295468 -0.08335394 -0.01396722
v -0.02302541 -0.09776282 -0.01068392
v -0.0239452 -0.1042288 -0.02005895
v -0.02258401 -0.08973646 -0.02147586
v -0.02393877 -0.09945762 -0.02943224
v 0.05605221 -0.04373413 0.003454661
v 0.06874663 -0.0422104 0.00654878
v 0.06534179 -0.03721523 -0.01128521
v 0.05110067 -0.04167491 -0.009076256
v 0.08609009 -0.04238015 0.009606258
v 0.04700041 -0.0414868 -0.02489588
v 0.0818761 -0.03570569 -0.01129013
v 0.06273611 -0.03731078 -0.03021106
v 0.0450342 -0.04732102 -0.04006998
v 0.03439637 -0.04920125 -0.0163119
v 0.05110067 -0.04167491 -0.009076256
v 0.09734179 -0.03921056 -0.01192256
v 0.09438998 -0.04006773 -0.03053812
v 0.1024433 -0.04555923 0.00488286
v 0.07881127 -0.03586978 -0.03088329
v 0.1115926 -0.05060714 -0.001037821
v 0.1089263 -0.05844027 0.01577089
v 0.0606714 -0.04355913 -0.04533642
v 0.0411826 -0.04987442 0.0001721035
v 0.05605221 -0.04373413 0.003454661
v 0.07717922 -0.04343498 -0.04729996
v 0.110427 -0.04823643 -0.01302481
v 0.1185697 -0.06050789 0.002139439
v 0.124858 -0.07743609 0.001166901
v 0.1147094 -0.07686573 0.01960809
v 0.1181159 -0.09490788 0.01536923
v 0.1194279 -0.05931294 -0.01368419
v 0.0764329 -0.05706787 -0.05714156
v 0.09319977 -0.04794258 -0.04590686
v 0.06099467 -0.05594635 -0.05579897
v 0.06298649 -0.07198757 -0.06051731
v 0.04632859 -0.05745798 -0.05158852
v 0.03430374 -0.06289887 -0.04440004
v 0.04912594 -0.07206517 -0.05781136
v 0.03151365 -0.05348015 -0.03246357
v 0.02568336 -0.06473619 -0.02390486
v 0.107318 -0.05699265 -0.04179981
v 0.1067149 -0.06932873 -0.05020888
v 0.09224081 -0.06109929 -0.05595506
v 0.07631517 -0.07331973 -0.06125797
v 0.108652 -0.04948813 -0.02837895
v 0.116785 -0.05792862 -0.02521784
v 0.1187368 -0.06585073 -0.03214988
v 0.125199 -0.0729987 -0.01799774
v 0.1259531 -0.08494484 -0.02493336
v 0.09100278 -0.07630306 -0.06131663
v 0.1183041 -0.0780459 -0.04066624
v 0.1141723 -0.09251058 -0.04646785
v 0.1041248 -0.08399183 -0.05578495
v 0.08830781 -0.08829671 -0.06353597
v 0.1265766 -0.09055054 -0.005280207
v 0.1236808 -0.105752 -0.01394075
v 0.1173608 -0.1104838 0.004920594
v 0.1110879 -0.1181172 -0.004856363
v 0.1217038 -0.09999734 -0.03188755
v 0.1045246 -0.10873 -0.04988967
v 0.1101842 -0.1140968 -0.036042
v 0.08625204 -0.1177742 -0.04862329
v 0.09594341 -0.09786952 -0.05997511
v 0.1118441 -0.1178724 -0.01899697
v 0.08136898 -0.1066792 -0.05913365
v 0.09007187 -0.1235676 -0.03354802
v 0.09288246 -0.124832 -0.01658459
v 0.07102352 -0.1262647 -0.01372835
v 0.09561693 -0.1228541 0.001252095
v 0.09699821 -0.1146215 0.01829695
v 0.1173608 -0.1104838 0.004920594
v 0.07711022 -0.08952045 -0.06380846
v 0.06391652 -0.08984041 -0.0627977
v 0.06502897 -0.1072735 -0.05911912
v 0.06877716 -0.1255225 -0.03206667
v 0.05092923 -0.08691627 -0.06007513
v 0.06661692 -0.1196222 -0.04805965
v 0.04976033 -0.1018567 -0.05852645
v 0.04234796 -0.08484632 -0.05575744
v 0.04841711 -0.1231857 -0.03213634
v 0.04780827 -0.1160276 -0.04757905
v 0.03398813 -0.105033 -0.04597545
v 0.03871867 -0.07504421 -0.05184841
v 0.03804823 -0.09350622 -0.05282586
v 0.02690643 -0.0917691 -0.03865343
v 0.0313747 -0.08256191 -0.04551585
v 0.02739552 -0.07142729 -0.03688787
v 0.03143132 -0.113122 -0.03231803
v 0.0502166 -0.123578 -0.01326801
v 0.05160011 -0.1193419 0.006474064
v 0.0320338 -0.1150208 -0.01619801
v 0.0730769 -0.122918 0.005606984
v 0.02394549 -0.1042288 -0.02005891
v 0.02393908 -0.09945762 -0.0294322
v 0.02258431 -0.08973646 -0.02147582
v 0.02380829 -0.07996649 -0.03012491
v 0.03266906 -0.1108122 0.001653382
v 0.0235198 -0.07510436 -0.01756045
v 0.02302569 -0.09776282 -0.01068388
v 0.02295497 -0.08335394 -0.01396718
v 0.03246314 -0.09883869 0.01218353
v 0.02716729 -0.07616866 -0.002871385
v 0.0247828 -0.08812153 -0.002872825
v 0.05195583 -0.1094327 0.02391473
v 0.03492154 -0.08167022 0.01409657
v 0.02898096 -0.06258315 -0.007801726
v 0.03721371 -0.06482983 0.009300389
v 0.05088721 -0.06869388 0.02518675
v 0.07441308 -0.113818 0.02368379
v 0.05029325 -0.08912975 0.02873508
v 0.09722866 -0.09829766 0.02853908
v 0.1181159 -0.09490788 0.01536923
v 0.1147094 -0.07686573 0.01960809
v 0.07424519 -0.09597707 0.03364075
v 0.09470635 -0.07767606 0.03200422
v 0.09109817 -0.05501652 0.02494299
v 0.1089263 -0.05844027 0.01577089
v 0.1024433 -0.04555923 0.00488286
v 0.08609009 -0.04238015 0.009606258
v 0.06874663 -0.0422104 0.00654878
v 0.07245852 -0.07432377 0.03395176
v 0.07076635 -0.05254942 0.02359535
v 0.0527564 -0.051319 0.01489027
vn 1.807981E-07 1 0.0003485978
vn 1.807981E-07 1 0.0003485978
vn 0.02736752 0.9991329 0.03137564
vn 0.02842828 0.9992919 0.02464655
vn 1.598305E-07 0.9997523 0.02225702
vn 0.02911958 0.9990738 0.03168051
vn 1.807981E-07 1 0.0003485978
vn 0.03160409 0.9989854 0.03208537
vn 0.02834459 0.9995981 0.0003484839
vn 0.03344725 0.9912711 -0.1275255
vn 0.07346705 0.9882959 -0.1336931
vn 2.781551E-07 0.9947231 -0.1025958
vn 6.884364E-07 0.8255787 -0.5642869
vn 0.04004408 0.9991979 0.0003483552
vn 0.04817641 0.9988125 0.007255045
vn 0.03352832 0.9990838 0.02659713
vn 0.03936043 0.9988474 0.0274697
vn 0.03499231 0.998875 0.03200564
vn 0.03686544 0.9988826 0.02957105
vn 0.03106622 0.778226 -0.6272155
vn 0.04382674 0.9986864 0.02654603
vn 0.01741498 0.3879897 -0.9214992
vn 9.448614E-07 0.4118104 -0.9112695
vn 9.650146E-07 0.3028512 -0.9530379
vn 0.04469049 0.9987573 0.02205914
vn 0.0361246 0.999039 0.02481926
vn 0.03462047 0.9991976 0.02013926
vn 0.044606 0.9988722 0.01626589
vn 0.03367651 0.99929 0.01689529
vn 0.04370753 0.9989609 0.01292042
vn 0.09325261 0.9956213 0.006498786
vn 0.0762677 0.9970581 0.007635789
vn 0.06286104 0.997916 0.01456997
vn 0.2002905 0.9752795 -0.09334669
vn 0.2369604 0.9697361 -0.05883642
vn 0.2854344 0.9582359 -0.01764004
vn 0.7196738 0.6873721 -0.09792449
vn 0.05431207 0.9984131 0.01488114
vn 0.1635288 0.9791076 -0.1208577
vn 0.4373428 0.7599084 -0.4809058
vn 0.1181566 0.9840018 -0.1333398
vn 0.645722 0.7208298 -0.2518878
vn 0.3091867 0.7711229 -0.5565727
vn 0.4069762 0.3781295 -0.8314977
vn 0.1617379 0.7745838 -0.6114415
vn 0.1955313 0.3810143 -0.9036568
vn 0.01592964 0.2907262 -0.9566737
vn 0.5466666 0.7450791 -0.3821162
vn 0.1928703 0.281907 -0.9398561
vn 0.01608812 0.3210859 -0.9469134
vn 9.625859E-07 0.321179 -0.9470185
vn 0.01640792 0.3536976 -0.9352159
vn 9.560064E-07 0.3609465 -0.9325866
vn 9.564404E-07 0.3586266 -0.9334812
vn 0.1834836 0.319519 -0.9296458
vn 0.8662055 0.3301731 -0.3750651
vn 0.7447781 0.3593963 -0.5622632
vn 0.7658541 0.2532351 -0.5910496
vn 0.5903819 0.3757884 -0.7143056
vn 0.6038566 0.2609872 -0.7531554
vn 0.5918035 0.3002305 -0.7480844
vn 0.410264 0.2706427 -0.8708823
vn 0.3998866 0.3124567 -0.8616621
vn 0.1725505 0.3503025 -0.9206055
vn 0.9373614 0.3096727 -0.1595511
vn 0.7518963 0.6572103 0.0522172
vn 0.2854344 0.9582359 -0.01764004
vn 0.3884025 0.3439693 -0.8548852
vn 0.1620534 0.3425978 -0.9254001
vn 0.3778501 0.3413247 -0.8606548
vn 0.1524992 0.3005122 -0.9415075
vn 0.01811852 0.3437504 -0.9388862
vn 0.02129305 0.3017824 -0.9531389
vn 9.623269E-07 0.32298 -0.9464059
vn 9.683077E-07 0.271565 -0.9624201
vn 0.0260196 0.2361977 -0.9713566
vn 0.02853807 0.1952264 -0.9803429
vn 0.1585553 0.172902 -0.9720932
vn 9.717384E-07 0.210493 -0.9775954
vn 9.711775E-07 0.1449594 -0.9894376
vn 9.691684E-07 0.1104159 -0.9938854
vn 0.1457264 0.2333258 -0.9614171
vn 0.3704715 0.2985308 -0.8795626
vn 0.3651908 0.2284609 -0.9024641
vn 0.5698021 0.3378101 -0.7491395
vn 0.3599581 0.1628111 -0.9186527
vn 0.5694184 0.2940884 -0.7676423
vn 0.5783281 0.3367307 -0.7430673
vn 0.5706027 0.2251747 -0.7897524
vn 0.1569451 0.1124299 -0.9811869
vn 0.356087 0.1088545 -0.9280909
vn 0.1388705 0.06850729 -0.9879382
vn 9.655082E-07 0.07144293 -0.9974447
vn 0.5681547 0.1601534 -0.8071871
vn 0.3526768 0.0630445 -0.933619
vn 0.3489244 0.02717193 -0.9367568
vn 0.1356809 0.03443538 -0.990154
vn 9.611113E-07 0.03737982 -0.9993011
vn 0.1338033 0.0003454134 -0.9910079
vn 9.562958E-07 0.007247406 -0.9999738
vn 0.5649912 0.1035133 -0.818578
vn 0.1347497 -0.04043678 -0.9900542
vn 9.474032E-07 -0.0381475 -0.9992721
vn 0.5617915 0.05818679 -0.82523
vn 0.7471072 0.05112742 -0.6627343
vn 0.7471477 0.09813761 -0.657373
vn 0.3472303 -0.009427614 -0.9377325
vn 0.5562009 -0.02079712 -0.8307876
vn 0.5586187 0.01955256 -0.8291941
vn 0.1353338 -0.09360795 -0.9863682
vn 0.342601 -0.1072481 -0.9333394
vn 9.367557E-07 -0.08270557 -0.996574
vn 0.3466296 -0.04349986 -0.9369929
vn 0.1281752 -0.2894066 -0.9485857
vn 8.63493E-07 -0.2856151 -0.9583444
vn 0.06927987 -0.7755684 -0.6274503
vn 4.457852E-07 -0.7876139 -0.6161691
vn -2.289342E-08 -0.9866011 -0.1631511
vn 0.7460064 0.0131507 -0.6658089
vn 0.885612 0.0064081 -0.4643817
vn 0.553775 -0.05127481 -0.8310862
vn 0.7425297 -0.06972406 -0.6661744
vn 0.7440755 -0.02984425 -0.6674286
vn 0.3233712 -0.3166766 -0.8917102
vn 0.5087084 -0.3535863 -0.7849792
vn 0.5472278 -0.1194428 -0.8284173
vn 0.884017 -0.03617354 -0.4660532
vn 0.9672957 -0.04076289 -0.2503546
vn 0.1977597 -0.7852476 -0.5867515
vn 0.7379069 -0.128318 -0.6625918
vn 0.87757 -0.1499937 -0.4553819
vn 0.8812667 -0.08886541 -0.4641896
vn 0.6834334 -0.3710245 -0.6286969
vn 0.3989626 -0.82409 -0.402125
vn 0.3038554 -0.8073397 -0.5058404
vn 0.03072585 -0.9854301 -0.1672826
vn 0.962662 -0.1089122 -0.2478304
vn 0.9917113 -0.1261299 -0.02449343
vn 0.8184418 -0.3933224 -0.4188682
vn 0.8752583 -0.4411017 -0.1983736
vn 0.9505625 -0.2072569 -0.2312475
vn -0.004904477 -0.9854189 -0.170075
vn -0.02514482 -0.9982433 -0.05364727
vn -1.332593E-07 -0.9987547 -0.04989081
vn -0.03204347 -0.9991204 -0.027049
vn -1.585272E-07 -0.9997212 -0.02361584
vn -1.578693E-07 -0.9997047 -0.02430157
vn -0.01686729 -0.9981839 -0.05783194
vn -0.005643085 -0.9980161 -0.06270482
vn 0.9676515 -0.2505632 -0.02947333
vn 0.9581473 -0.234754 0.1638424
vn -0.03116096 -0.9989345 -0.03404382
vn -0.03760375 -0.998666 -0.03538589
vn -0.03488423 -0.9990133 -0.02748707
vn -0.03133294 -0.9983174 -0.04879409
vn -1.342982E-07 -0.9988079 -0.04881303
vn -1.075105E-07 -0.9970671 -0.07653262
vn -1.807981E-07 -1 -0.0003485978
vn -1.048951E-07 -0.9968562 -0.07923127
vn -1.446859E-07 -0.9992768 -0.03802496
vn 0.8854125 -0.4631141 -0.0396221
vn 0.6515483 -0.7564023 -0.0577963
vn -0.02502277 -0.9987529 -0.04320345
vn -0.01845207 -0.998302 -0.05524982
vn 0.887951 -0.4440485 0.1198505
vn 0.8515646 -0.4212011 0.3121336
vn -0.03120702 -0.9985306 -0.0443009
vn 0.6511111 -0.7568748 0.05652367
vn 0.2726204 -0.9621216 -0.0003351412
vn 0.5772431 -0.793542 0.1925658
vn 0.4458858 -0.8535911 0.2693844
vn 0.1991797 -0.9778959 0.06361765
vn 0.01166299 -0.9999079 0.006945591
vn 0.1165561 -0.9900854 0.07839277
vn -0.03363515 -0.9982593 -0.04844559
vn -0.03552266 -0.9981216 -0.04991596
vn -0.01058671 -0.9977823 -0.065715
vn -1.400764E-07 -0.999083 -0.04281482
vn -0.02458332 -0.9981076 -0.0563659
vn -0.03288499 -0.9982161 -0.04983169
vn -0.03626178 -0.9979815 -0.05213455
vn -0.02447292 -0.9988588 -0.04101438
vn -0.03628008 -0.9987156 -0.03536702
vn -0.03729156 -0.9982376 -0.04616504
vn 0.01046555 -0.9989356 -0.04492177
vn -1.648004E-07 -0.9998542 -0.01707228
vn -1.704036E-07 -0.9999371 -0.01122085
vn -1.807981E-07 -1 -0.0003485978
vn -0.02915383 -0.9981002 -0.05427779
vn -0.03175193 -0.9975016 -0.06310646
vn -0.04111967 -0.9976311 -0.05514767
vn -0.04531099 -0.9976683 -0.05103683
vn -0.04409246 -0.9979647 -0.04606799
vn -1.807981E-07 -1 -0.0003485978
vn -1.807981E-07 -1 -0.0003485978
vn -1.807981E-07 -1 -0.0003485978
vn -0.04959056 -0.9977863 -0.04430932
vn -0.01230054 -0.9999243 -0.0003485827
vn -0.02321564 -0.9997305 -0.0003485253
vn -0.04123946 -0.9990521 -0.01393611
vn -1.807981E-07 -1 -0.0003485978
vn -0.0297624 -0.9992943 -0.0229175
vn -1.807981E-07 -1 -0.0003485978
vn -1.405623E-07 -0.9991046 -0.04231014
vn -0.02896977 -0.9995553 -0.007065613
vn -0.04786795 -0.9986065 -0.02221985
vn -0.01503495 -0.9998562 -0.007843156
vn -0.03272505 -0.9992251 -0.02187376
vn -0.01484788 -0.9995815 -0.02482655
vn -0.04754376 -0.9982501 -0.03516135
vn -0.05513274 -0.9979188 -0.03344229
vn -0.05290258 -0.9978333 -0.03911319
vn -0.06027511 -0.9977036 -0.03089386
vn -0.05777209 -0.99805 -0.02363164
vn -0.06386756 -0.9975669 -0.02794957
vn -0.05528602 -0.9978997 -0.03376188
vn -0.0628877 -0.9977071 -0.02501641
vn -0.04643165 -0.9986523 -0.02318906
vn -0.06162219 -0.9977471 -0.02652144
vn -0.03003093 -0.9987561 -0.03980602
vn -0.04340247 -0.9984621 -0.03448916
vn -0.02676221 -0.9982071 -0.05353754
vn -1.269748E-07 -0.998408 -0.0564056
vn -1.198651E-07 -0.9979649 -0.06376624
vn -0.03469477 -0.9983187 -0.04643272
vn -0.05140338 -0.9982005 -0.03088134
vn -0.02451532 -0.9977349 -0.06264275
vn -0.06614611 -0.9975199 -0.02405582
vn -0.02397965 -0.9975312 -0.06600319
vn -1.175736E-07 -0.9978106 -0.06613646
vn -1.215529E-07 -0.9980749 -0.06201982
vn -0.02792158 -0.9978929 -0.05856875
vn -0.02524606 -0.9975959 -0.06453655
vn -0.02491077 -0.9976025 -0.06456673
vn -0.02835151 -0.9985811 -0.04507804
vn -1.4686E-07 -0.9993603 -0.03576428
vn -2.66385E-07 -0.9959381 0.09004083
vn -0.03996699 -0.9982473 -0.04364572
vn -0.03195313 -0.9981142 -0.05241037
vn -0.02423981 -0.9975823 -0.06512947
vn -0.02485427 -0.9981744 -0.05504555
vn -0.033093 -0.9968964 0.07143052
vn -0.06384153 -0.9977853 -0.01867407
vn -0.03201397 -0.905214 0.4237484
vn -5.92251E-07 -0.892595 0.4508595
vn -9.030373E-07 -0.5366669 0.8437942
vn -0.02575186 -0.9980171 -0.0574334
vn -0.02295896 -0.998072 -0.05766384
vn -0.04252684 -0.9987401 -0.0266422
vn -0.05326983 -0.9983602 -0.020958
vn -0.0607738 -0.9979908 -0.01790833
vn -0.02580058 -0.9987137 0.04364928
vn -0.02222369 -0.9263926 0.3759027
vn -0.0585336 -0.9979979 -0.02396011
vn -0.05721593 -0.9979594 -0.02834228
vn -0.0504593 -0.9985651 -0.01792951
vn -0.05319205 -0.9985208 -0.01125851
vn -0.04917172 -0.9982213 -0.03370784
vn -0.04579796 -0.9989149 -0.008461509
vn -0.05016404 -0.9984162 -0.02546941
vn -0.04402312 -0.99849 -0.03285963
vn -0.04769143 -0.9979697 -0.04221287
vn -0.04412229 -0.9989761 -0.01000253
vn -0.03259776 -0.998879 -0.03432555
vn -0.0415819 -0.9981048 -0.04536236
vn -0.03082529 -0.9982591 -0.05028618
vn -0.03704327 -0.9975651 -0.05909129
vn -0.02084369 -0.9974054 -0.0689052
vn 0.04649238 -0.9954841 -0.08276471
vn -0.01599393 -0.99743 -0.06984018
vn 0.02481373 -0.9965394 -0.07933171
vn 0.1621293 -0.9791178 -0.1226472
vn 0.004712136 -0.9976831 -0.06786929
vn 0.09537575 -0.9851859 -0.1425202
vn 0.06397121 -0.985149 -0.1593396
vn 0.5073071 -0.8185219 -0.2695581
vn 0.5970343 -0.7891135 -0.1443949
vn 0.252403 -0.9620348 -0.1038357
vn 0.2952874 -0.9530366 -0.06727952
vn 0.04308731 -0.9972888 -0.05965292
vn 0.0268861 -0.9992757 -0.02693381
vn -0.03843983 -0.9987273 -0.03265023
vn -0.03828231 -0.9991682 -0.01404357
vn -0.04445983 -0.9987934 -0.02085487
vn -0.03446621 -0.9994058 -0.0003484225
vn -1.99274E-07 -0.9998189 0.01903214
vn -0.03476619 -0.9993681 -0.007393383
vn 0.05391899 -0.9978306 0.03777353
vn -0.01602724 -0.9998444 -0.007378859
vn -0.02470354 -0.998842 -0.04128258
vn 0.00822956 -0.999966 -0.0003485783
vn -0.01636894 -0.9998152 0.01007331
vn 0.2995983 -0.9183934 0.2584459
vn 0.02109805 -0.953828 0.2996115
vn 0.1480968 -0.957125 0.2489559
vn 0.6223888 -0.527541 0.5782151
vn 0.3893908 -0.632794 0.669288
vn 0.7117021 -0.2205786 0.6669521
vn 0.7615943 -0.4444838 0.4716019
vn 0.1070265 -0.6507791 0.751686
vn -0.01092674 -0.6008993 0.7992501
vn 0.8307156 -0.1848938 0.5250961
vn 0.8374026 -0.1248517 0.5321363
vn 0.9119452 -0.1948774 0.36108
vn 0.4944841 -0.291568 0.8188245
vn 0.9183142 -0.1199571 0.3772389
vn 0.9208407 -0.08364344 0.3808622
vn 0.9738486 -0.1256312 0.1893031
vn 0.9783604 -0.06652803 0.1959207
vn 0.9804009 -0.02005017 0.1959899
vn 0.9984959 -0.05011167 -0.02224602
vn 0.9998016 -0.004598193 -0.01937727
vn 0.999408 0.03180675 -0.01311273
vn 0.9692017 8.56948E-05 -0.246268
vn 0.9701298 0.03616512 -0.2398754
vn 0.9688574 0.08445089 -0.2327731
vn 0.8858991 0.04195535 -0.4619768
vn 0.884467 0.09153508 -0.4575362
vn 0.8804915 0.1526242 -0.4488213
vn 0.7458288 0.1577463 -0.6471905
vn 0.7432687 0.2198991 -0.6318197
vn 0.8745548 0.2135653 -0.4353662
vn 0.7370529 0.2854031 -0.6126159
vn 0.9636064 0.1451256 -0.2245021
vn 0.8654724 0.2753111 -0.4185227
vn 0.7320632 0.3288718 -0.596596
vn 0.954688 0.207763 -0.2130856
vn 0.8581129 0.3156065 -0.405012
vn 0.7374614 0.3275438 -0.5906485
vn 0.9427828 0.2672276 -0.1993744
vn 0.8611014 0.3151831 -0.3989535
vn 0.7523708 0.2891406 -0.5918918
vn 0.8740331 0.2800828 -0.3970135
vn 0.93432 0.3031453 -0.1874807
vn 0.8858858 0.2454782 -0.3936327
vn 0.9362185 0.301169 -0.1810857
vn 0.9557252 0.2373344 -0.1739588
vn 0.9467459 0.268085 -0.1783331
vn 0.9536855 0.2966135 0.05004518
vn 0.972129 0.229708 0.04689841
vn 0.9657981 0.2558176 0.04232438
vn 0.9565472 0.2892218 0.03698862
vn 0.9554172 0.2936709 0.0305844
vn 0.9650284 0.2612258 0.02193772
vn 0.979585 0.2006147 0.01292422
vn 0.9908481 0.1349008 0.004672013
vn 0.968474 0.1251434 0.2154004
vn 0.99706 0.07651124 -0.004166417
vn 0.9550203 0.1936626 0.2245685
vn 0.9385373 0.255972 0.2315729
vn 0.9281591 0.2860632 0.2380936
vn 0.9763881 0.06719545 0.2053071
vn 0.9176536 0.05727241 0.3932323
vn 0.9799768 0.0206406 0.1980387
vn 0.9230565 0.003538617 0.3846481
vn 0.8364772 -0.011774 0.5478753
vn 0.9232272 -0.0395336 0.3822155
vn 0.8397382 -0.05390863 0.5403087
vn 0.7342326 -0.0675678 0.6755272
vn 0.8391853 -0.0944171 0.535587
vn 0.7333248 -0.1044491 0.6718073
vn 0.5594121 -0.1381713 0.8172924
vn 0.7272066 -0.1422269 0.6715221
vn 0.5333631 -0.1893632 0.8244182
vn 0.2204959 -0.2345288 0.9467723
vn 0.1751897 -0.3284714 0.9281245
vn -9.702553E-07 -0.2454019 0.9694214
vn -9.630267E-07 -0.3180532 0.9480729
vn 0.2581732 -0.1882932 0.9475718
vn -0.01941556 -0.5620272 0.8268908
vn -0.01305863 -0.3039627 0.9525945
vn -9.66544E-07 -0.2895584 0.9571604
vn -9.704963E-07 -0.2412772 0.9704562
vn -0.0149848 -0.2473276 0.968816
vn 0.01866305 -0.2204591 0.9752176
vn -0.01614123 -0.2343105 0.9720278
vn -9.709124E-07 -0.2332984 0.9724053
vn -9.709979E-07 -0.2314826 0.9728391
vn -0.01544561 -0.2295589 0.9731722
vn 0.03514682 -0.2116216 0.9767194
vn -0.01290526 -0.2282371 0.97352
vn -9.709881E-07 -0.2316923 0.9727891
vn -9.709452E-07 -0.2326112 0.9725699
vn 0.05460864 -0.2084211 0.9765134
vn 0.3144704 -0.1408939 0.9387531
vn 0.2850615 -0.1682165 0.943633
vn 0.5738537 -0.1043078 0.812288
vn -0.008623904 -0.2290374 0.9733794
vn 0.5818094 -0.05905097 0.8111787
vn 0.5758414 -0.003810666 0.8175525
vn 0.7277752 -0.0244408 0.68538
vn 0.07737291 -0.194566 0.9778331
vn 0.101337 -0.1486573 0.9836828
vn -9.715882E-07 -0.2159876 0.9763961
vn -9.71005E-07 -0.2313286 0.9728757
vn -9.716731E-07 -0.2130231 0.9770472
vn 0.3438459 -0.09128742 0.9345782
vn 0.7123283 0.02752075 0.7013066
vn 0.6852439 0.09390286 0.7222348
vn 0.8267309 0.04505816 0.5607904
vn 0.01311739 -0.1385378 0.9902703
vn 0.3432343 -0.01466498 0.9391354
vn 0.8079582 0.1087228 0.5791225
vn 0.7829396 0.173621 0.5973787
vn 0.904973 0.1178405 0.4088246
vn 0.8873632 0.1853108 0.4221924
vn 0.8688492 0.2493217 0.4277145
vn 0.5483131 0.07005467 0.8333337
vn 0.3165938 0.08941907 0.9443371
vn 0.8570728 0.2804117 0.4321985
vn 0.5002354 0.1434148 0.8539301
vn 0.4419721 0.2086137 0.872434
vn 0.6491073 0.1577611 0.744158
vn 0.1193252 -0.03565216 0.9922149
vn 0.758906 0.2377847 0.6062344
vn 0.6120422 0.2218347 0.7590743
vn 0.5861034 0.2702539 0.7638362
vn 0.7453359 0.2752959 0.6071957
vn 0.2510457 0.1854048 0.9500532
vn 0.01960673 -0.07626939 0.9968945
vn -9.718249E-07 -0.165954 0.9861335
vn -9.246199E-07 0.125849 0.9920494
vn 0.1026448 0.1157154 0.9879646
vn -9.245346E-07 0.1261319 0.9920135
vn 0.1245393 0.2221199 0.9670329
vn 9.550712E-07 0.0003485679 -0.9999999
vn -8.670821E-07 0.2778386 0.9606277
vn 0.2078955 0.2465211 0.9465763
vn -8.751755E-07 0.259759 0.9656734
vn 0.3978562 0.2630864 0.8789175
vn 0.1929223 0.2641408 0.9449924
vn 0.172051 0.2296156 0.9579536
vn -8.865146E-07 0.2330125 0.9724737
vn -8.9526E-07 0.2110737 0.9774702
vn 0.5831171 0.2629363 0.7686605
vn 0.3847571 0.2651611 0.8841106
vn 0.7447414 0.2660051 0.612047
vn 0.5890133 0.2266637 0.7756848
vn 0.38712 0.2244962 0.8942816
vn 0.5927653 0.2009945 0.7798914
vn 0.3876263 0.199756 0.899913
vn 0.3795523 0.2687622 0.8852723
vn 0.1649303 0.2060433 0.9645435
vn 0.1549804 0.2694651 0.9504576
vn 0.1235538 0.6586348 0.7422497
vn -8.677606E-07 0.2763525 0.9610564
vn -5.768301E-07 0.6802101 0.7330171
vn -7.650565E-08 0.9647706 0.2630925
vn 0.7511365 0.2299859 0.6187895
vn 0.05793926 0.9590629 0.277203
vn 0.03198304 0.9931516 0.1123698
vn 0.05573344 0.9919579 0.1136366
vn 0.02331519 0.9976673 0.06415828
vn 7.975802E-08 0.9944618 0.1050984
vn 1.179734E-07 0.9978379 0.06572303
vn 0.1211658 0.9552953 0.2696847
vn 0.1892259 0.9498596 0.2489187
vn 0.3000106 0.6559973 0.6925758
vn 0.4581257 0.6638781 0.5910893
vn 0.5693498 0.6677391 0.479547
vn 0.5819384 0.2840798 0.7620016
vn 0.733975 0.297036 0.6107785
vn 0.8498129 0.2902793 0.4399501
vn 0.7553442 0.2019651 0.6234302
vn 0.870918 0.2058152 0.4462533
vn 0.8642688 0.2363196 0.4440636
vn 0.8563473 0.2724662 0.43867
vn 0.9280665 0.2805841 0.2448775
vn 0.9361705 0.2456761 0.2514521
vn 0.9424863 0.2179488 0.2534123
vn 0.9255626 0.2858106 0.2482864
vn 0.7282512 0.6522154 0.2103927
vn 0.3275374 0.9375223 0.1173506
vn 0.6577702 0.6612585 0.3606599
vn 0.3020307 0.9341865 0.1899291
vn 0.1113224 0.9893856 0.09339932
vn 0.2543292 0.9399946 0.2274352
vn 0.09180164 0.9899408 0.1076553
vn 0.3243935 0.9451978 0.03701669
vn 0.1071188 0.9939893 0.02259885
vn 0.09325261 0.9956213 0.006498786
vn 0.04370753 0.9989609 0.01292042
vn 0.07196378 0.9913894 0.1093989
vn 0.03666778 0.9971194 0.0663963
vn 0.1155637 0.991563 0.05871829
vn 0.03969746 0.9990415 0.01844242
vn 0.03367651 0.99929 0.01689529
vn 0.03888366 0.9987392 0.03174909
vn 0.03502341 0.9972004 0.06606626
vn 0.01966698 0.9986355 0.0483763
vn 0.03696149 0.9979858 0.05155644
vn 0.03459591 0.9973969 0.06326586
vn 0.02426612 0.9993585 0.02633641
vn 0.02900804 0.9993731 0.02029557
vn 0.02405234 0.9984174 0.05083492
vn 0.02727989 0.9993539 0.02339827
vn 0.03462047 0.9991976 0.02013926
vn 0.0361246 0.999039 0.02481926
vn 0.02211196 0.9993807 0.02737226
vn 0.01986536 0.9990984 0.03752045
vn 0.01859186 0.9992692 0.03339606
vn 0.029107 0.9992135 0.02692748
vn 0.02590985 0.9985404 0.04738849
vn 0.02400461 0.9992707 0.02969445
vn 0.03094943 0.9990506 0.03065953
vn 0.03686544 0.9988826 0.02957105
vn 0.03499231 0.998875 0.03200564
vn 0.02639356 0.9991261 0.03240913
vn 0.02348609 0.9991219 0.03469526
vn 0.02082687 0.999231 0.03322387
vn 0.03106836 0.9989602 0.03336713
vn 0.01762728 0.9990625 0.03953917
vn 0.0197115 0.9991229 0.036944
vn 0.0194068 0.9989084 0.04248933
vn 0.0203679 0.9990184 0.03933708
vn 0.02128502 0.9990097 0.03907244
vn 0.02196709 0.9988316 0.04304698
vn 0.02086065 0.9989058 0.04185833
vn 0.0220918 0.9987431 0.04498948
vn 0.02053231 0.9989287 0.04147193
vn 0.018278 0.9987836 0.04579534
vn 1.807981E-07 1 0.0003485978
vn 1.381096E-07 0.9989934 0.04485724
vn 1.422234E-07 0.9991761 0.04058431
vn 1.437346E-07 0.9992387 0.03901385
vn 0.02340342 0.9990235 0.03747454
vn 1.807981E-07 1 0.0003485978
vn 1.447179E-07 0.999278 0.03799164
vn 0.02198971 0.9990774 0.03689019
vn 0.02614964 0.9989836 0.03671622
vn 1.807981E-07 1 0.0003485978
vn 1.45282E-07 0.9993002 0.03740513
vn 0.02507502 0.9990398 0.03592755
vn 0.02791092 0.9989545 0.03620639
vn 1.807981E-07 1 0.0003485978
vn 1.807981E-07 1 0.0003485978
vn 0.02741878 0.9990264 0.03456135
vn 0.02768983 0.9989758 0.03578491
vn 0.02772227 0.9990392 0.03394336
vn 1.807981E-07 1 0.0003485978
vn 1.807981E-07 1 0.0003485978
vn 0.02736752 0.9991329 0.03137564
vn 0.02911958 0.9990738 0.03168051
vn 0.02859157 0.998987 0.03474704
vn 0.02976006 0.9989583 0.03459427
vn 0.03160409 0.9989854 0.03208537
vn 1.807981E-07 1 0.0003485978
vn -0.02761108 0.9991395 0.03094861
vn 1.807981E-07 1 0.0003485978
vn 1.598305E-07 0.9997523 0.02225702
vn -0.0289727 0.9990823 0.03154706
vn -0.02826343 0.9992902 0.02490396
vn 1.807981E-07 1 0.0003485978
vn -0.03160379 0.9989854 0.03208532
vn -0.02834423 0.9995981 0.0003484314
vn -0.03344665 0.9912711 -0.1275256
vn -0.07346644 0.9882959 -0.1336933
vn 2.781551E-07 0.9947231 -0.1025958
vn 6.884364E-07 0.8255787 -0.5642869
vn -0.04004372 0.9991979 0.0003482811
vn -0.04817607 0.9988126 0.007254953
vn -0.03352802 0.9990838 0.02659707
vn -0.03936012 0.9988474 0.02746964
vn -0.03499201 0.998875 0.03200557
vn -0.03686513 0.9988826 0.02957099
vn -0.03106474 0.778226 -0.6272156
vn -0.04382643 0.9986864 0.02654596
vn -0.01741309 0.3879897 -0.9214993
vn 9.448614E-07 0.4118104 -0.9112695
vn 9.650146E-07 0.3028512 -0.9530379
vn -0.04469017 0.9987573 0.02205906
vn -0.03612429 0.999039 0.0248192
vn -0.03462015 0.9991976 0.0201392
vn -0.04460567 0.9988722 0.0162658
vn -0.03367617 0.99929 0.01689523
vn -0.04370719 0.9989608 0.01292034
vn -0.09325228 0.9956213 0.006498613
vn -0.07626735 0.9970582 0.007635649
vn -0.0628607 0.997916 0.01456985
vn -0.20029 0.9752796 -0.09334705
vn -0.2369599 0.9697361 -0.05883684
vn -0.285434 0.958236 -0.01764057
vn -0.7196734 0.6873724 -0.09792583
vn -0.05431173 0.9984131 0.01488104
vn -0.1635282 0.9791077 -0.120858
vn -0.4373417 0.7599086 -0.4809066
vn -0.1181561 0.9840018 -0.13334
vn -0.6457213 0.7208301 -0.251889
vn -0.3091854 0.771123 -0.5565733
vn -0.4069745 0.3781296 -0.8314985
vn -0.1617365 0.7745839 -0.6114418
vn -0.1955294 0.3810144 -0.9036571
vn -0.0159277 0.2907262 -0.9566737
vn -0.5466655 0.7450794 -0.3821173
vn -0.1928683 0.2819071 -0.9398566
vn -0.01608618 0.321086 -0.9469134
vn 9.625859E-07 0.321179 -0.9470185
vn -0.01640601 0.3536976 -0.9352159
vn 9.560064E-07 0.3609465 -0.9325866
vn 9.564404E-07 0.3586266 -0.9334812
vn -0.1834816 0.319519 -0.9296463
vn -0.8662046 0.3301734 -0.3750667
vn -0.7447768 0.3593966 -0.5622647
vn -0.7658529 0.2532353 -0.591051
vn -0.5903804 0.3757886 -0.7143067
vn -0.6038551 0.2609874 -0.7531564
vn -0.5918021 0.3002307 -0.7480855
vn -0.4102623 0.2706428 -0.870883
vn -0.3998848 0.3124568 -0.8616629
vn -0.1725486 0.3503026 -0.9206058
vn -0.9373609 0.309673 -0.1595528
vn -0.7518961 0.6572105 0.05221581
vn -0.285434 0.958236 -0.01764057
vn -0.3884007 0.3439694 -0.8548859
vn -0.1620515 0.3425979 -0.9254005
vn -0.3778483 0.3413248 -0.8606556
vn -0.1524973 0.3005123 -0.9415078
vn -0.0181166 0.3437504 -0.9388863
vn -0.02129112 0.3017825 -0.9531391
vn 9.623269E-07 0.32298 -0.9464059
vn 9.683077E-07 0.271565 -0.9624201
vn -0.02601767 0.2361977 -0.9713566
vn -0.02853613 0.1952264 -0.980343
vn -0.1585535 0.172902 -0.9720935
vn 9.717384E-07 0.210493 -0.9775954
vn 9.711775E-07 0.1449594 -0.9894376
vn 9.691684E-07 0.1104159 -0.9938854
vn -0.1457245 0.2333258 -0.9614174
vn -0.3704699 0.2985309 -0.8795632
vn -0.365189 0.2284611 -0.9024647
vn -0.5698005 0.3378102 -0.7491406
vn -0.3599563 0.1628112 -0.9186534
vn -0.569417 0.2940886 -0.7676433
vn -0.5783265 0.3367309 -0.7430685
vn -0.5706012 0.2251749 -0.7897535
vn -0.1569432 0.1124299 -0.9811872
vn -0.3560852 0.1088547 -0.9280916
vn -0.1388685 0.06850734 -0.9879384
vn 9.655082E-07 0.07144293 -0.9974447
vn -0.5681531 0.1601536 -0.8071883
vn -0.3526751 0.06304462 -0.9336197
vn -0.3489227 0.02717205 -0.9367575
vn -0.135679 0.03443543 -0.9901542
vn 9.611113E-07 0.03737982 -0.9993011
vn -0.1338014 0.0003454539 -0.991008
vn 9.562958E-07 0.007247406 -0.9999738
vn -0.5649896 0.1035134 -0.8185791
vn -0.1347478 -0.04043675 -0.9900545
vn 9.474032E-07 -0.0381475 -0.9992721
vn -0.3472286 -0.009427498 -0.9377332
vn -0.5561993 -0.02079695 -0.8307887
vn -0.5617899 0.05818697 -0.8252311
vn -0.747106 0.05112766 -0.6627358
vn -0.5586171 0.01955275 -0.8291951
vn -0.7471465 0.09813786 -0.6573744
vn -0.135332 -0.0936079 -0.9863685
vn -0.3425993 -0.107248 -0.93334
vn 9.367557E-07 -0.08270557 -0.996574
vn -0.3466279 -0.04349976 -0.9369935
vn -0.1281735 -0.2894066 -0.948586
vn 8.63493E-07 -0.2856151 -0.9583444
vn -0.06927894 -0.7755684 -0.6274505
vn 4.457852E-07 -0.7876139 -0.6161691
vn -2.289342E-08 -0.9866011 -0.1631511
vn -0.5537735 -0.05127463 -0.8310871
vn -0.7425285 -0.06972382 -0.6661757
vn -0.3233697 -0.3166765 -0.8917108
vn -0.5087071 -0.3535861 -0.7849802
vn -0.5472262 -0.1194426 -0.8284183
vn -0.1977589 -0.7852475 -0.5867519
vn -0.7379057 -0.1283178 -0.6625932
vn -0.8775692 -0.1499935 -0.4553836
vn -0.6834322 -0.3710242 -0.6286982
vn -0.3989623 -0.8240898 -0.4021258
vn -0.3038547 -0.8073396 -0.505841
vn -0.03072589 -0.9854301 -0.1672827
vn -0.8184411 -0.3933221 -0.4188696
vn -0.8752581 -0.4411014 -0.1983752
vn 0.004904443 -0.9854189 -0.170075
vn 0.02514455 -0.9982433 -0.05364722
vn -1.332593E-07 -0.9987547 -0.04989081
vn 0.03204316 -0.9991204 -0.02704894
vn -1.585272E-07 -0.9997212 -0.02361584
vn -1.578693E-07 -0.9997047 -0.02430157
vn 0.01686703 -0.9981839 -0.0578319
vn 0.005642843 -0.9980161 -0.06270481
vn -0.5073069 -0.8185217 -0.269559
vn -0.1621294 -0.9791178 -0.1226476
vn 0.03116066 -0.9989345 -0.03404376
vn 0.03760345 -0.998666 -0.03538581
vn 0.03488392 -0.9990133 -0.027487
vn 0.03215938 -0.9983189 -0.04821879
vn -1.342982E-07 -0.9988079 -0.04881303
vn -0.06397127 -0.985149 -0.1593398
vn -0.09537587 -0.9851859 -0.1425204
vn -0.5970343 -0.7891134 -0.1443961
vn -0.6515484 -0.7564021 -0.05779748
vn -0.004712368 -0.9976831 -0.06786931
vn 0.01845182 -0.9983021 -0.05524978
vn -0.2524032 -0.9620347 -0.1038361
vn -0.04649258 -0.995484 -0.08276481
vn -0.02481394 -0.9965394 -0.07933178
vn 0.02502249 -0.9987529 -0.04320341
vn -0.2952876 -0.9530365 -0.06728006
vn -0.2726207 -0.9621216 -0.0003356457
vn 0.0159937 -0.99743 -0.06984013
vn 0.03175169 -0.9975016 -0.0631064
vn 0.03120674 -0.9985307 -0.04430085
vn -0.04308755 -0.9972888 -0.05965301
vn 0.03082503 -0.9982591 -0.05028614
vn 0.02084346 -0.9974054 -0.06890516
vn 0.02915357 -0.9981002 -0.05427773
vn 0.03626152 -0.9979815 -0.05213448
vn 0.03363488 -0.9982593 -0.04844553
vn 0.03552238 -0.9981215 -0.04991587
vn -0.02688641 -0.9992756 -0.02693386
vn -0.01166336 -0.9999079 0.00694557
vn 0.03704302 -0.9975651 -0.05909122
vn 0.04531073 -0.9976684 -0.05103673
vn 0.03288472 -0.9982161 -0.04983163
vn 0.01189908 -0.9976783 -0.06705583
vn 0.04111942 -0.9976313 -0.05514759
vn 0.03729128 -0.9982376 -0.04616497
vn 0.02458306 -0.9981076 -0.05636584
vn -1.400764E-07 -0.999083 -0.04281482
vn -1.047364E-07 -0.9968433 -0.07939493
vn -1.807981E-07 -1 -0.0003485978
vn -1.048951E-07 -0.9968562 -0.07923127
vn -1.446859E-07 -0.9992768 -0.03802496
vn 0.02447263 -0.9988589 -0.04101433
vn 0.03627979 -0.9987156 -0.03536696
vn 0.04409217 -0.9979647 -0.04606791
vn -0.01046583 -0.9989356 -0.0449218
vn -1.651944E-07 -0.9998612 -0.01666106
vn -1.704036E-07 -0.9999371 -0.01122085
vn -1.807981E-07 -1 -0.0003485978
vn -1.807981E-07 -1 -0.0003485978
vn -1.807981E-07 -1 -0.0003485978
vn -1.807981E-07 -1 -0.0003485978
vn 0.01484756 -0.9995815 -0.02482653
vn 0.03272473 -0.9992251 -0.02187371
vn 0.04959029 -0.9977863 -0.04430923
vn 0.0150346 -0.9998562 -0.007843129
vn 0.04786761 -0.9986065 -0.02221976
vn 0.04754347 -0.9982501 -0.03516128
vn 0.02896942 -0.9995553 -0.00706556
vn 0.04123912 -0.9990521 -0.01393603
vn 0.01230018 -0.9999243 -0.00034856
vn 0.02321528 -0.9997305 -0.0003484823
vn -1.807981E-07 -1 -0.0003485978
vn 0.02976208 -0.9992943 -0.02291745
vn -1.807981E-07 -1 -0.0003485978
vn -1.405623E-07 -0.9991046 -0.04231014
vn 0.05513244 -0.9979188 -0.03344219
vn 0.05290231 -0.9978334 -0.03911309
vn 0.03003065 -0.9987561 -0.03980596
vn 0.04643134 -0.9986523 -0.02318897
vn 0.02676195 -0.9982071 -0.0535375
vn -1.269748E-07 -0.998408 -0.0564056
vn -1.198651E-07 -0.9979649 -0.06376624
vn 0.05777177 -0.99805 -0.02363154
vn 0.0602748 -0.9977036 -0.03089374
vn 0.06386726 -0.997567 -0.02794945
vn 0.06288739 -0.9977071 -0.0250163
vn 0.05528574 -0.9978997 -0.03376178
vn 0.06162188 -0.9977471 -0.02652133
vn 0.04340218 -0.9984622 -0.03448908
vn 0.0346945 -0.9983188 -0.04643266
vn 0.05140308 -0.9982005 -0.03088124
vn 0.02451508 -0.9977349 -0.06264273
vn 0.06614579 -0.9975199 -0.02405569
vn 0.02792133 -0.9978929 -0.0585687
vn 0.02397941 -0.9975312 -0.06600313
vn -1.175736E-07 -0.9978106 -0.06613646
vn -1.215529E-07 -0.9980749 -0.06201982
vn 0.02524582 -0.997596 -0.0645365
vn 0.02491053 -0.9976025 -0.06456666
vn 0.02835123 -0.9985811 -0.04507798
vn -1.4686E-07 -0.9993603 -0.03576428
vn -2.66385E-07 -0.9959381 0.09004083
vn 0.0399667 -0.9982473 -0.04364564
vn 0.03195287 -0.9981142 -0.05241031
vn 0.02423957 -0.9975824 -0.06512944
vn 0.02485402 -0.9981745 -0.0550455
vn 0.03309251 -0.9968964 0.07143058
vn 0.0638412 -0.9977853 -0.01867395
vn 0.03201282 -0.905214 0.4237484
vn -5.92251E-07 -0.892595 0.4508595
vn -9.030373E-07 -0.5366669 0.8437942
vn 0.0257516 -0.9980171 -0.05743335
vn 0.0229587 -0.998072 -0.05766379
vn 0.04252653 -0.9987401 -0.02664212
vn 0.05326949 -0.9983602 -0.02095789
vn 0.06077347 -0.9979908 -0.01790822
vn 0.02580014 -0.9987137 0.04364934
vn 0.02222264 -0.9263926 0.3759028
vn 0.05853327 -0.9979979 -0.02396
vn 0.05721562 -0.9979594 -0.02834218
vn 0.05045896 -0.9985651 -0.01792941
vn 0.0531917 -0.9985208 -0.01125841
vn 0.04917142 -0.9982213 -0.03370775
vn 0.04579761 -0.9989149 -0.008461426
vn 0.05016374 -0.9984162 -0.02546931
vn 0.04402281 -0.99849 -0.03285955
vn 0.04769114 -0.9979697 -0.04221278
vn 0.04412195 -0.9989761 -0.01000245
vn 0.04158161 -0.9981049 -0.04536229
vn 0.03259746 -0.998879 -0.03432548
vn 0.04445951 -0.9987934 -0.02085479
vn 0.03843953 -0.9987273 -0.03265016
vn 0.03828198 -0.9991682 -0.0140435
vn 0.03446585 -0.9994058 -0.0003483587
vn 0.03476584 -0.9993681 -0.007393322
vn 0.02470325 -0.9988421 -0.04128252
vn -1.99274E-07 -0.9998189 0.01903214
vn 0.01602689 -0.9998444 -0.007378831
vn 0.01636856 -0.9998152 0.01007334
vn -0.008229923 -0.999966 -0.0003485935
vn -0.05391942 -0.9978305 0.03777343
vn -0.1165566 -0.9900854 0.07839256
vn -0.4458866 -0.853591 0.2693835
vn -0.1991802 -0.9778957 0.06361728
vn -0.02109897 -0.953828 0.2996115
vn -0.1480976 -0.9571249 0.2489557
vn -0.2995992 -0.9183933 0.2584454
vn -0.5772437 -0.7935417 0.1925647
vn -0.8515654 -0.4212007 0.312132
vn -0.6511113 -0.7568746 0.05652246
vn -0.8879513 -0.4440481 0.1198488
vn -0.9581476 -0.2347536 0.1638407
vn -0.8854126 -0.4631139 -0.03962372
vn -0.9676515 -0.2505629 -0.02947511
vn -0.9917113 -0.1261296 -0.02449525
vn -0.9505621 -0.2072566 -0.2312493
vn -0.9626616 -0.1089119 -0.2478322
vn -0.9672952 -0.04076261 -0.2503563
vn -0.8812659 -0.08886513 -0.4641912
vn -0.8840161 -0.03617326 -0.4660548
vn -0.8856111 0.006408382 -0.4643834
vn -0.7440743 -0.02984401 -0.66743
vn -0.7460052 0.01315094 -0.6658103
vn -0.8858982 0.04195562 -0.4619784
vn -0.8844662 0.09153535 -0.4575378
vn -0.968857 0.08445118 -0.2327749
vn -0.9701294 0.03616541 -0.2398771
vn -0.9994079 0.03180705 -0.01311459
vn -0.9692014 8.598812E-05 -0.2462699
vn -0.8804907 0.1526245 -0.4488229
vn -0.9998016 -0.004597892 -0.01937913
vn -0.9804013 -0.02004988 0.1959881
vn -0.9984959 -0.05011136 -0.02224786
vn -0.9783608 -0.06652775 0.195919
vn -0.9208415 -0.08364318 0.3808605
vn -0.9738489 -0.1256309 0.1893014
vn -0.918315 -0.1199569 0.3772373
vn -0.8374036 -0.1248514 0.5321347
vn -0.9119459 -0.1948771 0.3610784
vn -0.8307167 -0.1848936 0.5250945
vn -0.7117034 -0.2205784 0.6669507
vn -0.7615952 -0.4444835 0.4716005
vn -0.6223899 -0.5275408 0.578214
vn -0.3893923 -0.6327939 0.6692873
vn -0.1070282 -0.6507791 0.7516858
vn -0.4944857 -0.2915679 0.8188236
vn 0.01092499 -0.6008993 0.7992501
vn -0.1751916 -0.3284713 0.9281242
vn 0.01941378 -0.5620273 0.8268908
vn -9.630267E-07 -0.3180532 0.9480729
vn 0.0130567 -0.3039627 0.9525945
vn -9.66544E-07 -0.2895584 0.9571604
vn -9.704963E-07 -0.2412772 0.9704562
vn 0.01498287 -0.2473277 0.968816
vn -9.702553E-07 -0.2454019 0.9694214
vn -0.2204978 -0.2345287 0.9467719
vn 0.01613929 -0.2343105 0.9720278
vn -9.709124E-07 -0.2332984 0.9724053
vn -9.709979E-07 -0.2314826 0.9728391
vn -0.01866499 -0.2204591 0.9752176
vn 0.01544367 -0.2295589 0.9731722
vn -0.2581751 -0.1882931 0.9475713
vn -0.5594136 -0.1381711 0.8172914
vn -0.5333647 -0.189363 0.8244172
vn -0.7272078 -0.1422267 0.6715209
vn -0.03514875 -0.2116216 0.9767194
vn 0.01290332 -0.2282371 0.97352
vn -9.709881E-07 -0.2316923 0.9727891
vn -9.709452E-07 -0.2326112 0.9725699
vn -0.7333261 -0.1044489 0.671806
vn -0.7342339 -0.06756759 0.6755259
vn -0.8391863 -0.09441685 0.5355855
vn -0.2850634 -0.1682164 0.9436324
vn -0.3144722 -0.1408938 0.9387524
vn -0.05461059 -0.2084211 0.9765134
vn -0.5738553 -0.1043076 0.8122869
vn -0.8397393 -0.05390837 0.5403072
vn -0.8364783 -0.01177375 0.5478737
vn -0.9232279 -0.03953331 0.3822138
vn 0.008621963 -0.2290374 0.9733794
vn -0.581811 -0.0590508 0.8111776
vn -0.575843 -0.003810494 0.8175514
vn -0.7277766 -0.02444058 0.6853787
vn -0.9230573 0.003538891 0.3846464
vn -0.9176543 0.05727267 0.3932307
vn -0.9799772 0.0206409 0.1980369
vn -0.7123297 0.02752096 0.7013053
vn -0.6852452 0.09390303 0.7222335
vn -0.8267319 0.0450584 0.5607888
vn -0.9763885 0.06719573 0.2053053
vn -0.9684743 0.1251437 0.2153986
vn -0.99706 0.07651154 -0.004168272
vn -0.8079593 0.1087231 0.5791209
vn -0.7829407 0.1736212 0.5973772
vn -0.9049737 0.1178408 0.4088228
vn -0.9908481 0.1349011 0.004670181
vn -0.9636059 0.1451259 -0.2245039
vn -0.887364 0.1853111 0.4221906
vn -0.979585 0.200615 0.01292242
vn -0.9550207 0.1936629 0.2245667
vn -0.8688499 0.249322 0.4277129
vn -0.8745539 0.2135655 -0.4353679
vn -0.9546875 0.2077633 -0.2130874
vn -0.9650284 0.2612261 0.02193596
vn -0.9385377 0.2559723 0.2315712
vn -0.7458276 0.1577465 -0.6471918
vn -0.7432673 0.2198993 -0.6318212
vn -0.8654716 0.2753114 -0.4185244
vn -0.7370515 0.2854033 -0.6126174
vn -0.9427822 0.2672278 -0.1993762
vn -0.732062 0.328872 -0.5965974
vn -0.8581121 0.3156068 -0.4050137
vn -0.9554172 0.2936712 0.03058264
vn -0.7374602 0.3275441 -0.59065
vn -0.9343196 0.3031456 -0.1874825
vn -0.8611006 0.3151834 -0.3989553
vn -0.7523695 0.2891408 -0.5918933
vn -0.8740322 0.2800831 -0.3970152
vn -0.9362181 0.3011692 -0.1810875
vn -0.9565471 0.2892221 0.03698684
vn -0.9281594 0.2860635 0.2380919
vn -0.885885 0.2454785 -0.3936344
vn -0.9467455 0.2680852 -0.1783348
vn -0.9557248 0.2373348 -0.1739606
vn -0.9657981 0.2558179 0.04232257
vn -0.972129 0.2297083 0.0468966
vn -0.9536855 0.2966138 0.05004343
vn -0.928067 0.2805844 0.2448758
vn -0.9361709 0.2456763 0.2514503
vn -0.9424867 0.2179491 0.2534105
vn -0.925563 0.2858109 0.2482848
vn -0.8498135 0.2902795 0.4399485
vn -0.8709188 0.2058154 0.4462516
vn -0.8642695 0.2363199 0.444062
vn -0.856348 0.2724665 0.4386685
vn -0.7282514 0.6522158 0.2103914
vn -0.3275373 0.9375224 0.11735
vn -0.8570734 0.280412 0.432197
vn -0.758907 0.2377849 0.6062329
vn -0.7453369 0.2752962 0.6071943
vn -0.7447425 0.2660053 0.6120456
vn -0.6577706 0.6612586 0.3606588
vn -0.5693504 0.6677393 0.479546
vn -0.3243932 0.9451978 0.03701609
vn -0.1071185 0.9939894 0.02259865
vn -0.09325228 0.9956213 0.006498613
vn -0.04370719 0.9989608 0.01292034
vn -0.7511376 0.2299861 0.6187881
vn -0.7553453 0.2019653 0.6234288
vn -0.5927666 0.2009947 0.7798902
vn -0.733976 0.2970363 0.6107771
vn -0.5890146 0.2266638 0.7756838
vn -0.03969713 0.9990415 0.01844234
vn -0.03367617 0.99929 0.01689523
vn -0.5819398 0.2840801 0.7620004
vn -0.3795539 0.2687624 0.8852715
vn -0.5831185 0.2629364 0.7686594
vn -0.4581267 0.6638783 0.5910885
vn -0.189226 0.9498596 0.2489183
vn -0.5861046 0.2702541 0.7638352
vn -0.3000117 0.6559974 0.6925752
vn -0.123555 0.6586348 0.7422495
vn -0.6120435 0.221835 0.7590731
vn -0.4419735 0.2086137 0.8724332
vn -0.6491087 0.1577613 0.7441567
vn -0.3978578 0.2630866 0.8789167
vn -0.5002369 0.1434149 0.8539292
vn -0.5483147 0.07005484 0.8333327
vn -0.3165955 0.08941912 0.9443365
vn -0.3432361 -0.0146649 0.9391347
vn -0.101339 -0.1486572 0.9836826
vn -0.3438477 -0.09128733 0.9345776
vn -0.07737484 -0.194566 0.977833
vn -9.715882E-07 -0.2159876 0.9763961
vn -9.71005E-07 -0.2313286 0.9728757
vn -9.716731E-07 -0.2130231 0.9770472
vn -0.01311933 -0.1385378 0.9902703
vn -0.1193271 -0.03565213 0.9922147
vn -0.01960867 -0.07626937 0.9968944
vn -9.718249E-07 -0.165954 0.9861335
vn -9.246199E-07 0.125849 0.9920494
vn -0.1026466 0.1157154 0.9879644
vn -9.245346E-07 0.1261319 0.9920135
vn -0.2510476 0.1854049 0.9500527
vn -0.1245411 0.2221199 0.9670327
vn 9.550712E-07 0.0003485679 -0.9999999
vn -8.670821E-07 0.2778386 0.9606277
vn -0.2078972 0.2465212 0.9465759
vn -8.751755E-07 0.259759 0.9656734
vn -0.192924 0.2641409 0.9449921
vn -0.1720528 0.2296157 0.9579533
vn -8.865146E-07 0.2330125 0.9724737
vn -8.9526E-07 0.2110737 0.9774702
vn -0.3847587 0.2651613 0.8841099
vn -0.3871217 0.2244964 0.8942809
vn -0.387628 0.1997562 0.8999122
vn -0.164932 0.2060435 0.9645432
vn -0.1549821 0.2694652 0.9504573
vn -8.677606E-07 0.2763525 0.9610564
vn -5.768301E-07 0.6802101 0.7330171
vn -7.650565E-08 0.9647706 0.2630925
vn -0.05793945 0.9590629 0.2772029
vn -0.121166 0.9552953 0.2696845
vn -0.05573329 0.9919579 0.1136365
vn -0.03198289 0.9931516 0.1123697
vn 7.975802E-08 0.9944618 0.1050984
vn -0.02288835 0.9977133 0.06359506
vn 1.179734E-07 0.9978379 0.06572303
vn -0.02132983 0.9987324 0.04559161
vn -0.01924632 0.9987333 0.0464908
vn 1.807981E-07 1 0.0003485978
vn 1.381096E-07 0.9989934 0.04485724
vn -0.02053203 0.9989287 0.04147189
vn 1.422234E-07 0.9991761 0.04058431
vn -0.02128473 0.9990097 0.03907241
vn 1.437346E-07 0.9992387 0.03901385
vn -0.02340312 0.9990235 0.0374745
vn 1.807981E-07 1 0.0003485978
vn 1.447179E-07 0.999278 0.03799164
vn -0.02086037 0.9989058 0.0418583
vn -0.02614935 0.9989836 0.03671617
vn 1.807981E-07 1 0.0003485978
vn 1.45282E-07 0.9993002 0.03740513
vn -0.02791062 0.9989545 0.03620633
vn 1.807981E-07 1 0.0003485978
vn 1.807981E-07 1 0.0003485978
vn -0.02772196 0.9990392 0.0339433
vn 1.807981E-07 1 0.0003485978
vn 1.807981E-07 1 0.0003485978
vn -0.02761108 0.9991395 0.03094861
vn -0.0289727 0.9990823 0.03154706
vn -0.02859128 0.998987 0.03474699
vn -0.02768953 0.9989758 0.03578485
vn -0.02975976 0.9989582 0.03459422
vn -0.03160379 0.9989854 0.03208532
vn -0.03499201 0.998875 0.03200557
vn -0.03106806 0.9989602 0.03336708
vn -0.02507472 0.9990398 0.0359275
vn -0.02348579 0.999122 0.03469522
vn -0.02741849 0.9990264 0.0345613
vn -0.03094912 0.9990506 0.03065948
vn -0.03686513 0.9988826 0.02957099
vn -0.03612429 0.999039 0.0248192
vn -0.02639325 0.9991261 0.03240908
vn -0.02910669 0.9992136 0.02692742
vn -0.02198942 0.9990774 0.03689015
vn -0.01971121 0.9991229 0.03694396
vn -0.02400431 0.9992708 0.0296944
vn -0.02727957 0.999354 0.02339821
vn -0.03462015 0.9991976 0.0201392
vn -0.02211164 0.9993807 0.02737221
vn -0.02900772 0.9993732 0.02029552
vn -0.02082657 0.999231 0.03322384
vn -0.02036761 0.9990184 0.03933704
vn -0.01859156 0.9992692 0.03339603
vn -0.0242658 0.9993585 0.02633636
vn -0.017627 0.9990625 0.03953914
vn -0.01966672 0.9986355 0.04837627
vn -0.0219668 0.9988316 0.04304694
vn -0.01940652 0.9989084 0.04248929
vn -0.02590958 0.9985404 0.04738844
vn -0.02405207 0.9984174 0.05083488
vn -0.03459567 0.9973969 0.06326579
vn -0.03666754 0.9971194 0.06639624
vn -0.01986508 0.9990984 0.0375204
vn -0.03696123 0.9979858 0.05155637
vn -0.07196365 0.9913895 0.1093988
vn -0.03502317 0.9972004 0.06606622
vn -0.1113222 0.9893856 0.09339909
vn -0.03888334 0.9987392 0.03174901
vn -0.09180152 0.9899408 0.1076551
vn -0.1155634 0.991563 0.05871806
vn -0.2543294 0.9399948 0.2274348
vn -0.3020308 0.9341866 0.1899286
vn -0.9379931 0.1726912 0.3005771
vn -0.73356 -0.2383511 0.6364577
vn -0.6803359 0.134646 0.720426
vn -0.5845309 0.4815905 0.6529886
vn -0.9791467 -0.1118802 0.1695718
vn -0.9064859 -0.422049 -0.01256943
vn -0.9727524 0.003717134 -0.2318166
vn -0.7072145 -0.5614247 0.429709
vn -0.4988164 -0.8514156 0.1620918
vn -0.8452671 0.4366232 0.3080319
vn -0.6790547 0.7011509 0.2174216
vn -0.4236806 0.8196405 0.3855961
vn -0.8767349 0.4809009 -0.008378984
vn -0.3766325 0.9241542 0.06392934
vn -0.1336522 0.878299 0.4590511
vn -0.9652985 0.2486353 -0.07986971
vn -0.653284 0.7568201 -0.02105608
vn -0.3991909 0.8764668 -0.2691702
vn -0.07916405 0.9875546 0.1359001
vn -0.8075756 0.5404837 -0.2360063
vn -0.8422822 0.368731 -0.3931898
vn -0.6352457 0.7201325 -0.2790556
vn -0.6357664 0.5365902 -0.5548622
vn -0.624501 0.3034006 -0.7196851
vn 0.1519546 0.9772718 0.1478162
vn 0.1098462 0.8961545 0.4299313
vn 0.2904363 0.87524 0.3867839
vn 0.3545524 0.9149652 0.1926949
vn 0.4118486 0.9078361 -0.07883022
vn 0.1906709 0.9659082 -0.1751171
vn 0.4638882 0.7648304 -0.4470372
vn 0.7032462 0.7003577 0.1222449
vn 0.3545524 0.9149652 0.1926949
vn -0.08032653 0.9722514 -0.2197156
vn -0.3948778 0.6887977 -0.6079714
vn 0.2063148 0.8027503 -0.5594875
vn -0.08727171 0.7790837 -0.6208159
vn -0.05859745 0.4546012 -0.8887655
vn 0.6286447 0.6585187 0.4137137
vn 0.2904363 0.87524 0.3867839
vn -0.3398482 0.4131565 -0.8448698
vn 0.1730794 0.4779698 -0.8611553
vn 0.1300671 0.2067757 -0.9697043
vn -0.006460965 0.2186298 -0.9757865
vn -0.2865943 0.2055202 -0.9357485
vn 0.4350221 0.4736038 -0.7658035
vn 0.7150049 0.3578271 -0.6006061
vn 0.7581843 0.5977973 -0.2603746
vn 0.3477994 0.2141219 -0.912791
vn 0.9411737 0.3350101 -0.04427388
vn -0.1919467 -0.03303386 -0.9808492
vn -0.5894147 0.04719738 -0.8064507
vn 9.400716E-07 -0.06965594 -0.9975711
vn 0.1050294 -0.05443211 -0.9929783
vn -0.1014593 -0.4973615 -0.8615902
vn 0.2827438 0.0003343021 -0.9591954
vn -0.3867357 -0.296172 -0.873337
vn -0.1912125 -0.7968118 -0.5731743
vn 0.09020608 -0.4817156 -0.8716725
vn 0.324133 -0.3707469 -0.8703359
vn 0.5437852 0.04091208 -0.8382266
vn -0.5224056 -0.5531908 -0.6489008
vn 0.6343034 0.1676728 -0.7546821
vn 0.7988426 0.04828472 -0.5995991
vn 0.633675 -0.1656791 -0.7556497
vn 0.8872573 -0.1032148 -0.449579
vn 0.8917941 0.1880009 -0.4115324
vn 0.6776941 -0.4465016 -0.5842662
vn -0.7636768 -0.1453541 -0.629023
vn 0.3487689 -0.7359836 -0.5802487
vn 0.05745995 -0.8315225 -0.5525113
vn 0.3099683 -0.9301527 -0.1968138
vn 0.6600925 -0.705391 -0.2582662
vn -0.8320376 0.1471281 -0.5348521
vn -0.88046 -0.3198108 -0.350016
vn -0.5873578 -0.7199363 -0.3697331
vn 0.03007866 -0.9811797 -0.1907402
vn 0.03335574 -0.996875 0.07160656
vn -0.217485 -0.9421781 -0.2549525
vn -0.5585073 -0.8207917 -0.1198778
vn -0.1931594 -0.9809979 -0.01823426
vn -0.2025315 -0.9418506 0.2681386
vn -0.3063609 -0.6988947 0.6462888
vn -0.7072145 -0.5614247 0.429709
vn 0.2865238 -0.9519724 0.1079473
vn 0.03554599 -0.9453321 0.3241665
vn -0.3607484 -0.3018588 0.8824635
vn -0.73356 -0.2383511 0.6364577
vn -0.6803359 0.134646 0.720426
vn 0.3170331 -0.8717929 0.3734533
vn 0.0177748 -0.6949884 0.7188012
vn 0.6121359 -0.7852476 0.09314457
vn 0.3704553 -0.5508407 0.7478886
vn -0.3139639 0.1262136 0.9410084
vn -0.2383318 0.5436276 0.8047776
vn -0.5845309 0.4815905 0.6529886
vn -0.4236806 0.8196405 0.3855961
vn -0.1336522 0.878299 0.4590511
vn 0.1098462 0.8961545 0.4299313
vn 0.03211736 -0.2296657 0.9727395
vn 0.09004078 0.2003892 0.97557
vn 0.4595786 0.3037921 0.8345644
vn 0.1165942 0.5934679 0.7963678
vn 0.4400916 -0.06213606 0.8958004
vn 0.4243282 0.6157251 0.663949
vn 0.7480118 0.1054429 0.6552557
vn 0.734503 0.3667962 0.5709342
vn 0.866645 0.393133 0.3072017
vn 0.8950644 0.2108372 0.392947
vn 0.743154 -0.283525 0.6060823
vn 0.9778791 0.193593 0.07920971
vn 0.9280698 -0.01415784 0.372137
vn 0.6595846 -0.6574454 0.3642988
vn 0.9640675 0.08341699 -0.252221
vn 0.9877824 0.09770754 0.1214054
vn 0.9398232 -0.2666885 0.2135639
vn 0.9049242 -0.4250607 0.02087161
vn 0.9971504 -0.008412778 -0.07496805
vn 0.9314281 -0.2591385 -0.2555168
vn -0.2904367 0.8752401 0.3867834
vn -0.1098468 0.8961545 0.4299311
vn -0.1519545 0.9772719 0.1478159
vn -0.3545524 0.9149653 0.1926942
vn 0.1336516 0.878299 0.4590513
vn -0.4118482 0.9078363 -0.07883099
vn 0.07916413 0.9875546 0.1359003
vn -0.1906702 0.9659083 -0.1751175
vn -0.4638871 0.7648305 -0.4470381
vn -0.7032462 0.700358 0.1222435
vn -0.3545524 0.9149653 0.1926942
vn 0.3766326 0.9241541 0.06393003
vn 0.3991917 0.8764667 -0.2691694
vn 0.4236802 0.8196403 0.3855968
vn 0.08032728 0.9722514 -0.2197155
vn 0.6790544 0.7011507 0.2174229
vn 0.5845299 0.4815903 0.6529897
vn -0.2063134 0.8027504 -0.5594879
vn -0.6286452 0.6585189 0.4137125
vn -0.2904367 0.8752401 0.3867834
vn 0.08727319 0.7790836 -0.6208156
vn 0.6532842 0.75682 -0.02105486
vn 0.8452668 0.4366229 0.3080333
vn 0.9379926 0.172691 0.300579
vn 0.6803346 0.1346459 0.7204272
vn 0.7335587 -0.2383514 0.6364592
vn 0.876735 0.4809006 -0.008377373
vn 0.0585993 0.4546013 -0.8887653
vn 0.3948791 0.6887976 -0.6079707
vn -0.1730776 0.4779699 -0.8611556
vn -0.1300652 0.2067757 -0.9697045
vn -0.4350206 0.473604 -0.7658044
vn -0.7150036 0.3578274 -0.6006075
vn -0.3477975 0.214122 -0.9127917
vn -0.7581836 0.5977975 -0.260376
vn -0.9411736 0.3350104 -0.04427568
vn 0.6357676 0.5365899 -0.554861
vn 0.6245025 0.3034005 -0.7196838
vn 0.33985 0.4131565 -0.8448691
vn 0.006462913 0.2186298 -0.9757865
vn 0.6352465 0.7201323 -0.2790544
vn 0.8075762 0.5404835 -0.2360049
vn 0.842283 0.3687307 -0.3931883
vn 0.9652988 0.248635 -0.07986794
vn 0.9727529 0.003716863 -0.2318148
vn 0.2865961 0.2055202 -0.9357479
vn 0.8320386 0.1471278 -0.5348506
vn 0.7636781 -0.1453543 -0.6290213
vn 0.5894162 0.04719723 -0.8064495
vn 0.1919485 -0.03303392 -0.9808489
vn 0.9791464 -0.1118805 0.1695736
vn 0.9064859 -0.4220492 -0.01256778
vn 0.7072137 -0.5614249 0.4297103
vn 0.4988158 -0.8514158 0.1620927
vn 0.8804605 -0.319811 -0.3500144
vn 0.5224065 -0.5531911 -0.6488999
vn 0.5873583 -0.7199364 -0.3697321
vn 0.1912133 -0.7968118 -0.5731739
vn 0.3867373 -0.2961722 -0.8733363
vn 0.5585073 -0.8207918 -0.1198768
vn 0.1014608 -0.4973614 -0.86159
vn 0.2174851 -0.9421781 -0.254952
vn 0.1931591 -0.980998 -0.01823392
vn -0.03335625 -0.996875 0.07160649
vn 0.2025307 -0.9418507 0.2681391
vn 0.3063595 -0.6988947 0.6462895
vn 0.7072137 -0.5614249 0.4297103
vn 9.400716E-07 -0.06965595 -0.9975711
vn -0.1050276 -0.05443208 -0.9929785
vn -0.09020457 -0.4817155 -0.8716727
vn -0.03007865 -0.9811797 -0.1907402
vn -0.282742 0.0003343877 -0.959196
vn -0.05745919 -0.8315225 -0.5525113
vn -0.3241315 -0.3707468 -0.8703365
vn -0.5437837 0.04091225 -0.8382276
vn -0.3099682 -0.9301526 -0.1968144
vn -0.3487679 -0.7359835 -0.5802493
vn -0.6776932 -0.4465015 -0.5842673
vn -0.6343019 0.167673 -0.7546833
vn -0.6336736 -0.1656789 -0.7556509
vn -0.8872564 -0.1032145 -0.4495807
vn -0.7988415 0.04828497 -0.5996006
vn -0.8917933 0.1880011 -0.411534
vn -0.6600923 -0.7053908 -0.2582674
vn -0.2865242 -0.9519723 0.1079468
vn -0.317034 -0.8717928 0.3734526
vn -0.6121363 -0.7852474 0.09314344
vn -0.03554695 -0.9453319 0.3241664
vn -0.9049244 -0.4250604 0.02086992
vn -0.9314278 -0.2591381 -0.2555185
vn -0.9971502 -0.008412467 -0.07496987
vn -0.9640671 0.08341727 -0.2522227
vn -0.6595856 -0.6574451 0.3642976
vn -0.9778792 0.1935933 0.07920787
vn -0.9398237 -0.2666883 0.2135621
vn -0.9877824 0.09770785 0.1214036
vn -0.7431553 -0.2835248 0.6060808
vn -0.8950652 0.2108375 0.3929453
vn -0.9280706 -0.01415758 0.3721353
vn -0.3704569 -0.5508404 0.747888
vn -0.748013 0.1054431 0.6552544
vn -0.8666455 0.3931333 0.3072
vn -0.734504 0.3667964 0.5709329
vn -0.4595802 0.3037922 0.8345636
vn -0.01777642 -0.6949884 0.7188012
vn -0.4400933 -0.06213591 0.8957996
vn 0.3607467 -0.301859 0.8824642
vn 0.7335587 -0.2383514 0.6364592
vn 0.6803346 0.1346459 0.7204272
vn -0.0321193 -0.2296656 0.9727395
vn 0.3139622 0.1262136 0.9410089
vn 0.2383305 0.5436275 0.804778
vn 0.5845299 0.4815903 0.6529897
vn 0.4236802 0.8196403 0.3855968
vn 0.1336516 0.878299 0.4590513
vn -0.1098468 0.8961545 0.4299311
vn -0.09004258 0.2003893 0.9755698
vn -0.1165955 0.5934679 0.7963676
vn -0.4243293 0.6157253 0.6639481

vt 0.06861615 0.3757299
vt 0.0649903 0.3784011
vt 0.063575 0.376329
vt 0.061712 0.356409
vt 0.07193091 0.3737907
vt 0.052906 0.359076
vt 0.07801887 0.3704181
vt 0.04354 0.340577
vt 0.069819 0.357221
vt 0.076878 0.356727
vt 0.067146 0.33798
vt 0.08375728 0.3677197
vt 0.08923651 0.365345
vt 0.060454 0.338644
vt 0.052138 0.31923
vt 0.052609 0.338916
vt 0.044869 0.320905
vt 0.035315 0.321518
vt 0.028406 0.302062
vt 0.083423 0.356037
vt 0.038321 0.3014
vt 0.090239 0.355173
vt 0.09528434 0.3632717
vt 0.101973 0.3611671
vt 0.033482 0.282984
vt 0.023225 0.284096
vt 0.020846 0.2692
vt 0.030069 0.266573
vt 0.020184 0.259619
vt 0.026426 0.253465
vt 0.032102 0.245646
vt 0.03616 0.262012
vt 0.04033 0.280707
vt 0.046168 0.278696
vt 0.041705 0.257677
vt 0.037941 0.236011
vt 0.043796 0.224652
vt 0.045538 0.300169
vt 0.051871 0.299079
vt 0.057547 0.298135
vt 0.058858 0.318906
vt 0.046985 0.254549
vt 0.064852 0.318158
vt 0.070857 0.317494
vt 0.07352 0.337409
vt 0.079955 0.33672
vt 0.09749 0.354106
vt 0.051559 0.277155
vt 0.086949 0.33586
vt 0.105959 0.352727
vt 0.1099123 0.3585927
vt 0.11573 0.350909
vt 0.119025 0.3553922
vt 0.1288434 0.3516448
vt 0.095107 0.334777
vt 0.052145 0.253646
vt 0.056829 0.276347
vt 0.062884 0.275803
vt 0.063158 0.297424
vt 0.069397 0.296782
vt 0.076886 0.296257
vt 0.077471 0.316775
vt 0.085282 0.31597
vt 0.104464 0.333401
vt 0.049756 0.226853
vt 0.050421 0.19693
vt 0.038178 0.208794
vt 0.094315 0.315016
vt 0.114605 0.331668
vt 0.104205 0.31385
vt 0.12517 0.329455
vt 0.126353 0.34856
vt 0.137372 0.345586
vt 0.1390074 0.3474317
vt 0.1492361 0.3427615
vt 0.148423 0.341926
vt 0.159265 0.337586
vt 0.146564 0.32334
vt 0.1593375 0.3376538
vt 0.1603917 0.3370503
vt 0.1691284 0.3321037
vt 0.135902 0.326695
vt 0.114557 0.312352
vt 0.125093 0.310431
vt 0.095415 0.295183
vt 0.135594 0.308
vt 0.105636 0.29441
vt 0.085692 0.295761
vt 0.116086 0.293305
vt 0.156864 0.319403
vt 0.145842 0.305026
vt 0.166512 0.315081
vt 0.1782409 0.3263243
vt 0.126543 0.291721
vt 0.155561 0.301657
vt 0.164358 0.29817
vt 0.175119 0.310663
vt 0.1862839 0.3206425
vt 0.182556 0.306379
vt 0.1933174 0.3151449
vt 0.136775 0.28964
vt 0.187822 0.303045
vt 0.1981142 0.3110918
vt 0.14659 0.287221
vt 0.139711 0.271991
vt 0.129811 0.273531
vt 0.17174 0.294889
vt 0.163213 0.282146
vt 0.15557 0.28464
vt 0.191686 0.300433
vt 0.181509 0.289982
vt 0.2016222 0.3079588
vt 0.177229 0.292213
vt 0.195095 0.298003
vt 0.2046427 0.3051236
vt 0.198181 0.295694
vt 0.2073926 0.3025417
vt 0.2103731 0.2997889
vt 0.148908 0.270262
vt 0.144295 0.255441
vt 0.169092 0.280027
vt 0.163116 0.266987
vt 0.156874 0.268514
vt 0.185373 0.28785
vt 0.177645 0.276671
vt 0.173556 0.278322
vt 0.152519 0.254492
vt 0.150416 0.240434
vt 0.18873 0.285909
vt 0.167615 0.265819
vt 0.163774 0.252821
vt 0.159008 0.253589
vt 0.171941 0.264651
vt 0.175711 0.263622
vt 0.181273 0.275144
vt 0.192506 0.283638
vt 0.157064 0.240219
vt 0.157635 0.227229
vt 0.168266 0.252075
vt 0.16687 0.239726
vt 0.162142 0.239966
vt 0.20144 0.293164
vt 0.205243 0.290109
vt 0.2137391 0.2965746
vt 0.209653 0.286349
vt 0.2177957 0.2925391
vt 0.2240959 0.2858006
vt 0.196815 0.280957
vt 0.189991 0.271305
vt 0.162805 0.227596
vt 0.165756 0.21582
vt 0.201677 0.2779
vt 0.208933 0.272862
vt 0.216179 0.280239
vt 0.223523 0.272183
vt 0.2313504 0.2770617
vt 0.237066 0.266564
vt 0.2320695 0.2760351
vt 0.2384455 0.2670226
vt 0.2446487 0.256231
vt 0.16766 0.227909
vt 0.172383 0.228175
vt 0.195316 0.268833
vt 0.19034 0.259124
vt 0.170397 0.216586
vt 0.174671 0.205834
vt 0.203155 0.26476
vt 0.174786 0.217258
vt 0.179318 0.217911
vt 0.178609 0.206758
vt 0.183843 0.197011
vt 0.182834 0.207708
vt 0.18765 0.208702
vt 0.187793 0.198274
vt 0.212071 0.259656
vt 0.217744 0.265554
vt 0.230341 0.262155
vt 0.233832 0.252657
vt 0.224334 0.25789
vt 0.219182 0.255257
vt 0.209277 0.252533
vt 0.226713 0.250272
vt 0.226678 0.243142
vt 0.218715 0.249768
vt 0.24078 0.255182
vt 0.242429 0.245487
vt 0.2489632 0.2463872
vt 0.2493236 0.2452926
vt 0.199005 0.256158
vt 0.196331 0.247364
vt 0.206057 0.245203
vt 0.204959 0.237194
vt 0.217095 0.243309
vt 0.250515 0.23791
vt 0.2517422 0.2380329
vt 0.2535429 0.2301401
vt 0.215423 0.236338
vt 0.251581 0.229955
vt 0.252398 0.221983
vt 0.244293 0.222443
vt 0.254408 0.2220286
vt 0.252479 0.213263
vt 0.2542384 0.2132004
vt 0.2526689 0.2035141
vt 0.243562 0.230009
vt 0.235213 0.229996
vt 0.242979 0.237424
vt 0.235155 0.236761
vt 0.234927 0.244269
vt 0.226015 0.236357
vt 0.225895 0.229755
vt 0.215475 0.229224
vt 0.22703 0.222969
vt 0.23602 0.222931
vt 0.228159 0.215852
vt 0.216984 0.222154
vt 0.236723 0.215439
vt 0.244442 0.214193
vt 0.235712 0.207507
vt 0.250772 0.203756
vt 0.24317 0.205478
vt 0.24748 0.194485
vt 0.2499771 0.1939132
vt 0.2462012 0.1845819
vt 0.239781 0.196759
vt 0.232923 0.199722
vt 0.243003 0.185548
vt 0.228447 0.20901
vt 0.238 0.177497
vt 0.2418357 0.1761587
vt 0.2390025 0.1714303
vt 0.234842 0.188373
vt 0.229303 0.181229
vt 0.234788 0.173229
vt 0.231972 0.169696
vt 0.2364723 0.1675759
vt 0.2340516 0.1641341
vt 0.22766 0.191993
vt 0.221449 0.185703
vt 0.225724 0.177348
vt 0.222669 0.174207
vt 0.229363 0.166587
vt 0.226784 0.202486
vt 0.226799 0.163781
vt 0.2317829 0.1610698
vt 0.2296078 0.1582034
vt 0.216726 0.181727
vt 0.213205 0.179048
vt 0.214484 0.190971
vt 0.221519 0.196097
vt 0.221867 0.204549
vt 0.219828 0.17145
vt 0.217026 0.168898
vt 0.221016 0.209274
vt 0.21921 0.215368
vt 0.21262 0.207204
vt 0.216321 0.201244
vt 0.207071 0.22093
vt 0.208693 0.19697
vt 0.209505 0.213581
vt 0.198111 0.219876
vt 0.205467 0.228929
vt 0.204068 0.203827
vt 0.208866 0.187133
vt 0.19621 0.228803
vt 0.188306 0.228715
vt 0.195532 0.238102
vt 0.186917 0.238833
vt 0.181233 0.239147
vt 0.187557 0.249117
vt 0.181795 0.25006
vt 0.176793 0.250773
vt 0.18491 0.261065
vt 0.18002 0.262432
vt 0.185373 0.273372
vt 0.172226 0.251444
vt 0.171365 0.239494
vt 0.176066 0.239294
vt 0.177224 0.228414
vt 0.182498 0.228609
vt 0.184391 0.218509
vt 0.190222 0.219029
vt 0.193039 0.20981
vt 0.200792 0.211541
vt 0.197134 0.201216
vt 0.192244 0.199632
vt 0.20258 0.193749
vt 0.19392 0.189871
vt 0.19801 0.191699
vt 0.204768 0.184803
vt 0.201092 0.182607
vt 0.209886 0.176589
vt 0.190299 0.188362
vt 0.206968 0.174319
vt 0.197854 0.180724
vt 0.186995 0.18703
vt 0.194871 0.179203
vt 0.183284 0.185534
vt 0.180314 0.195893
vt 0.204146 0.17231
vt 0.214392 0.166596
vt 0.1762 0.194559
vt 0.171639 0.19307
vt 0.1703 0.204735
vt 0.191706 0.177626
vt 0.165476 0.203484
vt 0.159078 0.201823
vt 0.160667 0.214922
vt 0.154058 0.213781
vt 0.145958 0.212313
vt 0.151052 0.226737
vt 0.142738 0.226013
vt 0.13337 0.225009
vt 0.142103 0.240543
vt 0.132715 0.240486
vt 0.122787 0.240196
vt 0.134974 0.256301
vt 0.12504 0.25697
vt 0.114816 0.257317
vt 0.119568 0.27476
vt 0.10915 0.275502
vt 0.104477 0.257213
vt 0.098742 0.275786
vt 0.112639 0.239588
vt 0.094122 0.256642
vt 0.088566 0.275779
vt 0.1024 0.238599
vt 0.08396 0.255773
vt 0.078903 0.275645
vt 0.092159 0.237237
vt 0.074304 0.254776
vt 0.070207 0.275585
vt 0.065605 0.253873
vt 0.082037 0.23549
vt 0.058216 0.253425
vt 0.072378 0.233424
vt 0.056253 0.228985
vt 0.063699 0.231196
vt 0.054834 0.201786
vt 0.059995 0.205704
vt 0.066647 0.209414
vt 0.074271 0.212634
vt 0.083471 0.215608
vt 0.093324 0.21814
vt 0.103388 0.220249
vt 0.113477 0.222081
vt 0.117024 0.205542
vt 0.123511 0.223692
vt 0.107179 0.202791
vt 0.097515 0.199908
vt 0.088209 0.196738
vt 0.126948 0.208134
vt 0.132208 0.193776
vt 0.136704 0.210424
vt 0.141812 0.196972
vt 0.148404 0.184705
vt 0.150954 0.199647
vt 0.1572 0.188121
vt 0.165073 0.177813
vt 0.16536 0.19099
vt 0.17294 0.181405
vt 0.182376 0.173076
vt 0.179047 0.183881
vt 0.187889 0.175804
vt 0.197917 0.168688
vt 0.201133 0.170487
vt 0.208516 0.162097
vt 0.21154 0.164298
vt 0.193634 0.166185
vt 0.224346 0.161286
vt 0.221654 0.158677
vt 0.2273062 0.1552646
vt 0.2249195 0.1523581
vt 0.218818 0.156108
vt 0.205254 0.159987
vt 0.21577 0.153551
vt 0.222428 0.1494701
vt 0.2193475 0.1460806
vt 0.212063 0.150646
vt 0.200154 0.156548
vt 0.206113 0.146078
vt 0.2140722 0.1406853
vt 0.2074383 0.1345751
vt 0.192617 0.151111
vt 0.179278 0.156607
vt 0.186968 0.161912
vt 0.175033 0.168903
vt 0.198583 0.140199
vt 0.167276 0.164107
vt 0.159267 0.158571
vt 0.156766 0.173571
vt 0.18485 0.145051
vt 0.177431 0.137755
vt 0.190199 0.132169
vt 0.1984378 0.127242
vt 0.1911533 0.1220078
vt 0.171408 0.150625
vt 0.148419 0.168691
vt 0.140178 0.162937
vt 0.139257 0.180555
vt 0.183039 0.124298
vt 0.164036 0.143539
vt 0.130351 0.175682
vt 0.121825 0.170491
vt 0.122642 0.190033
vt 0.11337 0.186131
vt 0.104341 0.182496
vt 0.151481 0.152113
vt 0.15665 0.135723
vt 0.095617 0.178992
vt 0.143971 0.144979
vt 0.136659 0.137496
vt 0.132247 0.15664
vt 0.169764 0.128941
vt 0.113451 0.165794
vt 0.124507 0.150557
vt 0.116466 0.145847
vt 0.105094 0.161959
vt 0.149137 0.126678
vt 0.177696 0.113773
vt 0.1778294 0.1137664
vt 0.1776933 0.1136832
vt 0.162234 0.119001
vt 0.1576062 0.1037588
vt 0.157464 0.103783
vt 0.1574982 0.1037011
vt 0.1555889 0.1029595
vt 0.141359 0.118554
vt 0.1433032 0.09820743
vt 0.128838 0.131273
vt 0.132115 0.113261
vt 0.122946 0.109504
vt 0.1329328 0.09496379
vt 0.1241245 0.0926166
vt 0.108229 0.142366
vt 0.120196 0.127154
vt 0.097213 0.158478
vt 0.10066 0.139242
vt 0.111852 0.124092
vt 0.094442 0.136468
vt 0.104938 0.12152
vt 0.09963 0.119524
vt 0.115245 0.106786
vt 0.109164 0.104828
vt 0.103801 0.103204
vt 0.1171986 0.09101377
vt 0.1111294 0.08971146
vt 0.1053277 0.08845858
vt 0.090146 0.155063
vt 0.098674 0.101755
vt 0.092966 0.100334
vt 0.085535 0.113916
vt 0.086726 0.098996
vt 0.09898429 0.0872518
vt 0.09218062 0.08613029
vt 0.090492 0.115937
vt 0.081677 0.129869
vt 0.094975 0.11774
vt 0.085627 0.132116
vt 0.076307 0.14676
vt 0.089821 0.134264
vt 0.080123 0.149338
vt 0.070748 0.165119
vt 0.084391 0.151926
vt 0.07487 0.168105
vt 0.080734 0.171777
vt 0.087538 0.175372
vt 0.079696 0.193255
vt 0.072623 0.189634
vt 0.066698 0.185774
vt 0.062276 0.18215
vt 0.058383 0.17825
vt 0.054585 0.17346
vt 0.067129 0.162027
vt 0.06335 0.15837
vt 0.059675 0.154075
vt 0.072488 0.143896
vt 0.068478 0.140661
vt 0.046211 0.189949
vt 0.042345 0.181178
vt 0.033581 0.193786
vt 0.03042 0.178936
vt 0.077161 0.12726
vt 0.072345 0.124254
vt 0.050951 0.167668
vt 0.039062 0.170945
vt 0.029013 0.161399
vt 0.047546 0.160488
vt 0.064357 0.136623
vt 0.058762 0.129855
vt 0.055861 0.14864
vt 0.079959 0.111786
vt 0.042616 0.148644
vt 0.034885 0.156076
vt 0.066307 0.119904
vt 0.029927 0.144162
vt 0.023583 0.150653
vt 0.016775 0.139554
vt 0.037451 0.136855
vt 0.050639 0.139798
vt 0.045597 0.129039
vt 0.024507 0.13283
vt 0.073105 0.109135
vt 0.032792 0.125158
vt 0.019064 0.122105
vt 0.009858 0.128747
vt 0.004753 0.117157
vt 0.028357 0.114988
vt 0.037747 0.107324
vt 0.041314 0.117799
vt 0.014776 0.111947
vt 0.053475 0.120666
vt 0.049805 0.110089
vt 0.061069 0.112492
vt 0.058525 0.102728
vt 0.058326 0.092195
vt 0.06715 0.106583
vt 0.06831 0.098494
vt 0.078281 0.097957
vt 0.070572 0.087511
vt 0.082234 0.086126
vt 0.09066522 0.08593879
vt 0.08253305 0.08479197
vt 0.07099304 0.08358267
vt 0.0580407 0.08271699
vt 0.045485 0.089372
vt 0.05729695 0.08270747
vt 0.04344597 0.0820974
vt 0.047644 0.099456
vt 0.031757 0.087106
vt 0.03938741 0.08199714
vt 0.02996759 0.08166309
vt 0.034763 0.097107
vt 0.018884 0.08532
vt 0.02349843 0.08133116
vt 0.01709476 0.08099562
vt 0.024795 0.104909
vt 0.021822 0.094998
vt 0.009721 0.083754
vt 0.01223159 0.08060861
vt 0.004419645 0.07991798
vt 0.003826 0.081287
vt 0.001967 0.093032
vt 0.010508 0.091505
vt 0.012026 0.101929
vt 0.002109 0.105274
vt 0.06861615 0.3757299
vt 0.063575 0.376329
vt 0.0649903 0.3784011
vt 0.07193091 0.3737907
vt 0.052906 0.359076
vt 0.061712 0.356409
vt 0.07801887 0.3704181
vt 0.04354 0.340577
vt 0.069819 0.357221
vt 0.076878 0.356727
vt 0.067146 0.33798
vt 0.08375728 0.3677197
vt 0.08923651 0.365345
vt 0.060454 0.338644
vt 0.052138 0.31923
vt 0.052609 0.338916
vt 0.044869 0.320905
vt 0.035315 0.321518
vt 0.028406 0.302062
vt 0.083423 0.356037
vt 0.038321 0.3014
vt 0.090239 0.355173
vt 0.09528434 0.3632717
vt 0.101973 0.3611671
vt 0.033482 0.282984
vt 0.023225 0.284096
vt 0.020846 0.2692
vt 0.030069 0.266573
vt 0.020184 0.259619
vt 0.026426 0.253465
vt 0.032102 0.245646
vt 0.03616 0.262012
vt 0.04033 0.280707
vt 0.046168 0.278696
vt 0.041705 0.257677
vt 0.037941 0.236011
vt 0.043796 0.224652
vt 0.045538 0.300169
vt 0.051871 0.299079
vt 0.057547 0.298135
vt 0.058858 0.318906
vt 0.046985 0.254549
vt 0.064852 0.318158
vt 0.070857 0.317494
vt 0.07352 0.337409
vt 0.079955 0.33672
vt 0.09749 0.354106
vt 0.051559 0.277155
vt 0.086949 0.33586
vt 0.105959 0.352727
vt 0.1099123 0.3585927
vt 0.11573 0.350909
vt 0.119025 0.3553922
vt 0.1288434 0.3516448
vt 0.095107 0.334777
vt 0.052145 0.253646
vt 0.056829 0.276347
vt 0.062884 0.275803
vt 0.063158 0.297424
vt 0.069397 0.296782
vt 0.076886 0.296257
vt 0.077471 0.316775
vt 0.085282 0.31597
vt 0.104464 0.333401
vt 0.049756 0.226853
vt 0.050421 0.19693
vt 0.038178 0.208794
vt 0.094315 0.315016
vt 0.114605 0.331668
vt 0.104205 0.31385
vt 0.12517 0.329455
vt 0.126353 0.34856
vt 0.137372 0.345586
vt 0.1390074 0.3474317
vt 0.1492361 0.3427615
vt 0.148423 0.341926
vt 0.159265 0.337586
vt 0.146564 0.32334
vt 0.1593375 0.3376538
vt 0.1603917 0.3370503
vt 0.1691284 0.3321037
vt 0.135902 0.326695
vt 0.114557 0.312352
vt 0.125093 0.310431
vt 0.095415 0.295183
vt 0.135594 0.308
vt 0.105636 0.29441
vt 0.085692 0.295761
vt 0.116086 0.293305
vt 0.156864 0.319403
vt 0.145842 0.305026
vt 0.166512 0.315081
vt 0.1782409 0.3263243
vt 0.126543 0.291721
vt 0.155561 0.301657
vt 0.164358 0.29817
vt 0.175119 0.310663
vt 0.1862839 0.3206425
vt 0.182556 0.306379
vt 0.1933174 0.3151449
vt 0.136775 0.28964
vt 0.187822 0.303045
vt 0.1981142 0.3110918
vt 0.17174 0.294889
vt 0.163213 0.282146
vt 0.14659 0.287221
vt 0.139711 0.271991
vt 0.15557 0.28464
vt 0.129811 0.273531
vt 0.191686 0.300433
vt 0.181509 0.289982
vt 0.2016222 0.3079588
vt 0.177229 0.292213
vt 0.195095 0.298003
vt 0.2046427 0.3051236
vt 0.198181 0.295694
vt 0.2073926 0.3025417
vt 0.2103731 0.2997889
vt 0.169092 0.280027
vt 0.163116 0.266987
vt 0.185373 0.28785
vt 0.177645 0.276671
vt 0.173556 0.278322
vt 0.18873 0.285909
vt 0.167615 0.265819
vt 0.163774 0.252821
vt 0.171941 0.264651
vt 0.175711 0.263622
vt 0.181273 0.275144
vt 0.192506 0.283638
vt 0.168266 0.252075
vt 0.16687 0.239726
vt 0.20144 0.293164
vt 0.205243 0.290109
vt 0.2137391 0.2965746
vt 0.209653 0.286349
vt 0.2177957 0.2925391
vt 0.2240959 0.2858006
vt 0.196815 0.280957
vt 0.189991 0.271305
vt 0.172226 0.251444
vt 0.176793 0.250773
vt 0.201677 0.2779
vt 0.208933 0.272862
vt 0.216179 0.280239
vt 0.223523 0.272183
vt 0.2313504 0.2770617
vt 0.185373 0.273372
vt 0.18002 0.262432
vt 0.171365 0.239494
vt 0.172383 0.228175
vt 0.18491 0.261065
vt 0.19034 0.259124
vt 0.176066 0.239294
vt 0.181233 0.239147
vt 0.181795 0.25006
vt 0.195316 0.268833
vt 0.177224 0.228414
vt 0.179318 0.217911
vt 0.187557 0.249117
vt 0.196331 0.247364
vt 0.203155 0.26476
vt 0.182498 0.228609
vt 0.188306 0.228715
vt 0.186917 0.238833
vt 0.199005 0.256158
vt 0.209277 0.252533
vt 0.212071 0.259656
vt 0.217744 0.265554
vt 0.184391 0.218509
vt 0.18765 0.208702
vt 0.195532 0.238102
vt 0.204959 0.237194
vt 0.219182 0.255257
vt 0.230341 0.262155
vt 0.206057 0.245203
vt 0.218715 0.249768
vt 0.224334 0.25789
vt 0.233832 0.252657
vt 0.237066 0.266564
vt 0.2320695 0.2760351
vt 0.2384455 0.2670226
vt 0.2446487 0.256231
vt 0.226713 0.250272
vt 0.226678 0.243142
vt 0.217095 0.243309
vt 0.24078 0.255182
vt 0.242429 0.245487
vt 0.2489632 0.2463872
vt 0.250515 0.23791
vt 0.2493236 0.2452926
vt 0.2517422 0.2380329
vt 0.2535429 0.2301401
vt 0.234927 0.244269
vt 0.235155 0.236761
vt 0.215423 0.236338
vt 0.242979 0.237424
vt 0.235213 0.229996
vt 0.226015 0.236357
vt 0.243562 0.230009
vt 0.244293 0.222443
vt 0.251581 0.229955
vt 0.252398 0.221983
vt 0.254408 0.2220286
vt 0.252479 0.213263
vt 0.2542384 0.2132004
vt 0.2526689 0.2035141
vt 0.225895 0.229755
vt 0.215475 0.229224
vt 0.250772 0.203756
vt 0.244442 0.214193
vt 0.24748 0.194485
vt 0.2499771 0.1939132
vt 0.2462012 0.1845819
vt 0.23602 0.222931
vt 0.22703 0.222969
vt 0.228159 0.215852
vt 0.236723 0.215439
vt 0.216984 0.222154
vt 0.235712 0.207507
vt 0.24317 0.205478
vt 0.239781 0.196759
vt 0.232923 0.199722
vt 0.243003 0.185548
vt 0.228447 0.20901
vt 0.234842 0.188373
vt 0.238 0.177497
vt 0.2418357 0.1761587
vt 0.2390025 0.1714303
vt 0.229303 0.181229
vt 0.234788 0.173229
vt 0.231972 0.169696
vt 0.2364723 0.1675759
vt 0.2340516 0.1641341
vt 0.22766 0.191993
vt 0.221449 0.185703
vt 0.225724 0.177348
vt 0.222669 0.174207
vt 0.229363 0.166587
vt 0.226784 0.202486
vt 0.226799 0.163781
vt 0.2317829 0.1610698
vt 0.2296078 0.1582034
vt 0.216726 0.181727
vt 0.213205 0.179048
vt 0.214484 0.190971
vt 0.221519 0.196097
vt 0.221867 0.204549
vt 0.219828 0.17145
vt 0.217026 0.168898
vt 0.221016 0.209274
vt 0.21921 0.215368
vt 0.21262 0.207204
vt 0.216321 0.201244
vt 0.207071 0.22093
vt 0.208693 0.19697
vt 0.209505 0.213581
vt 0.198111 0.219876
vt 0.205467 0.228929
vt 0.204068 0.203827
vt 0.19621 0.228803
vt 0.208866 0.187133
vt 0.200792 0.211541
vt 0.190222 0.219029
vt 0.193039 0.20981
vt 0.197134 0.201216
vt 0.20258 0.193749
vt 0.204768 0.184803
vt 0.192244 0.199632
vt 0.19801 0.191699
vt 0.209886 0.176589
vt 0.201092 0.182607
vt 0.19392 0.189871
vt 0.187793 0.198274
vt 0.183843 0.197011
vt 0.182834 0.207708
vt 0.206968 0.174319
vt 0.197854 0.180724
vt 0.190299 0.188362
vt 0.178609 0.206758
vt 0.174671 0.205834
vt 0.174786 0.217258
vt 0.170397 0.216586
vt 0.165756 0.21582
vt 0.16766 0.227909
vt 0.162805 0.227596
vt 0.157635 0.227229
vt 0.162142 0.239966
vt 0.157064 0.240219
vt 0.150416 0.240434
vt 0.159008 0.253589
vt 0.152519 0.254492
vt 0.144295 0.255441
vt 0.156874 0.268514
vt 0.148908 0.270262
vt 0.134974 0.256301
vt 0.12504 0.25697
vt 0.122787 0.240196
vt 0.132715 0.240486
vt 0.13337 0.225009
vt 0.142103 0.240543
vt 0.114816 0.257317
vt 0.142738 0.226013
vt 0.145958 0.212313
vt 0.151052 0.226737
vt 0.154058 0.213781
vt 0.159078 0.201823
vt 0.160667 0.214922
vt 0.165476 0.203484
vt 0.171639 0.19307
vt 0.1703 0.204735
vt 0.1762 0.194559
vt 0.183284 0.185534
vt 0.180314 0.195893
vt 0.186995 0.18703
vt 0.194871 0.179203
vt 0.204146 0.17231
vt 0.191706 0.177626
vt 0.214392 0.166596
vt 0.201133 0.170487
vt 0.224346 0.161286
vt 0.21154 0.164298
vt 0.221654 0.158677
vt 0.2273062 0.1552646
vt 0.2249195 0.1523581
vt 0.218818 0.156108
vt 0.208516 0.162097
vt 0.197917 0.168688
vt 0.21577 0.153551
vt 0.222428 0.1494701
vt 0.2193475 0.1460806
vt 0.205254 0.159987
vt 0.212063 0.150646
vt 0.193634 0.166185
vt 0.182376 0.173076
vt 0.187889 0.175804
vt 0.179047 0.183881
vt 0.200154 0.156548
vt 0.206113 0.146078
vt 0.2140722 0.1406853
vt 0.2074383 0.1345751
vt 0.17294 0.181405
vt 0.165073 0.177813
vt 0.16536 0.19099
vt 0.186968 0.161912
vt 0.179278 0.156607
vt 0.192617 0.151111
vt 0.175033 0.168903
vt 0.1572 0.188121
vt 0.148404 0.184705
vt 0.150954 0.199647
vt 0.198583 0.140199
vt 0.167276 0.164107
vt 0.159267 0.158571
vt 0.156766 0.173571
vt 0.141812 0.196972
vt 0.132208 0.193776
vt 0.136704 0.210424
vt 0.148419 0.168691
vt 0.140178 0.162937
vt 0.139257 0.180555
vt 0.126948 0.208134
vt 0.117024 0.205542
vt 0.123511 0.223692
vt 0.130351 0.175682
vt 0.121825 0.170491
vt 0.122642 0.190033
vt 0.113477 0.222081
vt 0.112639 0.239588
vt 0.11337 0.186131
vt 0.103388 0.220249
vt 0.107179 0.202791
vt 0.104341 0.182496
vt 0.104477 0.257213
vt 0.1024 0.238599
vt 0.093324 0.21814
vt 0.097515 0.199908
vt 0.119568 0.27476
vt 0.10915 0.275502
vt 0.094122 0.256642
vt 0.098742 0.275786
vt 0.092159 0.237237
vt 0.088566 0.275779
vt 0.08396 0.255773
vt 0.083471 0.215608
vt 0.078903 0.275645
vt 0.082037 0.23549
vt 0.074304 0.254776
vt 0.070207 0.275585
vt 0.065605 0.253873
vt 0.072378 0.233424
vt 0.074271 0.212634
vt 0.088209 0.196738
vt 0.058216 0.253425
vt 0.063699 0.231196
vt 0.056253 0.228985
vt 0.066647 0.209414
vt 0.059995 0.205704
vt 0.054834 0.201786
vt 0.079696 0.193255
vt 0.072623 0.189634
vt 0.066698 0.185774
vt 0.062276 0.18215
vt 0.070748 0.165119
vt 0.07487 0.168105
vt 0.080734 0.171777
vt 0.087538 0.175372
vt 0.058383 0.17825
vt 0.054585 0.17346
vt 0.095617 0.178992
vt 0.113451 0.165794
vt 0.105094 0.161959
vt 0.097213 0.158478
vt 0.067129 0.162027
vt 0.076307 0.14676
vt 0.046211 0.189949
vt 0.042345 0.181178
vt 0.033581 0.193786
vt 0.03042 0.178936
vt 0.090146 0.155063
vt 0.084391 0.151926
vt 0.094442 0.136468
vt 0.080123 0.149338
vt 0.10066 0.139242
vt 0.039062 0.170945
vt 0.029013 0.161399
vt 0.089821 0.134264
vt 0.09963 0.119524
vt 0.108229 0.142366
vt 0.085627 0.132116
vt 0.081677 0.129869
vt 0.116466 0.145847
vt 0.094975 0.11774
vt 0.103801 0.103204
vt 0.124507 0.150557
vt 0.136659 0.137496
vt 0.132247 0.15664
vt 0.128838 0.131273
vt 0.143971 0.144979
vt 0.151481 0.152113
vt 0.15665 0.135723
vt 0.164036 0.143539
vt 0.177431 0.137755
vt 0.171408 0.150625
vt 0.18485 0.145051
vt 0.190199 0.132169
vt 0.1984378 0.127242
vt 0.1911533 0.1220078
vt 0.183039 0.124298
vt 0.169764 0.128941
vt 0.177696 0.113773
vt 0.1778294 0.1137664
vt 0.1776933 0.1136832
vt 0.162234 0.119001
vt 0.1576062 0.1037588
vt 0.149137 0.126678
vt 0.157464 0.103783
vt 0.1574982 0.1037011
vt 0.1555889 0.1029595
vt 0.141359 0.118554
vt 0.1433032 0.09820743
vt 0.132115 0.113261
vt 0.122946 0.109504
vt 0.1329328 0.09496379
vt 0.1241245 0.0926166
vt 0.120196 0.127154
vt 0.111852 0.124092
vt 0.104938 0.12152
vt 0.115245 0.106786
vt 0.109164 0.104828
vt 0.1171986 0.09101377
vt 0.1111294 0.08971146
vt 0.1053277 0.08845858
vt 0.098674 0.101755
vt 0.090492 0.115937
vt 0.085535 0.113916
vt 0.092966 0.100334
vt 0.09898429 0.0872518
vt 0.086726 0.098996
vt 0.09218062 0.08613029
vt 0.078281 0.097957
vt 0.082234 0.086126
vt 0.09066522 0.08593879
vt 0.08253305 0.08479197
vt 0.070572 0.087511
vt 0.07099304 0.08358267
vt 0.058326 0.092195
vt 0.0580407 0.08271699
vt 0.045485 0.089372
vt 0.05729695 0.08270747
vt 0.04344597 0.0820974
vt 0.06831 0.098494
vt 0.031757 0.087106
vt 0.03938741 0.08199714
vt 0.02996759 0.08166309
vt 0.018884 0.08532
vt 0.02349843 0.08133116
vt 0.01709476 0.08099562
vt 0.009721 0.083754
vt 0.01223159 0.08060861
vt 0.004419645 0.07991798
vt 0.003826 0.081287
vt 0.001967 0.093032
vt 0.010508 0.091505
vt 0.021822 0.094998
vt 0.012026 0.101929
vt 0.002109 0.105274
vt 0.004753 0.117157
vt 0.014776 0.111947
vt 0.034763 0.097107
vt 0.037747 0.107324
vt 0.024795 0.104909
vt 0.019064 0.122105
vt 0.009858 0.128747
vt 0.016775 0.139554
vt 0.028357 0.114988
vt 0.024507 0.13283
vt 0.047644 0.099456
vt 0.049805 0.110089
vt 0.032792 0.125158
vt 0.029927 0.144162
vt 0.023583 0.150653
vt 0.037451 0.136855
vt 0.034885 0.156076
vt 0.041314 0.117799
vt 0.058525 0.102728
vt 0.045597 0.129039
vt 0.042616 0.148644
vt 0.053475 0.120666
vt 0.058762 0.129855
vt 0.06715 0.106583
vt 0.061069 0.112492
vt 0.073105 0.109135
vt 0.066307 0.119904
vt 0.079959 0.111786
vt 0.072345 0.124254
vt 0.050639 0.139798
vt 0.055861 0.14864
vt 0.077161 0.12726
vt 0.064357 0.136623
vt 0.059675 0.154075
vt 0.047546 0.160488
vt 0.068478 0.140661
vt 0.050951 0.167668
vt 0.072488 0.143896
vt 0.06335 0.15837
vt 0.665621 0.932683
vt 0.687714 0.932363
vt 0.668533 0.947457
vt 0.644509 0.951607
vt 0.675728 0.921492
vt 0.685753 0.905212
vt 0.665053 0.916372
vt 0.697357 0.908815
vt 0.699752 0.882758
vt 0.646626 0.938785
vt 0.632131 0.938072
vt 0.619939 0.940581
vt 0.643404 0.929689
vt 0.614612 0.925188
vt 0.597329 0.932931
vt 0.656567 0.923898
vt 0.629612 0.929493
vt 0.616067 0.913398
vt 0.60117 0.914823
vt 0.640049 0.923227
vt 0.646006 0.918705
vt 0.629984 0.919944
vt 0.634103 0.912913
vt 0.641164 0.907886
vt 0.589886 0.900545
vt 0.584466 0.916299
vt 0.576775 0.90388
vt 0.581772 0.889231
vt 0.5916 0.865878
vt 0.596979 0.887857
vt 0.600241 0.871112
vt 0.601531 0.846325
vt 0.597144 0.832553
vt 0.60563 0.902414
vt 0.622323 0.906182
vt 0.605248 0.884905
vt 0.612929 0.896571
vt 0.621043 0.893494
vt 0.610967 0.828682
vt 0.613868 0.812081
vt 0.629994 0.901165
vt 0.614632 0.884203
vt 0.624853 0.884378
vt 0.630593 0.890758
vt 0.638263 0.89718
vt 0.610998 0.874447
vt 0.611969 0.865393
vt 0.606177 0.858352
vt 0.621322 0.876491
vt 0.61361 0.850764
vt 0.64391 0.893339
vt 0.648432 0.901722
vt 0.640535 0.888343
vt 0.636209 0.882592
vt 0.652593 0.886298
vt 0.630748 0.876666
vt 0.652675 0.894145
vt 0.663649 0.88444
vt 0.647183 0.879857
vt 0.639213 0.874519
vt 0.627558 0.871949
vt 0.664609 0.89463
vt 0.620961 0.869533
vt 0.624419 0.864009
vt 0.632017 0.868882
vt 0.62988 0.85987
vt 0.617358 0.858796
vt 0.638501 0.865094
vt 0.659334 0.904283
vt 0.648009 0.869843
vt 0.656732 0.876274
vt 0.655721 0.864691
vt 0.644261 0.859653
vt 0.652717 0.911767
vt 0.671599 0.905769
vt 0.675501 0.894165
vt 0.665848 0.871463
vt 0.674355 0.864526
vt 0.674128 0.881157
vt 0.688003 0.890418
vt 0.683987 0.876068
vt 0.691338 0.866363
vt 0.69332 0.849019
vt 0.708279 0.859973
vt 0.661574 0.857629
vt 0.67897 0.854171
vt 0.690274 0.829879
vt 0.706617 0.83279
vt 0.696427 0.808148
vt 0.664589 0.848266
vt 0.678485 0.84043
vt 0.648659 0.853717
vt 0.662803 0.837787
vt 0.67865 0.813454
vt 0.662586 0.797225
vt 0.678588 0.791919
vt 0.663329 0.779964
vt 0.647214 0.788687
vt 0.627878 0.798495
vt 0.672146 0.827154
vt 0.660397 0.815281
vt 0.640896 0.817842
vt 0.643859 0.804534
vt 0.653315 0.827443
vt 0.625844 0.81556
vt 0.637613 0.830499
vt 0.625131 0.827918
vt 0.615644 0.840812
vt 0.626091 0.838634
vt 0.646058 0.838231
vt 0.621673 0.847522
vt 0.633525 0.841328
vt 0.650032 0.845829
vt 0.623325 0.854749
vt 0.627527 0.846077
vt 0.637159 0.846965
vt 0.63944 0.852261
vt 0.630231 0.850754
vt 0.635311 0.855864
vt 0.576775 0.90388
vt 0.584466 0.916299
vt 0.589886 0.900545
vt 0.581772 0.889231
vt 0.597329 0.932931
vt 0.5916 0.865878
vt 0.60117 0.914823
vt 0.596979 0.887857
vt 0.600241 0.871112
vt 0.601531 0.846325
vt 0.597144 0.832553
vt 0.614612 0.925188
vt 0.616067 0.913398
vt 0.619939 0.940581
vt 0.60563 0.902414
vt 0.632131 0.938072
vt 0.644509 0.951607
vt 0.605248 0.884905
vt 0.610967 0.828682
vt 0.613868 0.812081
vt 0.612929 0.896571
vt 0.629612 0.929493
vt 0.646626 0.938785
vt 0.665621 0.932683
vt 0.668533 0.947457
vt 0.687714 0.932363
vt 0.643404 0.929689
vt 0.621043 0.893494
vt 0.622323 0.906182
vt 0.614632 0.884203
vt 0.624853 0.884378
vt 0.610998 0.874447
vt 0.611969 0.865393
vt 0.621322 0.876491
vt 0.606177 0.858352
vt 0.61361 0.850764
vt 0.634103 0.912913
vt 0.641164 0.907886
vt 0.629994 0.901165
vt 0.630593 0.890758
vt 0.629984 0.919944
vt 0.640049 0.923227
vt 0.646006 0.918705
vt 0.656567 0.923898
vt 0.665053 0.916372
vt 0.638263 0.89718
vt 0.652717 0.911767
vt 0.659334 0.904283
vt 0.648432 0.901722
vt 0.64391 0.893339
vt 0.675728 0.921492
vt 0.685753 0.905212
vt 0.697357 0.908815
vt 0.699752 0.882758
vt 0.671599 0.905769
vt 0.664609 0.89463
vt 0.675501 0.894165
vt 0.663649 0.88444
vt 0.652675 0.894145
vt 0.688003 0.890418
vt 0.652593 0.886298
vt 0.674128 0.881157
vt 0.683987 0.876068
vt 0.674355 0.864526
vt 0.691338 0.866363
vt 0.69332 0.849019
vt 0.708279 0.859973
vt 0.640535 0.888343
vt 0.636209 0.882592
vt 0.647183 0.879857
vt 0.665848 0.871463
vt 0.630748 0.876666
vt 0.656732 0.876274
vt 0.639213 0.874519
vt 0.627558 0.871949
vt 0.655721 0.864691
vt 0.648009 0.869843
vt 0.638501 0.865094
vt 0.620961 0.869533
vt 0.632017 0.868882
vt 0.62988 0.85987
vt 0.624419 0.864009
vt 0.617358 0.858796
vt 0.644261 0.859653
vt 0.661574 0.857629
vt 0.664589 0.848266
vt 0.648659 0.853717
vt 0.67897 0.854171
vt 0.63944 0.852261
vt 0.635311 0.855864
vt 0.630231 0.850754
vt 0.623325 0.854749
vt 0.650032 0.845829
vt 0.621673 0.847522
vt 0.637159 0.846965
vt 0.627527 0.846077
vt 0.646058 0.838231
vt 0.626091 0.838634
vt 0.633525 0.841328
vt 0.662803 0.837787
vt 0.637613 0.830499
vt 0.615644 0.840812
vt 0.625131 0.827918
vt 0.640896 0.817842
vt 0.678485 0.84043
vt 0.653315 0.827443
vt 0.690274 0.829879
vt 0.706617 0.83279
vt 0.696427 0.808148
vt 0.672146 0.827154
vt 0.67865 0.813454
vt 0.662586 0.797225
vt 0.678588 0.791919
vt 0.663329 0.779964
vt 0.647214 0.788687
vt 0.627878 0.798495
vt 0.660397 0.815281
vt 0.643859 0.804534
vt 0.625844 0.81556

usemtl mannequin (Instance)
usemap mannequin (Instance)
f 1/1/1 2/2/2 3/3/3
f 1/1/1 3/3/3 4/4/4
f 4/4/4 5/5/5 1/1/1
f 3/3/3 6/6/6 4/4/4
f 4/4/4 7/7/7 5/5/5
f 8/8/8 4/4/4 6/6/6
f 4/4/4 9/9/9 7/7/7
f 10/10/10 7/7/7 9/9/9
f 11/11/11 10/10/10 9/9/9
f 10/10/10 12/12/12 7/7/7
f 10/10/10 13/13/13 12/12/12
f 4/4/4 14/14/14 9/9/9
f 11/11/11 9/9/9 14/14/14
f 15/15/15 11/11/11 14/14/14
f 4/4/4 16/16/16 14/14/14
f 8/8/8 16/16/16 4/4/4
f 15/15/15 14/14/14 16/16/16
f 8/8/8 17/17/17 16/16/16
f 15/15/15 16/16/16 17/17/17
f 8/8/8 18/18/18 17/17/17
f 19/19/19 17/17/17 18/18/18
f 10/10/10 20/20/20 13/13/13
f 11/11/11 20/20/20 10/10/10
f 19/19/19 21/21/21 17/17/17
f 21/21/21 15/15/15 17/17/17
f 22/22/22 13/13/13 20/20/20
f 22/22/22 23/23/23 13/13/13
f 22/22/22 24/24/24 23/23/23
f 19/19/19 25/25/25 21/21/21
f 19/19/19 26/26/26 25/25/25
f 25/25/25 26/26/26 27/27/27
f 25/25/25 27/27/27 28/28/28
f 29/29/29 28/28/28 27/27/27
f 29/29/29 30/30/30 28/28/28
f 31/31/31 28/28/28 30/30/30
f 32/32/32 25/25/25 28/28/28
f 31/31/31 32/32/32 28/28/28
f 21/21/21 25/25/25 33/33/33
f 32/32/32 33/33/33 25/25/25
f 32/32/32 34/34/34 33/33/33
f 31/31/31 35/35/35 32/32/32
f 32/32/32 35/35/35 34/34/34
f 31/31/31 36/36/36 35/35/35
f 37/37/37 35/35/35 36/36/36
f 21/21/21 33/33/33 38/38/38
f 34/34/34 38/38/38 33/33/33
f 21/21/21 38/38/38 15/15/15
f 15/15/15 38/38/38 39/39/39
f 34/34/34 39/39/39 38/38/38
f 34/34/34 40/40/40 39/39/39
f 15/15/15 39/39/39 41/41/41
f 40/40/40 41/41/41 39/39/39
f 15/15/15 41/41/41 11/11/11
f 34/34/34 35/35/35 42/42/42
f 37/37/37 42/42/42 35/35/35
f 11/11/11 41/41/41 43/43/43
f 40/40/40 43/43/43 41/41/41
f 40/40/40 44/44/44 43/43/43
f 11/11/11 43/43/43 45/45/45
f 44/44/44 45/45/45 43/43/43
f 11/11/11 45/45/45 20/20/20
f 46/46/46 20/20/20 45/45/45
f 44/44/44 46/46/46 45/45/45
f 46/46/46 22/22/22 20/20/20
f 46/46/46 47/47/47 22/22/22
f 22/22/22 47/47/47 24/24/24
f 34/34/34 42/42/42 48/48/48
f 34/34/34 48/48/48 40/40/40
f 44/44/44 49/49/49 46/46/46
f 46/46/46 49/49/49 47/47/47
f 24/24/24 47/47/47 50/50/50
f 24/24/24 50/50/50 51/51/51
f 52/52/52 51/51/51 50/50/50
f 52/52/52 53/53/53 51/51/51
f 52/52/52 54/54/54 53/53/53
f 55/55/55 50/50/50 47/47/47
f 55/55/55 47/47/47 49/49/49
f 55/55/55 52/52/52 50/50/50
f 56/56/56 48/48/48 42/42/42
f 40/40/40 48/48/48 57/57/57
f 56/56/56 57/57/57 48/48/48
f 56/56/56 58/58/58 57/57/57
f 40/40/40 57/57/57 59/59/59
f 58/58/58 59/59/59 57/57/57
f 40/40/40 59/59/59 44/44/44
f 44/44/44 59/59/59 60/60/60
f 58/58/58 60/60/60 59/59/59
f 58/58/58 61/61/61 60/60/60
f 44/44/44 60/60/60 62/62/62
f 44/44/44 62/62/62 49/49/49
f 61/61/61 62/62/62 60/60/60
f 63/63/63 49/49/49 62/62/62
f 63/63/63 55/55/55 49/49/49
f 61/61/61 63/63/63 62/62/62
f 63/63/63 64/64/64 55/55/55
f 55/55/55 64/64/64 52/52/52
f 65/65/65 56/56/56 42/42/42
f 65/65/65 42/42/42 37/37/37
f 65/65/65 37/37/37 66/66/66
f 66/66/66 37/37/37 67/67/67
f 61/61/61 68/68/68 63/63/63
f 63/63/63 68/68/68 64/64/64
f 52/52/52 64/64/64 69/69/69
f 70/70/70 64/64/64 68/68/68
f 70/70/70 69/69/69 64/64/64
f 70/70/70 71/71/71 69/69/69
f 52/52/52 69/69/69 72/72/72
f 71/71/71 72/72/72 69/69/69
f 52/52/52 72/72/72 54/54/54
f 73/73/73 54/54/54 72/72/72
f 71/71/71 73/73/73 72/72/72
f 73/73/73 74/74/74 54/54/54
f 73/73/73 75/75/75 74/74/74
f 73/73/73 76/76/76 75/75/75
f 71/71/71 76/76/76 73/73/73
f 77/77/77 75/75/75 76/76/76
f 78/78/78 77/77/77 76/76/76
f 77/77/77 79/79/79 75/75/75
f 77/77/77 80/80/80 79/79/79
f 80/80/80 77/77/77 78/78/78
f 81/81/81 80/80/80 78/78/78
f 71/71/71 82/82/82 76/76/76
f 78/78/78 76/76/76 82/82/82
f 70/70/70 83/83/83 71/71/71
f 71/71/71 84/84/84 82/82/82
f 71/71/71 83/83/83 84/84/84
f 85/85/85 83/83/83 70/70/70
f 85/85/85 70/70/70 68/68/68
f 86/86/86 78/78/78 82/82/82
f 86/86/86 82/82/82 84/84/84
f 84/84/84 83/83/83 87/87/87
f 85/85/85 87/87/87 83/83/83
f 85/85/85 68/68/68 88/88/88
f 61/61/61 88/88/88 68/68/68
f 86/86/86 84/84/84 89/89/89
f 84/84/84 87/87/87 89/89/89
f 78/78/78 90/90/90 81/81/81
f 91/91/91 78/78/78 86/86/86
f 91/91/91 90/90/90 78/78/78
f 81/81/81 90/90/90 92/92/92
f 81/81/81 92/92/92 93/93/93
f 86/86/86 89/89/89 94/94/94
f 91/91/91 86/86/86 94/94/94
f 95/95/95 90/90/90 91/91/91
f 95/95/95 92/92/92 90/90/90
f 96/96/96 92/92/92 95/95/95
f 93/93/93 92/92/92 97/97/97
f 96/96/96 97/97/97 92/92/92
f 93/93/93 97/97/97 98/98/98
f 98/98/98 97/97/97 99/99/99
f 96/96/96 99/99/99 97/97/97
f 98/98/98 99/99/99 100/100/100
f 95/95/95 91/91/91 101/101/101
f 91/91/91 94/94/94 101/101/101
f 100/100/100 99/99/99 102/102/102
f 100/100/100 102/102/102 103/103/103
f 96/96/96 95/95/95 104/104/104
f 95/95/95 101/101/101 104/104/104
f 105/105/105 104/104/104 101/101/101
f 106/106/106 101/101/101 94/94/94
f 105/105/105 101/101/101 106/106/106
f 102/102/102 99/99/99 107/107/107
f 96/96/96 107/107/107 99/99/99
f 108/108/108 107/107/107 96/96/96
f 96/96/96 104/104/104 109/109/109
f 105/105/105 109/109/109 104/104/104
f 108/108/108 96/96/96 109/109/109
f 103/103/103 102/102/102 110/110/110
f 111/111/111 110/110/110 102/102/102
f 103/103/103 110/110/110 112/112/112
f 102/102/102 107/107/107 113/113/113
f 108/108/108 113/113/113 107/107/107
f 111/111/111 102/102/102 113/113/113
f 112/112/112 110/110/110 114/114/114
f 111/111/111 114/114/114 110/110/110
f 112/112/112 114/114/114 115/115/115
f 116/116/116 115/115/115 114/114/114
f 116/116/116 117/117/117 115/115/115
f 116/116/116 118/118/118 117/117/117
f 108/108/108 109/109/109 119/119/119
f 105/105/105 119/119/119 109/109/109
f 120/120/120 119/119/119 105/105/105
f 111/111/111 113/113/113 121/121/121
f 108/108/108 121/121/121 113/113/113
f 122/122/122 121/121/121 108/108/108
f 108/108/108 119/119/119 123/123/123
f 120/120/120 123/123/123 119/119/119
f 122/122/122 108/108/108 123/123/123
f 124/124/124 116/116/116 114/114/114
f 111/111/111 124/124/124 114/114/114
f 125/125/125 124/124/124 111/111/111
f 111/111/111 121/121/121 126/126/126
f 122/122/122 126/126/126 121/121/121
f 125/125/125 111/111/111 126/126/126
f 120/120/120 127/127/127 123/123/123
f 122/122/122 123/123/123 127/127/127
f 128/128/128 127/127/127 120/120/120
f 124/124/124 129/129/129 116/116/116
f 125/125/125 129/129/129 124/124/124
f 122/122/122 130/130/130 126/126/126
f 125/125/125 126/126/126 130/130/130
f 131/131/131 130/130/130 122/122/122
f 122/122/122 127/127/127 132/132/132
f 128/128/128 132/132/132 127/127/127
f 131/131/131 122/122/122 132/132/132
f 125/125/125 130/130/130 133/133/133
f 131/131/131 133/133/133 130/130/130
f 134/134/134 125/125/125 133/133/133
f 125/125/125 135/135/135 129/129/129
f 134/134/134 135/135/135 125/125/125
f 116/116/116 129/129/129 136/136/136
f 136/136/136 129/129/129 135/135/135
f 128/128/128 137/137/137 132/132/132
f 131/131/131 132/132/132 137/137/137
f 138/138/138 137/137/137 128/128/128
f 131/131/131 139/139/139 133/133/133
f 134/134/134 133/133/133 139/139/139
f 140/140/140 139/139/139 131/131/131
f 131/131/131 137/137/137 141/141/141
f 138/138/138 141/141/141 137/137/137
f 140/140/140 131/131/131 141/141/141
f 116/116/116 136/136/136 142/142/142
f 116/116/116 142/142/142 118/118/118
f 118/118/118 142/142/142 143/143/143
f 118/118/118 143/143/143 144/144/144
f 145/145/145 144/144/144 143/143/143
f 145/145/145 146/146/146 144/144/144
f 145/145/145 147/147/147 146/146/146
f 148/148/148 143/143/143 142/142/142
f 148/148/148 142/142/142 136/136/136
f 148/148/148 145/145/145 143/143/143
f 149/149/149 148/148/148 136/136/136
f 138/138/138 150/150/150 141/141/141
f 140/140/140 141/141/141 150/150/150
f 151/151/151 150/150/150 138/138/138
f 148/148/148 152/152/152 145/145/145
f 149/149/149 152/152/152 148/148/148
f 145/145/145 152/152/152 153/153/153
f 145/145/145 154/154/154 147/147/147
f 145/145/145 153/153/153 154/154/154
f 147/147/147 154/154/154 155/155/155
f 155/155/155 154/154/154 153/153/153
f 147/147/147 155/155/155 156/156/156
f 156/156/156 155/155/155 157/157/157
f 157/157/157 158/158/158 156/156/156
f 159/159/159 158/158/158 157/157/157
f 160/160/160 159/159/159 157/157/157
f 151/151/151 161/161/161 150/150/150
f 140/140/140 150/150/150 161/161/161
f 162/162/162 140/140/140 161/161/161
f 153/153/153 152/152/152 163/163/163
f 149/149/149 163/163/163 152/152/152
f 164/164/164 163/163/163 149/149/149
f 151/151/151 165/165/165 161/161/161
f 162/162/162 161/161/161 165/165/165
f 166/166/166 165/165/165 151/151/151
f 153/153/153 163/163/163 167/167/167
f 164/164/164 167/167/167 163/163/163
f 162/162/162 165/165/165 168/168/168
f 166/166/166 168/168/168 165/165/165
f 169/169/169 162/162/162 168/168/168
f 166/166/166 170/170/170 168/168/168
f 169/169/169 168/168/168 170/170/170
f 171/171/171 170/170/170 166/166/166
f 169/169/169 170/170/170 172/172/172
f 171/171/171 172/172/172 170/170/170
f 173/173/173 169/169/169 172/172/172
f 171/171/171 174/174/174 172/172/172
f 173/173/173 172/172/172 174/174/174
f 153/153/153 167/167/167 175/175/175
f 153/153/153 175/175/175 176/176/176
f 155/155/155 153/153/153 176/176/176
f 177/177/177 155/155/155 176/176/176
f 155/155/155 177/177/177 157/157/157
f 178/178/178 157/157/157 177/177/177
f 177/177/177 176/176/176 179/179/179
f 178/178/178 177/177/177 179/179/179
f 180/180/180 176/176/176 175/175/175
f 180/180/180 179/179/179 176/176/176
f 167/167/167 181/181/181 175/175/175
f 180/180/180 175/175/175 181/181/181
f 180/180/180 182/182/182 179/179/179
f 178/178/178 179/179/179 182/182/182
f 178/178/178 182/182/182 183/183/183
f 180/180/180 184/184/184 182/182/182
f 180/180/180 181/181/181 184/184/184
f 183/183/183 182/182/182 184/184/184
f 178/178/178 185/185/185 157/157/157
f 186/186/186 185/185/185 178/178/178
f 160/160/160 185/185/185 186/186/186
f 160/160/160 157/157/157 185/185/185
f 160/160/160 186/186/186 187/187/187
f 188/188/188 187/187/187 186/186/186
f 167/167/167 189/189/189 181/181/181
f 190/190/190 181/181/181 189/189/189
f 164/164/164 189/189/189 167/167/167
f 190/190/190 189/189/189 164/164/164
f 191/191/191 184/184/184 181/181/181
f 190/190/190 191/191/191 181/181/181
f 192/192/192 191/191/191 190/190/190
f 191/191/191 193/193/193 184/184/184
f 192/192/192 193/193/193 191/191/191
f 183/183/183 184/184/184 193/193/193
f 186/186/186 194/194/194 188/188/188
f 188/188/188 194/194/194 195/195/195
f 194/194/194 196/196/196 195/195/195
f 192/192/192 197/197/197 193/193/193
f 183/183/183 193/193/193 197/197/197
f 194/194/194 198/198/198 196/196/196
f 196/196/196 198/198/198 199/199/199
f 200/200/200 199/199/199 198/198/198
f 196/196/196 199/199/199 201/201/201
f 202/202/202 201/201/201 199/199/199
f 202/202/202 199/199/199 200/200/200
f 202/202/202 203/203/203 201/201/201
f 204/204/204 203/203/203 202/202/202
f 194/194/194 205/205/205 198/198/198
f 200/200/200 198/198/198 205/205/205
f 200/200/200 205/205/205 206/206/206
f 194/194/194 207/207/207 205/205/205
f 206/206/206 205/205/205 207/207/207
f 186/186/186 207/207/207 194/194/194
f 186/186/186 208/208/208 207/207/207
f 206/206/206 207/207/207 208/208/208
f 186/186/186 209/209/209 208/208/208
f 186/186/186 178/178/178 209/209/209
f 178/178/178 183/183/183 209/209/209
f 183/183/183 208/208/208 209/209/209
f 183/183/183 210/210/210 208/208/208
f 206/206/206 208/208/208 210/210/210
f 183/183/183 197/197/197 210/210/210
f 211/211/211 210/210/210 197/197/197
f 206/206/206 210/210/210 211/211/211
f 211/211/211 197/197/197 212/212/212
f 212/212/212 197/197/197 192/192/192
f 206/206/206 211/211/211 213/213/213
f 200/200/200 206/206/206 214/214/214
f 206/206/206 213/213/213 214/214/214
f 215/215/215 214/214/214 213/213/213
f 211/211/211 216/216/216 213/213/213
f 211/211/211 212/212/212 216/216/216
f 215/215/215 213/213/213 216/216/216
f 200/200/200 214/214/214 217/217/217
f 215/215/215 217/217/217 214/214/214
f 200/200/200 217/217/217 218/218/218
f 202/202/202 200/200/200 218/218/218
f 219/219/219 217/217/217 215/215/215
f 219/219/219 218/218/218 217/217/217
f 220/220/220 202/202/202 218/218/218
f 204/204/204 202/202/202 220/220/220
f 219/219/219 221/221/221 218/218/218
f 220/220/220 218/218/218 221/221/221
f 204/204/204 220/220/220 222/222/222
f 204/204/204 222/222/222 223/223/223
f 224/224/224 223/223/223 222/222/222
f 220/220/220 221/221/221 225/225/225
f 220/220/220 225/225/225 222/222/222
f 226/226/226 221/221/221 219/219/219
f 226/226/226 225/225/225 221/221/221
f 224/224/224 222/222/222 227/227/227
f 227/227/227 222/222/222 225/225/225
f 219/219/219 215/215/215 228/228/228
f 226/226/226 219/219/219 228/228/228
f 224/224/224 227/227/227 229/229/229
f 224/224/224 229/229/229 230/230/230
f 231/231/231 230/230/230 229/229/229
f 227/227/227 225/225/225 232/232/232
f 232/232/232 225/225/225 226/226/226
f 227/227/227 233/233/233 229/229/229
f 227/227/227 232/232/232 233/233/233
f 231/231/231 229/229/229 234/234/234
f 234/234/234 229/229/229 233/233/233
f 231/231/231 234/234/234 235/235/235
f 231/231/231 235/235/235 236/236/236
f 237/237/237 236/236/236 235/235/235
f 232/232/232 226/226/226 238/238/238
f 232/232/232 239/239/239 233/233/233
f 232/232/232 238/238/238 239/239/239
f 234/234/234 233/233/233 240/240/240
f 240/240/240 233/233/233 239/239/239
f 234/234/234 241/241/241 235/235/235
f 234/234/234 240/240/240 241/241/241
f 237/237/237 235/235/235 242/242/242
f 242/242/242 235/235/235 241/241/241
f 238/238/238 226/226/226 243/243/243
f 226/226/226 228/228/228 243/243/243
f 237/237/237 242/242/242 244/244/244
f 237/237/237 244/244/244 245/245/245
f 246/246/246 245/245/245 244/244/244
f 240/240/240 239/239/239 247/247/247
f 240/240/240 248/248/248 241/241/241
f 240/240/240 247/247/247 248/248/248
f 238/238/238 249/249/249 239/239/239
f 247/247/247 239/239/239 249/249/249
f 238/238/238 243/243/243 250/250/250
f 238/238/238 250/250/250 249/249/249
f 251/251/251 243/243/243 228/228/228
f 251/251/251 250/250/250 243/243/243
f 242/242/242 241/241/241 252/252/252
f 252/252/252 241/241/241 248/248/248
f 242/242/242 253/253/253 244/244/244
f 242/242/242 252/252/252 253/253/253
f 251/251/251 228/228/228 254/254/254
f 215/215/215 254/254/254 228/228/228
f 215/215/215 255/255/255 254/254/254
f 215/215/215 216/216/216 255/255/255
f 251/251/251 254/254/254 256/256/256
f 255/255/255 256/256/256 254/254/254
f 251/251/251 257/257/257 250/250/250
f 251/251/251 256/256/256 257/257/257
f 255/255/255 216/216/216 258/258/258
f 212/212/212 258/258/258 216/216/216
f 259/259/259 250/250/250 257/257/257
f 259/259/259 249/249/249 250/250/250
f 255/255/255 260/260/260 256/256/256
f 255/255/255 258/258/258 260/260/260
f 260/260/260 258/258/258 261/261/261
f 212/212/212 262/262/262 258/258/258
f 261/261/261 258/258/258 262/262/262
f 212/212/212 192/192/192 262/262/262
f 263/263/263 257/257/257 256/256/256
f 260/260/260 263/263/263 256/256/256
f 263/263/263 259/259/259 257/257/257
f 264/264/264 249/249/249 259/259/259
f 247/247/247 249/249/249 264/264/264
f 192/192/192 265/265/265 262/262/262
f 261/261/261 262/262/262 265/265/265
f 261/261/261 265/265/265 266/266/266
f 192/192/192 267/267/267 265/265/265
f 266/266/266 265/265/265 267/267/267
f 192/192/192 190/190/190 267/267/267
f 190/190/190 268/268/268 267/267/267
f 266/266/266 267/267/267 268/268/268
f 266/266/266 268/268/268 269/269/269
f 190/190/190 270/270/270 268/268/268
f 269/269/269 268/268/268 270/270/270
f 190/190/190 164/164/164 270/270/270
f 164/164/164 271/271/271 270/270/270
f 269/269/269 270/270/270 271/271/271
f 269/269/269 271/271/271 272/272/272
f 164/164/164 273/273/273 271/271/271
f 272/272/272 271/271/271 273/273/273
f 164/164/164 149/149/149 273/273/273
f 149/149/149 274/274/274 273/273/273
f 272/272/272 273/273/273 274/274/274
f 149/149/149 275/275/275 274/274/274
f 149/149/149 136/136/136 275/275/275
f 136/136/136 135/135/135 275/275/275
f 134/134/134 275/275/275 135/135/135
f 134/134/134 274/274/274 275/275/275
f 272/272/272 274/274/274 134/134/134
f 272/272/272 134/134/134 276/276/276
f 134/134/134 139/139/139 276/276/276
f 140/140/140 276/276/276 139/139/139
f 140/140/140 277/277/277 276/276/276
f 272/272/272 276/276/276 277/277/277
f 162/162/162 277/277/277 140/140/140
f 272/272/272 277/277/277 278/278/278
f 162/162/162 278/278/278 277/277/277
f 269/269/269 272/272/272 278/278/278
f 162/162/162 279/279/279 278/278/278
f 269/269/269 278/278/278 279/279/279
f 169/169/169 279/279/279 162/162/162
f 269/269/269 279/279/279 280/280/280
f 169/169/169 280/280/280 279/279/279
f 266/266/266 269/269/269 280/280/280
f 169/169/169 281/281/281 280/280/280
f 266/266/266 280/280/280 281/281/281
f 173/173/173 281/281/281 169/169/169
f 266/266/266 281/281/281 282/282/282
f 173/173/173 282/282/282 281/281/281
f 261/261/261 266/266/266 282/282/282
f 261/261/261 282/282/282 283/283/283
f 173/173/173 283/283/283 282/282/282
f 261/261/261 283/283/283 284/284/284
f 260/260/260 261/261/261 284/284/284
f 260/260/260 284/284/284 263/263/263
f 285/285/285 284/284/284 283/283/283
f 285/285/285 283/283/283 173/173/173
f 285/285/285 263/263/263 284/284/284
f 285/285/285 173/173/173 286/286/286
f 173/173/173 174/174/174 286/286/286
f 287/287/287 263/263/263 285/285/285
f 287/287/287 285/285/285 286/286/286
f 287/287/287 259/259/259 263/263/263
f 264/264/264 259/259/259 287/287/287
f 288/288/288 286/286/286 174/174/174
f 288/288/288 174/174/174 171/171/171
f 287/287/287 286/286/286 289/289/289
f 264/264/264 287/287/287 289/289/289
f 288/288/288 289/289/289 286/286/286
f 264/264/264 289/289/289 290/290/290
f 247/247/247 264/264/264 290/290/290
f 247/247/247 290/290/290 248/248/248
f 291/291/291 289/289/289 288/288/288
f 291/291/291 290/290/290 289/289/289
f 292/292/292 248/248/248 290/290/290
f 292/292/292 290/290/290 291/291/291
f 252/252/252 248/248/248 292/292/292
f 291/291/291 288/288/288 293/293/293
f 288/288/288 171/171/171 293/293/293
f 252/252/252 292/292/292 294/294/294
f 252/252/252 294/294/294 253/253/253
f 292/292/292 291/291/291 295/295/295
f 291/291/291 293/293/293 295/295/295
f 292/292/292 295/295/295 294/294/294
f 171/171/171 296/296/296 293/293/293
f 297/297/297 295/295/295 293/293/293
f 297/297/297 293/293/293 296/296/296
f 297/297/297 296/296/296 298/298/298
f 171/171/171 299/299/299 296/296/296
f 298/298/298 296/296/296 299/299/299
f 171/171/171 166/166/166 299/299/299
f 300/300/300 294/294/294 295/295/295
f 300/300/300 295/295/295 297/297/297
f 301/301/301 253/253/253 294/294/294
f 301/301/301 294/294/294 300/300/300
f 166/166/166 302/302/302 299/299/299
f 298/298/298 299/299/299 302/302/302
f 298/298/298 302/302/302 303/303/303
f 166/166/166 304/304/304 302/302/302
f 303/303/303 302/302/302 304/304/304
f 166/166/166 151/151/151 304/304/304
f 300/300/300 297/297/297 305/305/305
f 297/297/297 298/298/298 305/305/305
f 151/151/151 306/306/306 304/304/304
f 303/303/303 304/304/304 306/306/306
f 303/303/303 306/306/306 307/307/307
f 151/151/151 308/308/308 306/306/306
f 307/307/307 306/306/306 308/308/308
f 151/151/151 138/138/138 308/308/308
f 138/138/138 309/309/309 308/308/308
f 307/307/307 308/308/308 309/309/309
f 307/307/307 309/309/309 310/310/310
f 138/138/138 311/311/311 309/309/309
f 310/310/310 309/309/309 311/311/311
f 138/138/138 128/128/128 311/311/311
f 128/128/128 312/312/312 311/311/311
f 310/310/310 311/311/311 312/312/312
f 310/310/310 312/312/312 313/313/313
f 128/128/128 314/314/314 312/312/312
f 313/313/313 312/312/312 314/314/314
f 128/128/128 120/120/120 314/314/314
f 120/120/120 315/315/315 314/314/314
f 313/313/313 314/314/314 315/315/315
f 313/313/313 315/315/315 316/316/316
f 120/120/120 317/317/317 315/315/315
f 316/316/316 315/315/315 317/317/317
f 120/120/120 105/105/105 317/317/317
f 105/105/105 318/318/318 317/317/317
f 316/316/316 317/317/317 318/318/318
f 105/105/105 106/106/106 318/318/318
f 106/106/106 319/319/319 318/318/318
f 316/316/316 318/318/318 319/319/319
f 106/106/106 320/320/320 319/319/319
f 106/106/106 94/94/94 320/320/320
f 320/320/320 94/94/94 89/89/89
f 320/320/320 89/89/89 321/321/321
f 321/321/321 89/89/89 87/87/87
f 320/320/320 322/322/322 319/319/319
f 320/320/320 321/321/321 322/322/322
f 321/321/321 87/87/87 323/323/323
f 323/323/323 87/87/87 85/85/85
f 316/316/316 319/319/319 324/324/324
f 324/324/324 319/319/319 322/322/322
f 321/321/321 325/325/325 322/322/322
f 321/321/321 323/323/323 325/325/325
f 323/323/323 85/85/85 326/326/326
f 326/326/326 85/85/85 88/88/88
f 324/324/324 322/322/322 327/327/327
f 327/327/327 322/322/322 325/325/325
f 323/323/323 328/328/328 325/325/325
f 323/323/323 326/326/326 328/328/328
f 326/326/326 88/88/88 329/329/329
f 61/61/61 329/329/329 88/88/88
f 327/327/327 325/325/325 330/330/330
f 330/330/330 325/325/325 328/328/328
f 326/326/326 331/331/331 328/328/328
f 326/326/326 329/329/329 331/331/331
f 61/61/61 332/332/332 329/329/329
f 58/58/58 332/332/332 61/61/61
f 329/329/329 332/332/332 333/333/333
f 58/58/58 333/333/333 332/332/332
f 329/329/329 333/333/333 331/331/331
f 334/334/334 328/328/328 331/331/331
f 330/330/330 328/328/328 334/334/334
f 58/58/58 335/335/335 333/333/333
f 56/56/56 335/335/335 58/58/58
f 336/336/336 331/331/331 333/333/333
f 334/334/334 331/331/331 336/336/336
f 337/337/337 335/335/335 56/56/56
f 337/337/337 56/56/56 65/65/65
f 338/338/338 333/333/333 335/335/335
f 336/336/336 333/333/333 338/338/338
f 338/338/338 335/335/335 337/337/337
f 337/337/337 65/65/65 339/339/339
f 65/65/65 66/66/66 339/339/339
f 338/338/338 337/337/337 340/340/340
f 337/337/337 339/339/339 340/340/340
f 336/336/336 338/338/338 341/341/341
f 338/338/338 340/340/340 341/341/341
f 334/334/334 336/336/336 342/342/342
f 336/336/336 341/341/341 342/342/342
f 334/334/334 342/342/342 343/343/343
f 330/330/330 334/334/334 343/343/343
f 330/330/330 343/343/343 344/344/344
f 327/327/327 330/330/330 344/344/344
f 327/327/327 344/344/344 345/345/345
f 324/324/324 327/327/327 345/345/345
f 324/324/324 345/345/345 346/346/346
f 347/347/347 346/346/346 345/345/345
f 316/316/316 324/324/324 346/346/346
f 316/316/316 346/346/346 348/348/348
f 347/347/347 348/348/348 346/346/346
f 313/313/313 316/316/316 348/348/348
f 349/349/349 345/345/345 344/344/344
f 347/347/347 345/345/345 349/349/349
f 350/350/350 344/344/344 343/343/343
f 349/349/349 344/344/344 350/350/350
f 351/351/351 343/343/343 342/342/342
f 350/350/350 343/343/343 351/351/351
f 313/313/313 348/348/348 352/352/352
f 347/347/347 352/352/352 348/348/348
f 353/353/353 352/352/352 347/347/347
f 313/313/313 352/352/352 354/354/354
f 353/353/353 354/354/354 352/352/352
f 310/310/310 313/313/313 354/354/354
f 310/310/310 354/354/354 355/355/355
f 353/353/353 355/355/355 354/354/354
f 356/356/356 355/355/355 353/353/353
f 310/310/310 355/355/355 357/357/357
f 356/356/356 357/357/357 355/355/355
f 307/307/307 310/310/310 357/357/357
f 307/307/307 357/357/357 358/358/358
f 356/356/356 358/358/358 357/357/357
f 359/359/359 358/358/358 356/356/356
f 307/307/307 358/358/358 360/360/360
f 359/359/359 360/360/360 358/358/358
f 303/303/303 307/307/307 360/360/360
f 303/303/303 360/360/360 361/361/361
f 359/359/359 361/361/361 360/360/360
f 362/362/362 361/361/361 359/359/359
f 303/303/303 361/361/361 363/363/363
f 362/362/362 363/363/363 361/361/361
f 298/298/298 303/303/303 363/363/363
f 298/298/298 363/363/363 364/364/364
f 362/362/362 364/364/364 363/363/363
f 298/298/298 364/364/364 305/305/305
f 365/365/365 305/305/305 364/364/364
f 365/365/365 364/364/364 362/362/362
f 365/365/365 366/366/366 305/305/305
f 300/300/300 305/305/305 366/366/366
f 301/301/301 300/300/300 366/366/366
f 367/367/367 366/366/366 365/365/365
f 301/301/301 366/366/366 368/368/368
f 367/367/367 368/368/368 366/366/366
f 365/365/365 362/362/362 369/369/369
f 367/367/367 365/365/365 369/369/369
f 370/370/370 301/301/301 368/368/368
f 370/370/370 253/253/253 301/301/301
f 370/370/370 244/244/244 253/253/253
f 246/246/246 244/244/244 370/370/370
f 246/246/246 370/370/370 371/371/371
f 370/370/370 368/368/368 371/371/371
f 246/246/246 371/371/371 372/372/372
f 373/373/373 372/372/372 371/371/371
f 374/374/374 371/371/371 368/368/368
f 374/374/374 368/368/368 367/367/367
f 373/373/373 371/371/371 374/374/374
f 374/374/374 367/367/367 375/375/375
f 367/367/367 369/369/369 375/375/375
f 373/373/373 374/374/374 376/376/376
f 374/374/374 375/375/375 376/376/376
f 373/373/373 376/376/376 377/377/377
f 378/378/378 377/377/377 376/376/376
f 379/379/379 376/376/376 375/375/375
f 378/378/378 376/376/376 379/379/379
f 380/380/380 375/375/375 369/369/369
f 379/379/379 375/375/375 380/380/380
f 378/378/378 379/379/379 381/381/381
f 378/378/378 381/381/381 382/382/382
f 383/383/383 382/382/382 381/381/381
f 379/379/379 384/384/384 381/381/381
f 379/379/379 380/380/380 384/384/384
f 380/380/380 385/385/385 384/384/384
f 380/380/380 369/369/369 386/386/386
f 380/380/380 386/386/386 385/385/385
f 362/362/362 386/386/386 369/369/369
f 362/362/362 387/387/387 386/386/386
f 385/385/385 386/386/386 387/387/387
f 362/362/362 359/359/359 387/387/387
f 383/383/383 381/381/381 388/388/388
f 388/388/388 381/381/381 384/384/384
f 359/359/359 389/389/389 387/387/387
f 385/385/385 387/387/387 389/389/389
f 385/385/385 389/389/389 390/390/390
f 359/359/359 391/391/391 389/389/389
f 390/390/390 389/389/389 391/391/391
f 359/359/359 356/356/356 391/391/391
f 385/385/385 392/392/392 384/384/384
f 388/388/388 384/384/384 392/392/392
f 388/388/388 392/392/392 393/393/393
f 383/383/383 388/388/388 394/394/394
f 388/388/388 393/393/393 394/394/394
f 383/383/383 394/394/394 395/395/395
f 396/396/396 395/395/395 394/394/394
f 385/385/385 397/397/397 392/392/392
f 385/385/385 390/390/390 397/397/397
f 393/393/393 392/392/392 397/397/397
f 356/356/356 398/398/398 391/391/391
f 390/390/390 391/391/391 398/398/398
f 390/390/390 398/398/398 399/399/399
f 356/356/356 400/400/400 398/398/398
f 399/399/399 398/398/398 400/400/400
f 356/356/356 353/353/353 400/400/400
f 396/396/396 394/394/394 401/401/401
f 393/393/393 401/401/401 394/394/394
f 390/390/390 402/402/402 397/397/397
f 393/393/393 397/397/397 402/402/402
f 353/353/353 403/403/403 400/400/400
f 399/399/399 400/400/400 403/403/403
f 399/399/399 403/403/403 404/404/404
f 353/353/353 405/405/405 403/403/403
f 404/404/404 403/403/403 405/405/405
f 353/353/353 347/347/347 405/405/405
f 347/347/347 406/406/406 405/405/405
f 404/404/404 405/405/405 406/406/406
f 347/347/347 349/349/349 406/406/406
f 349/349/349 407/407/407 406/406/406
f 404/404/404 406/406/406 407/407/407
f 349/349/349 350/350/350 407/407/407
f 390/390/390 408/408/408 402/402/402
f 390/390/390 399/399/399 408/408/408
f 393/393/393 402/402/402 409/409/409
f 409/409/409 402/402/402 408/408/408
f 350/350/350 410/410/410 407/407/407
f 350/350/350 351/351/351 410/410/410
f 399/399/399 411/411/411 408/408/408
f 409/409/409 408/408/408 411/411/411
f 409/409/409 411/411/411 412/412/412
f 399/399/399 413/413/413 411/411/411
f 399/399/399 404/404/404 413/413/413
f 412/412/412 411/411/411 413/413/413
f 393/393/393 409/409/409 414/414/414
f 393/393/393 414/414/414 401/401/401
f 404/404/404 407/407/407 415/415/415
f 415/415/415 407/407/407 410/410/410
f 404/404/404 416/416/416 413/413/413
f 412/412/412 413/413/413 416/416/416
f 404/404/404 415/415/415 416/416/416
f 415/415/415 417/417/417 416/416/416
f 412/412/412 416/416/416 417/417/417
f 415/415/415 410/410/410 418/418/418
f 415/415/415 418/418/418 417/417/417
f 414/414/414 409/409/409 419/419/419
f 409/409/409 412/412/412 419/419/419
f 414/414/414 420/420/420 401/401/401
f 396/396/396 401/401/401 420/420/420
f 396/396/396 420/420/420 421/421/421
f 422/422/422 421/421/421 420/420/420
f 414/414/414 423/423/423 420/420/420
f 422/422/422 420/420/420 423/423/423
f 414/414/414 419/419/419 423/423/423
f 423/423/423 424/424/424 422/422/422
f 423/423/423 425/425/425 424/424/424
f 425/425/425 423/423/423 419/419/419
f 425/425/425 426/426/426 424/424/424
f 425/425/425 427/427/427 426/426/426
f 425/425/425 419/419/419 428/428/428
f 427/427/427 425/425/425 428/428/428
f 412/412/412 428/428/428 419/419/419
f 428/428/428 429/429/429 427/427/427
f 412/412/412 430/430/430 428/428/428
f 412/412/412 417/417/417 430/430/430
f 428/428/428 431/431/431 429/429/429
f 430/430/430 431/431/431 428/428/428
f 432/432/432 429/429/429 431/431/431
f 432/432/432 433/433/433 429/429/429
f 432/432/432 434/434/434 433/433/433
f 430/430/430 417/417/417 435/435/435
f 418/418/418 435/435/435 417/417/417
f 430/430/430 436/436/436 431/431/431
f 436/436/436 432/432/432 431/431/431
f 430/430/430 435/435/435 436/436/436
f 418/418/418 437/437/437 435/435/435
f 436/436/436 435/435/435 438/438/438
f 437/437/437 438/438/438 435/435/435
f 436/436/436 439/439/439 432/432/432
f 436/436/436 438/438/438 439/439/439
f 440/440/440 439/439/439 438/438/438
f 432/432/432 439/439/439 441/441/441
f 440/440/440 441/441/441 439/439/439
f 440/440/440 442/442/442 441/441/441
f 432/432/432 441/441/441 443/443/443
f 432/432/432 443/443/443 434/434/434
f 442/442/442 443/443/443 441/441/441
f 434/434/434 443/443/443 444/444/444
f 442/442/442 444/444/444 443/443/443
f 442/442/442 445/445/445 444/444/444
f 434/434/434 444/444/444 446/446/446
f 445/445/445 446/446/446 444/444/444
f 445/445/445 447/447/447 446/446/446
f 445/445/445 448/448/448 447/447/447
f 437/437/437 449/449/449 438/438/438
f 449/449/449 440/440/440 438/438/438
f 445/445/445 450/450/450 448/448/448
f 448/448/448 450/450/450 451/451/451
f 452/452/452 451/451/451 450/450/450
f 452/452/452 453/453/453 451/451/451
f 448/448/448 451/451/451 454/454/454
f 453/453/453 454/454/454 451/451/451
f 453/453/453 455/455/455 454/454/454
f 445/445/445 456/456/456 450/450/450
f 452/452/452 450/450/450 456/456/456
f 457/457/457 452/452/452 456/456/456
f 445/445/445 458/458/458 456/456/456
f 457/457/457 456/456/456 458/458/458
f 442/442/442 458/458/458 445/445/445
f 442/442/442 459/459/459 458/458/458
f 457/457/457 458/458/458 459/459/459
f 460/460/460 457/457/457 459/459/459
f 442/442/442 461/461/461 459/459/459
f 460/460/460 459/459/459 461/461/461
f 440/440/440 461/461/461 442/442/442
f 440/440/440 462/462/462 461/461/461
f 460/460/460 461/461/461 462/462/462
f 463/463/463 460/460/460 462/462/462
f 440/440/440 464/464/464 462/462/462
f 463/463/463 462/462/462 464/464/464
f 449/449/449 464/464/464 440/440/440
f 449/449/449 465/465/465 464/464/464
f 463/463/463 464/464/464 465/465/465
f 449/449/449 466/466/466 465/465/465
f 437/437/437 466/466/466 449/449/449
f 437/437/437 467/467/467 466/466/466
f 418/418/418 467/467/467 437/437/437
f 418/418/418 410/410/410 467/467/467
f 351/351/351 467/467/467 410/410/410
f 351/351/351 468/468/468 467/467/467
f 468/468/468 466/466/466 467/467/467
f 351/351/351 342/342/342 468/468/468
f 468/468/468 342/342/342 341/341/341
f 468/468/468 469/469/469 466/466/466
f 468/468/468 341/341/341 469/469/469
f 469/469/469 465/465/465 466/466/466
f 469/469/469 341/341/341 340/340/340
f 469/469/469 470/470/470 465/465/465
f 469/469/469 340/340/340 470/470/470
f 470/470/470 463/463/463 465/465/465
f 470/470/470 340/340/340 339/339/339
f 470/470/470 339/339/339 471/471/471
f 470/470/470 471/471/471 463/463/463
f 66/66/66 471/471/471 339/339/339
f 463/463/463 471/471/471 472/472/472
f 66/66/66 472/472/472 471/471/471
f 66/66/66 473/473/473 472/472/472
f 463/463/463 472/472/472 474/474/474
f 473/473/473 474/474/474 472/472/472
f 463/463/463 474/474/474 460/460/460
f 460/460/460 474/474/474 475/475/475
f 473/473/473 475/475/475 474/474/474
f 473/473/473 476/476/476 475/475/475
f 460/460/460 475/475/475 477/477/477
f 476/476/476 477/477/477 475/475/475
f 460/460/460 477/477/477 457/457/457
f 457/457/457 477/477/477 478/478/478
f 476/476/476 478/478/478 477/477/477
f 66/66/66 479/479/479 473/473/473
f 480/480/480 473/473/473 479/479/479
f 66/66/66 67/67/67 479/479/479
f 480/480/480 479/479/479 67/67/67
f 480/480/480 67/67/67 481/481/481
f 480/480/480 481/481/481 482/482/482
f 457/457/457 478/478/478 483/483/483
f 457/457/457 483/483/483 452/452/452
f 484/484/484 483/483/483 478/478/478
f 452/452/452 483/483/483 484/484/484
f 473/473/473 485/485/485 476/476/476
f 480/480/480 485/485/485 473/473/473
f 480/480/480 482/482/482 486/486/486
f 487/487/487 486/486/486 482/482/482
f 488/488/488 485/485/485 480/480/480
f 488/488/488 476/476/476 485/485/485
f 488/488/488 480/480/480 486/486/486
f 476/476/476 489/489/489 478/478/478
f 484/484/484 478/478/478 489/489/489
f 484/484/484 489/489/489 490/490/490
f 476/476/476 491/491/491 489/489/489
f 488/488/488 491/491/491 476/476/476
f 490/490/490 489/489/489 491/491/491
f 452/452/452 484/484/484 492/492/492
f 452/452/452 492/492/492 453/453/453
f 493/493/493 488/488/488 486/486/486
f 493/493/493 491/491/491 488/488/488
f 487/487/487 494/494/494 486/486/486
f 493/493/493 486/486/486 494/494/494
f 492/492/492 484/484/484 495/495/495
f 484/484/484 490/490/490 495/495/495
f 487/487/487 496/496/496 494/494/494
f 487/487/487 497/497/497 496/496/496
f 498/498/498 496/496/496 497/497/497
f 499/499/499 494/494/494 496/496/496
f 499/499/499 493/493/493 494/494/494
f 493/493/493 500/500/500 491/491/491
f 490/490/490 491/491/491 500/500/500
f 501/501/501 500/500/500 493/493/493
f 501/501/501 493/493/493 499/499/499
f 490/490/490 500/500/500 501/501/501
f 498/498/498 502/502/502 496/496/496
f 499/499/499 496/496/496 502/502/502
f 492/492/492 495/495/495 503/503/503
f 453/453/453 492/492/492 503/503/503
f 501/501/501 499/499/499 504/504/504
f 499/499/499 502/502/502 504/504/504
f 505/505/505 502/502/502 498/498/498
f 505/505/505 498/498/498 506/506/506
f 505/505/505 506/506/506 507/507/507
f 508/508/508 502/502/502 505/505/505
f 508/508/508 504/504/504 502/502/502
f 509/509/509 504/504/504 508/508/508
f 501/501/501 504/504/504 510/510/510
f 509/509/509 510/510/510 504/504/504
f 505/505/505 507/507/507 511/511/511
f 508/508/508 505/505/505 511/511/511
f 512/512/512 501/501/501 510/510/510
f 490/490/490 501/501/501 512/512/512
f 509/509/509 513/513/513 510/510/510
f 512/512/512 510/510/510 513/513/513
f 490/490/490 512/512/512 514/514/514
f 490/490/490 514/514/514 495/495/495
f 512/512/512 515/515/515 514/514/514
f 512/512/512 513/513/513 515/515/515
f 513/513/513 516/516/516 515/515/515
f 517/517/517 495/495/495 514/514/514
f 517/517/517 514/514/514 515/515/515
f 517/517/517 503/503/503 495/495/495
f 517/517/517 515/515/515 518/518/518
f 516/516/516 518/518/518 515/515/515
f 517/517/517 519/519/519 503/503/503
f 517/517/517 518/518/518 519/519/519
f 453/453/453 503/503/503 519/519/519
f 520/520/520 519/519/519 518/518/518
f 516/516/516 520/520/520 518/518/518
f 453/453/453 519/519/519 521/521/521
f 520/520/520 521/521/521 519/519/519
f 455/455/455 453/453/453 521/521/521
f 521/521/521 522/522/522 455/455/455
f 523/523/523 522/522/522 521/521/521
f 523/523/523 521/521/521 520/520/520
f 523/523/523 520/520/520 524/524/524
f 524/524/524 520/520/520 516/516/516
f 524/524/524 516/516/516 525/525/525
f 525/525/525 516/516/516 526/526/526
f 526/526/526 527/527/527 525/525/525
f 527/527/527 526/526/526 528/528/528
f 516/516/516 529/529/529 526/526/526
f 513/513/513 529/529/529 516/516/516
f 509/509/509 529/529/529 513/513/513
f 526/526/526 529/529/529 509/509/509
f 528/528/528 526/526/526 530/530/530
f 530/530/530 531/531/531 528/528/528
f 532/532/532 531/531/531 530/530/530
f 526/526/526 509/509/509 533/533/533
f 526/526/526 533/533/533 530/530/530
f 532/532/532 530/530/530 534/534/534
f 534/534/534 535/535/535 532/532/532
f 536/536/536 535/535/535 534/534/534
f 509/509/509 537/537/537 533/533/533
f 509/509/509 508/508/508 537/537/537
f 508/508/508 511/511/511 537/537/537
f 538/538/538 530/530/530 533/533/533
f 538/538/538 533/533/533 537/537/537
f 538/538/538 537/537/537 511/511/511
f 530/530/530 538/538/538 534/534/534
f 536/536/536 534/534/534 539/539/539
f 539/539/539 540/540/540 536/536/536
f 539/539/539 541/541/541 540/540/540
f 539/539/539 542/542/542 541/541/541
f 539/539/539 543/543/543 542/542/542
f 534/534/534 544/544/544 539/539/539
f 538/538/538 544/544/544 534/534/534
f 539/539/539 544/544/544 543/543/543
f 538/538/538 511/511/511 545/545/545
f 538/538/538 545/545/545 544/544/544
f 545/545/545 543/543/543 544/544/544
f 545/545/545 511/511/511 507/507/507
f 545/545/545 546/546/546 543/543/543
f 545/545/545 507/507/507 546/546/546
f 547/547/547 548/548/548 549/549/549
f 548/548/548 547/547/547 550/550/550
f 551/551/551 548/548/548 550/550/550
f 550/550/550 552/552/552 551/551/551
f 552/552/552 550/550/550 553/553/553
f 554/554/554 551/551/551 552/552/552
f 552/552/552 553/553/553 555/555/555
f 556/556/556 555/555/555 553/553/553
f 557/557/557 555/555/555 556/556/556
f 556/556/556 553/553/553 558/558/558
f 556/556/556 558/558/558 559/559/559
f 552/552/552 555/555/555 560/560/560
f 557/557/557 560/560/560 555/555/555
f 561/561/561 560/560/560 557/557/557
f 552/552/552 560/560/560 562/562/562
f 554/554/554 552/552/552 562/562/562
f 561/561/561 562/562/562 560/560/560
f 554/554/554 562/562/562 563/563/563
f 561/561/561 563/563/563 562/562/562
f 554/554/554 563/563/563 564/564/564
f 565/565/565 564/564/564 563/563/563
f 556/556/556 559/559/559 566/566/566
f 557/557/557 556/556/556 566/566/566
f 565/565/565 563/563/563 567/567/567
f 567/567/567 563/563/563 561/561/561
f 568/568/568 566/566/566 559/559/559
f 568/568/568 559/559/559 569/569/569
f 568/568/568 569/569/569 570/570/570
f 565/565/565 567/567/567 571/571/571
f 565/565/565 571/571/571 572/572/572
f 571/571/571 573/573/573 572/572/572
f 571/571/571 574/574/574 573/573/573
f 575/575/575 573/573/573 574/574/574
f 575/575/575 574/574/574 576/576/576
f 577/577/577 576/576/576 574/574/574
f 578/578/578 574/574/574 571/571/571
f 577/577/577 574/574/574 578/578/578
f 567/567/567 579/579/579 571/571/571
f 578/578/578 571/571/571 579/579/579
f 578/578/578 579/579/579 580/580/580
f 577/577/577 578/578/578 581/581/581
f 578/578/578 580/580/580 581/581/581
f 577/577/577 581/581/581 582/582/582
f 583/583/583 582/582/582 581/581/581
f 567/567/567 584/584/584 579/579/579
f 580/580/580 579/579/579 584/584/584
f 567/567/567 561/561/561 584/584/584
f 561/561/561 585/585/585 584/584/584
f 580/580/580 584/584/584 585/585/585
f 580/580/580 585/585/585 586/586/586
f 561/561/561 587/587/587 585/585/585
f 586/586/586 585/585/585 587/587/587
f 561/561/561 557/557/557 587/587/587
f 580/580/580 588/588/588 581/581/581
f 583/583/583 581/581/581 588/588/588
f 557/557/557 589/589/589 587/587/587
f 586/586/586 587/587/587 589/589/589
f 586/586/586 589/589/589 590/590/590
f 557/557/557 591/591/591 589/589/589
f 590/590/590 589/589/589 591/591/591
f 557/557/557 566/566/566 591/591/591
f 592/592/592 591/591/591 566/566/566
f 590/590/590 591/591/591 592/592/592
f 592/592/592 566/566/566 568/568/568
f 592/592/592 568/568/568 593/593/593
f 568/568/568 570/570/570 593/593/593
f 580/580/580 594/594/594 588/588/588
f 580/580/580 586/586/586 594/594/594
f 590/590/590 592/592/592 595/595/595
f 592/592/592 593/593/593 595/595/595
f 570/570/570 596/596/596 593/593/593
f 570/570/570 597/597/597 596/596/596
f 598/598/598 596/596/596 597/597/597
f 598/598/598 597/597/597 599/599/599
f 598/598/598 599/599/599 600/600/600
f 601/601/601 593/593/593 596/596/596
f 601/601/601 595/595/595 593/593/593
f 601/601/601 596/596/596 598/598/598
f 602/602/602 588/588/588 594/594/594
f 586/586/586 603/603/603 594/594/594
f 602/602/602 594/594/594 603/603/603
f 602/602/602 603/603/603 604/604/604
f 586/586/586 605/605/605 603/603/603
f 604/604/604 603/603/603 605/605/605
f 586/586/586 590/590/590 605/605/605
f 590/590/590 606/606/606 605/605/605
f 604/604/604 605/605/605 606/606/606
f 604/604/604 606/606/606 607/607/607
f 590/590/590 608/608/608 606/606/606
f 590/590/590 595/595/595 608/608/608
f 607/607/607 606/606/606 608/608/608
f 609/609/609 608/608/608 595/595/595
f 609/609/609 595/595/595 601/601/601
f 607/607/607 608/608/608 609/609/609
f 609/609/609 601/601/601 610/610/610
f 601/601/601 598/598/598 610/610/610
f 611/611/611 588/588/588 602/602/602
f 611/611/611 583/583/583 588/588/588
f 611/611/611 612/612/612 583/583/583
f 612/612/612 613/613/613 583/583/583
f 607/607/607 609/609/609 614/614/614
f 609/609/609 610/610/610 614/614/614
f 598/598/598 615/615/615 610/610/610
f 616/616/616 614/614/614 610/610/610
f 616/616/616 610/610/610 615/615/615
f 616/616/616 615/615/615 617/617/617
f 598/598/598 618/618/618 615/615/615
f 617/617/617 615/615/615 618/618/618
f 598/598/598 600/600/600 618/618/618
f 619/619/619 618/618/618 600/600/600
f 617/617/617 618/618/618 619/619/619
f 619/619/619 600/600/600 620/620/620
f 619/619/619 620/620/620 621/621/621
f 619/619/619 621/621/621 622/622/622
f 617/617/617 619/619/619 622/622/622
f 623/623/623 622/622/622 621/621/621
f 624/624/624 622/622/622 623/623/623
f 623/623/623 621/621/621 625/625/625
f 623/623/623 625/625/625 626/626/626
f 624/624/624 623/623/623 626/626/626
f 624/624/624 626/626/626 627/627/627
f 617/617/617 622/622/622 628/628/628
f 624/624/624 628/628/628 622/622/622
f 616/616/616 617/617/617 629/629/629
f 617/617/617 628/628/628 630/630/630
f 617/617/617 630/630/630 629/629/629
f 631/631/631 616/616/616 629/629/629
f 631/631/631 614/614/614 616/616/616
f 632/632/632 628/628/628 624/624/624
f 632/632/632 630/630/630 628/628/628
f 630/630/630 633/633/633 629/629/629
f 631/631/631 629/629/629 633/633/633
f 631/631/631 634/634/634 614/614/614
f 607/607/607 614/614/614 634/634/634
f 632/632/632 635/635/635 630/630/630
f 630/630/630 635/635/635 633/633/633
f 627/627/627 636/636/636 624/624/624
f 637/637/637 632/632/632 624/624/624
f 637/637/637 624/624/624 636/636/636
f 627/627/627 638/638/638 636/636/636
f 627/627/627 639/639/639 638/638/638
f 632/632/632 640/640/640 635/635/635
f 637/637/637 640/640/640 632/632/632
f 641/641/641 637/637/637 636/636/636
f 641/641/641 636/636/636 638/638/638
f 642/642/642 641/641/641 638/638/638
f 639/639/639 643/643/643 638/638/638
f 642/642/642 638/638/638 643/643/643
f 639/639/639 644/644/644 643/643/643
f 644/644/644 645/645/645 643/643/643
f 642/642/642 643/643/643 645/645/645
f 644/644/644 646/646/646 645/645/645
f 641/641/641 647/647/647 637/637/637
f 637/637/637 647/647/647 640/640/640
f 646/646/646 648/648/648 645/645/645
f 646/646/646 649/649/649 648/648/648
f 642/642/642 645/645/645 650/650/650
f 648/648/648 650/650/650 645/645/645
f 651/651/651 642/642/642 650/650/650
f 642/642/642 652/652/652 641/641/641
f 641/641/641 652/652/652 647/647/647
f 653/653/653 647/647/647 652/652/652
f 642/642/642 654/654/654 652/652/652
f 651/651/651 654/654/654 642/642/642
f 653/653/653 652/652/652 654/654/654
f 655/655/655 640/640/640 647/647/647
f 653/653/653 655/655/655 647/647/647
f 649/649/649 656/656/656 648/648/648
f 657/657/657 648/648/648 656/656/656
f 649/649/649 658/658/658 656/656/656
f 648/648/648 659/659/659 650/650/650
f 651/651/651 650/650/650 659/659/659
f 657/657/657 659/659/659 648/648/648
f 658/658/658 660/660/660 656/656/656
f 657/657/657 656/656/656 660/660/660
f 658/658/658 661/661/661 660/660/660
f 662/662/662 660/660/660 661/661/661
f 662/662/662 661/661/661 663/663/663
f 662/662/662 663/663/663 664/664/664
f 651/651/651 659/659/659 665/665/665
f 657/657/657 665/665/665 659/659/659
f 666/666/666 651/651/651 665/665/665
f 657/657/657 660/660/660 667/667/667
f 667/667/667 660/660/660 662/662/662
f 668/668/668 657/657/657 667/667/667
f 657/657/657 669/669/669 665/665/665
f 666/666/666 665/665/665 669/669/669
f 668/668/668 669/669/669 657/657/657
f 667/667/667 662/662/662 670/670/670
f 668/668/668 667/667/667 670/670/670
f 666/666/666 669/669/669 671/671/671
f 668/668/668 671/671/671 669/669/669
f 672/672/672 666/666/666 671/671/671
f 668/668/668 673/673/673 671/671/671
f 672/672/672 671/671/671 673/673/673
f 674/674/674 673/673/673 668/668/668
f 668/668/668 670/670/670 675/675/675
f 674/674/674 668/668/668 675/675/675
f 662/662/662 676/676/676 670/670/670
f 676/676/676 675/675/675 670/670/670
f 672/672/672 673/673/673 677/677/677
f 674/674/674 677/677/677 673/673/673
f 678/678/678 672/672/672 677/677/677
f 662/662/662 679/679/679 676/676/676
f 662/662/662 664/664/664 679/679/679
f 664/664/664 680/680/680 679/679/679
f 664/664/664 681/681/681 680/680/680
f 682/682/682 680/680/680 681/681/681
f 682/682/682 681/681/681 683/683/683
f 682/682/682 683/683/683 684/684/684
f 685/685/685 679/679/679 680/680/680
f 685/685/685 676/676/676 679/679/679
f 685/685/685 680/680/680 682/682/682
f 686/686/686 676/676/676 685/685/685
f 674/674/674 687/687/687 677/677/677
f 678/678/678 677/677/677 687/687/687
f 688/688/688 687/687/687 674/674/674
f 685/685/685 682/682/682 689/689/689
f 686/686/686 685/685/685 689/689/689
f 682/682/682 690/690/690 689/689/689
f 682/682/682 684/684/684 691/691/691
f 682/682/682 691/691/691 690/690/690
f 684/684/684 692/692/692 691/691/691
f 692/692/692 690/690/690 691/691/691
f 684/684/684 693/693/693 692/692/692
f 686/686/686 694/694/694 676/676/676
f 676/676/676 694/694/694 675/675/675
f 674/674/674 675/675/675 694/694/694
f 674/674/674 694/694/694 695/695/695
f 688/688/688 674/674/674 695/695/695
f 686/686/686 695/695/695 694/694/694
f 688/688/688 696/696/696 687/687/687
f 678/678/678 687/687/687 696/696/696
f 697/697/697 678/678/678 696/696/696
f 686/686/686 698/698/698 695/695/695
f 688/688/688 695/695/695 698/698/698
f 699/699/699 698/698/698 686/686/686
f 697/697/697 696/696/696 700/700/700
f 688/688/688 700/700/700 696/696/696
f 701/701/701 700/700/700 688/688/688
f 688/688/688 698/698/698 702/702/702
f 699/699/699 702/702/702 698/698/698
f 701/701/701 688/688/688 702/702/702
f 699/699/699 686/686/686 703/703/703
f 686/686/686 689/689/689 703/703/703
f 690/690/690 703/703/703 689/689/689
f 697/697/697 700/700/700 704/704/704
f 701/701/701 704/704/704 700/700/700
f 705/705/705 697/697/697 704/704/704
f 701/701/701 702/702/702 706/706/706
f 699/699/699 706/706/706 702/702/702
f 707/707/707 706/706/706 699/699/699
f 699/699/699 703/703/703 708/708/708
f 690/690/690 708/708/708 703/703/703
f 705/705/705 704/704/704 709/709/709
f 701/701/701 709/709/709 704/704/704
f 710/710/710 709/709/709 701/701/701
f 701/701/701 706/706/706 711/711/711
f 707/707/707 711/711/711 706/706/706
f 710/710/710 701/701/701 711/711/711
f 707/707/707 699/699/699 712/712/712
f 699/699/699 708/708/708 712/712/712
f 708/708/708 713/713/713 712/712/712
f 707/707/707 712/712/712 713/713/713
f 690/690/690 714/714/714 708/708/708
f 708/708/708 714/714/714 713/713/713
f 690/690/690 715/715/715 714/714/714
f 692/692/692 715/715/715 690/690/690
f 705/705/705 709/709/709 716/716/716
f 710/710/710 716/716/716 709/709/709
f 717/717/717 705/705/705 716/716/716
f 710/710/710 711/711/711 718/718/718
f 707/707/707 718/718/718 711/711/711
f 719/719/719 718/718/718 707/707/707
f 720/720/720 713/713/713 714/714/714
f 720/720/720 714/714/714 715/715/715
f 721/721/721 715/715/715 692/692/692
f 721/721/721 692/692/692 693/693/693
f 707/707/707 713/713/713 722/722/722
f 719/719/719 707/707/707 722/722/722
f 722/722/722 713/713/713 723/723/723
f 720/720/720 723/723/723 713/713/713
f 720/720/720 715/715/715 724/724/724
f 721/721/721 724/724/724 715/715/715
f 725/725/725 724/724/724 721/721/721
f 693/693/693 726/726/726 721/721/721
f 725/725/725 721/721/721 726/726/726
f 693/693/693 727/727/727 726/726/726
f 728/728/728 726/726/726 727/727/727
f 729/729/729 726/726/726 728/728/728
f 720/720/720 724/724/724 730/730/730
f 720/720/720 730/730/730 723/723/723
f 725/725/725 730/730/730 724/724/724
f 731/731/731 723/723/723 730/730/730
f 725/725/725 731/731/731 730/730/730
f 722/722/722 723/723/723 732/732/732
f 731/731/731 732/732/732 723/723/723
f 719/719/719 722/722/722 732/732/732
f 729/729/729 733/733/733 726/726/726
f 725/725/725 726/726/726 733/733/733
f 729/729/729 734/734/734 733/733/733
f 734/734/734 725/725/725 733/733/733
f 729/729/729 735/735/735 734/734/734
f 734/734/734 735/735/735 736/736/736
f 735/735/735 737/737/737 736/736/736
f 737/737/737 738/738/738 736/736/736
f 736/736/736 738/738/738 739/739/739
f 725/725/725 740/740/740 731/731/731
f 734/734/734 740/740/740 725/725/725
f 734/734/734 741/741/741 740/740/740
f 731/731/731 740/740/740 741/741/741
f 731/731/731 742/742/742 732/732/732
f 719/719/719 732/732/732 742/742/742
f 736/736/736 743/743/743 734/734/734
f 734/734/734 743/743/743 741/741/741
f 744/744/744 741/741/741 743/743/743
f 731/731/731 741/741/741 745/745/745
f 731/731/731 745/745/745 742/742/742
f 744/744/744 745/745/745 741/741/741
f 736/736/736 746/746/746 743/743/743
f 744/744/744 743/743/743 746/746/746
f 747/747/747 744/744/744 746/746/746
f 736/736/736 748/748/748 746/746/746
f 736/736/736 739/739/739 748/748/748
f 747/747/747 746/746/746 748/748/748
f 739/739/739 749/749/749 748/748/748
f 747/747/747 748/748/748 749/749/749
f 739/739/739 750/750/750 749/749/749
f 751/751/751 749/749/749 750/750/750
f 751/751/751 747/747/747 749/749/749
f 751/751/751 750/750/750 752/752/752
f 753/753/753 751/751/751 752/752/752
f 754/754/754 742/742/742 745/745/745
f 744/744/744 754/754/754 745/745/745
f 754/754/754 755/755/755 742/742/742
f 755/755/755 719/719/719 742/742/742
f 753/753/753 756/756/756 751/751/751
f 751/751/751 757/757/757 747/747/747
f 756/756/756 757/757/757 751/751/751
f 753/753/753 758/758/758 756/756/756
f 753/753/753 759/759/759 758/758/758
f 760/760/760 758/758/758 759/759/759
f 747/747/747 761/761/761 744/744/744
f 744/744/744 762/762/762 754/754/754
f 744/744/744 761/761/761 762/762/762
f 763/763/763 762/762/762 761/761/761
f 747/747/747 764/764/764 761/761/761
f 747/747/747 757/757/757 764/764/764
f 763/763/763 761/761/761 764/764/764
f 754/754/754 762/762/762 765/765/765
f 763/763/763 765/765/765 762/762/762
f 754/754/754 765/765/765 755/755/755
f 766/766/766 764/764/764 757/757/757
f 766/766/766 763/763/763 764/764/764
f 756/756/756 767/767/767 757/757/757
f 766/766/766 757/757/757 767/767/767
f 756/756/756 758/758/758 768/768/768
f 756/756/756 768/768/768 767/767/767
f 769/769/769 766/766/766 767/767/767
f 769/769/769 767/767/767 768/768/768
f 770/770/770 768/768/768 758/758/758
f 760/760/760 770/770/770 758/758/758
f 766/766/766 771/771/771 763/763/763
f 769/769/769 771/771/771 766/766/766
f 770/770/770 772/772/772 768/768/768
f 772/772/772 769/769/769 768/768/768
f 760/760/760 773/773/773 770/770/770
f 760/760/760 774/774/774 773/773/773
f 775/775/775 773/773/773 774/774/774
f 770/770/770 773/773/773 776/776/776
f 770/770/770 776/776/776 772/772/772
f 775/775/775 777/777/777 773/773/773
f 777/777/777 776/776/776 773/773/773
f 775/775/775 778/778/778 777/777/777
f 775/775/775 779/779/779 778/778/778
f 780/780/780 778/778/778 779/779/779
f 772/772/772 781/781/781 769/769/769
f 772/772/772 776/776/776 782/782/782
f 772/772/772 782/782/782 781/781/781
f 777/777/777 783/783/783 776/776/776
f 783/783/783 782/782/782 776/776/776
f 777/777/777 778/778/778 784/784/784
f 777/777/777 784/784/784 783/783/783
f 780/780/780 785/785/785 778/778/778
f 785/785/785 784/784/784 778/778/778
f 781/781/781 786/786/786 769/769/769
f 769/769/769 786/786/786 771/771/771
f 780/780/780 787/787/787 785/785/785
f 780/780/780 788/788/788 787/787/787
f 789/789/789 787/787/787 788/788/788
f 783/783/783 790/790/790 782/782/782
f 783/783/783 784/784/784 791/791/791
f 783/783/783 791/791/791 790/790/790
f 781/781/781 782/782/782 792/792/792
f 790/790/790 792/792/792 782/782/782
f 781/781/781 793/793/793 786/786/786
f 781/781/781 792/792/792 793/793/793
f 794/794/794 771/771/771 786/786/786
f 794/794/794 786/786/786 793/793/793
f 785/785/785 795/795/795 784/784/784
f 795/795/795 791/791/791 784/784/784
f 785/785/785 787/787/787 796/796/796
f 785/785/785 796/796/796 795/795/795
f 794/794/794 797/797/797 771/771/771
f 763/763/763 771/771/771 797/797/797
f 763/763/763 797/797/797 798/798/798
f 763/763/763 798/798/798 765/765/765
f 794/794/794 799/799/799 797/797/797
f 798/798/798 797/797/797 799/799/799
f 794/794/794 793/793/793 800/800/800
f 794/794/794 800/800/800 799/799/799
f 798/798/798 801/801/801 765/765/765
f 755/755/755 765/765/765 801/801/801
f 802/802/802 800/800/800 793/793/793
f 802/802/802 793/793/793 792/792/792
f 798/798/798 799/799/799 803/803/803
f 798/798/798 803/803/803 801/801/801
f 803/803/803 804/804/804 801/801/801
f 755/755/755 801/801/801 805/805/805
f 804/804/804 805/805/805 801/801/801
f 755/755/755 805/805/805 719/719/719
f 806/806/806 799/799/799 800/800/800
f 803/803/803 799/799/799 806/806/806
f 806/806/806 800/800/800 802/802/802
f 719/719/719 805/805/805 807/807/807
f 804/804/804 807/807/807 805/805/805
f 719/719/719 807/807/807 718/718/718
f 710/710/710 718/718/718 807/807/807
f 804/804/804 710/710/710 807/807/807
f 808/808/808 802/802/802 792/792/792
f 790/790/790 808/808/808 792/792/792
f 803/803/803 809/809/809 804/804/804
f 803/803/803 806/806/806 809/809/809
f 804/804/804 810/810/810 710/710/710
f 710/710/710 810/810/810 716/716/716
f 717/717/717 716/716/716 810/810/810
f 804/804/804 811/811/811 810/810/810
f 804/804/804 809/809/809 811/811/811
f 717/717/717 810/810/810 811/811/811
f 812/812/812 811/811/811 809/809/809
f 812/812/812 809/809/809 806/806/806
f 812/812/812 717/717/717 811/811/811
f 813/813/813 806/806/806 802/802/802
f 813/813/813 812/812/812 806/806/806
f 808/808/808 813/813/813 802/802/802
f 790/790/790 814/814/814 808/808/808
f 790/790/790 791/791/791 814/814/814
f 813/813/813 815/815/815 812/812/812
f 812/812/812 815/815/815 717/717/717
f 808/808/808 816/816/816 813/813/813
f 808/808/808 814/814/814 816/816/816
f 813/813/813 816/816/816 815/815/815
f 817/817/817 814/814/814 791/791/791
f 795/795/795 817/817/817 791/791/791
f 818/818/818 816/816/816 814/814/814
f 817/817/817 818/818/818 814/814/814
f 819/819/819 815/815/815 816/816/816
f 818/818/818 819/819/819 816/816/816
f 717/717/717 815/815/815 820/820/820
f 819/819/819 820/820/820 815/815/815
f 819/819/819 821/821/821 820/820/820
f 717/717/717 820/820/820 822/822/822
f 821/821/821 822/822/822 820/820/820
f 717/717/717 822/822/822 705/705/705
f 795/795/795 823/823/823 817/817/817
f 795/795/795 796/796/796 823/823/823
f 817/817/817 824/824/824 818/818/818
f 817/817/817 823/823/823 824/824/824
f 818/818/818 825/825/825 819/819/819
f 819/819/819 825/825/825 821/821/821
f 818/818/818 824/824/824 825/825/825
f 705/705/705 822/822/822 826/826/826
f 821/821/821 826/826/826 822/822/822
f 821/821/821 827/827/827 826/826/826
f 705/705/705 826/826/826 828/828/828
f 827/827/827 828/828/828 826/826/826
f 705/705/705 828/828/828 697/697/697
f 697/697/697 828/828/828 829/829/829
f 827/827/827 829/829/829 828/828/828
f 827/827/827 830/830/830 829/829/829
f 697/697/697 829/829/829 831/831/831
f 830/830/830 831/831/831 829/829/829
f 697/697/697 831/831/831 678/678/678
f 678/678/678 831/831/831 832/832/832
f 830/830/830 832/832/832 831/831/831
f 830/830/830 833/833/833 832/832/832
f 678/678/678 832/832/832 834/834/834
f 833/833/833 834/834/834 832/832/832
f 678/678/678 834/834/834 672/672/672
f 672/672/672 834/834/834 835/835/835
f 833/833/833 835/835/835 834/834/834
f 833/833/833 836/836/836 835/835/835
f 672/672/672 835/835/835 837/837/837
f 836/836/836 837/837/837 835/835/835
f 672/672/672 837/837/837 666/666/666
f 666/666/666 837/837/837 838/838/838
f 836/836/836 838/838/838 837/837/837
f 836/836/836 839/839/839 838/838/838
f 666/666/666 838/838/838 840/840/840
f 839/839/839 840/840/840 838/838/838
f 666/666/666 840/840/840 651/651/651
f 651/651/651 840/840/840 841/841/841
f 839/839/839 841/841/841 840/840/840
f 651/651/651 841/841/841 654/654/654
f 653/653/653 654/654/654 841/841/841
f 839/839/839 653/653/653 841/841/841
f 839/839/839 842/842/842 653/653/653
f 653/653/653 842/842/842 843/843/843
f 844/844/844 843/843/843 842/842/842
f 653/653/653 843/843/843 655/655/655
f 839/839/839 845/845/845 842/842/842
f 844/844/844 842/842/842 845/845/845
f 846/846/846 844/844/844 845/845/845
f 839/839/839 847/847/847 845/845/845
f 836/836/836 847/847/847 839/839/839
f 846/846/846 845/845/845 847/847/847
f 655/655/655 843/843/843 848/848/848
f 844/844/844 848/848/848 843/843/843
f 836/836/836 849/849/849 847/847/847
f 846/846/846 847/847/847 849/849/849
f 850/850/850 846/846/846 849/849/849
f 836/836/836 851/851/851 849/849/849
f 850/850/850 849/849/849 851/851/851
f 833/833/833 851/851/851 836/836/836
f 833/833/833 852/852/852 851/851/851
f 850/850/850 851/851/851 852/852/852
f 853/853/853 850/850/850 852/852/852
f 833/833/833 854/854/854 852/852/852
f 853/853/853 852/852/852 854/854/854
f 830/830/830 854/854/854 833/833/833
f 830/830/830 855/855/855 854/854/854
f 853/853/853 854/854/854 855/855/855
f 856/856/856 853/853/853 855/855/855
f 830/830/830 857/857/857 855/855/855
f 856/856/856 855/855/855 857/857/857
f 827/827/827 857/857/857 830/830/830
f 827/827/827 858/858/858 857/857/857
f 856/856/856 857/857/857 858/858/858
f 859/859/859 856/856/856 858/858/858
f 827/827/827 860/860/860 858/858/858
f 859/859/859 858/858/858 860/860/860
f 821/821/821 860/860/860 827/827/827
f 821/821/821 861/861/861 860/860/860
f 859/859/859 860/860/860 861/861/861
f 821/821/821 825/825/825 861/861/861
f 862/862/862 861/861/861 825/825/825
f 862/862/862 859/859/859 861/861/861
f 862/862/862 825/825/825 824/824/824
f 863/863/863 862/862/862 824/824/824
f 863/863/863 824/824/824 823/823/823
f 862/862/862 864/864/864 859/859/859
f 863/863/863 864/864/864 862/862/862
f 865/865/865 863/863/863 823/823/823
f 865/865/865 823/823/823 796/796/796
f 863/863/863 866/866/866 864/864/864
f 865/865/865 866/866/866 863/863/863
f 867/867/867 865/865/865 796/796/796
f 867/867/867 796/796/796 787/787/787
f 789/789/789 867/867/867 787/787/787
f 867/867/867 868/868/868 865/865/865
f 865/865/865 868/868/868 866/866/866
f 789/789/789 869/869/869 867/867/867
f 867/867/867 869/869/869 868/868/868
f 789/789/789 870/870/870 869/869/869
f 871/871/871 869/869/869 870/870/870
f 872/872/872 868/868/868 869/869/869
f 871/871/871 872/872/872 869/869/869
f 873/873/873 866/866/866 868/868/868
f 872/872/872 873/873/873 868/868/868
f 874/874/874 864/864/864 866/866/866
f 873/873/873 874/874/874 866/866/866
f 871/871/871 875/875/875 872/872/872
f 871/871/871 876/876/876 875/875/875
f 877/877/877 875/875/875 876/876/876
f 872/872/872 878/878/878 873/873/873
f 872/872/872 875/875/875 878/878/878
f 877/877/877 879/879/879 875/875/875
f 879/879/879 878/878/878 875/875/875
f 873/873/873 878/878/878 880/880/880
f 873/873/873 880/880/880 874/874/874
f 874/874/874 880/880/880 881/881/881
f 874/874/874 882/882/882 864/864/864
f 874/874/874 881/881/881 882/882/882
f 859/859/859 864/864/864 882/882/882
f 859/859/859 882/882/882 883/883/883
f 881/881/881 883/883/883 882/882/882
f 859/859/859 883/883/883 856/856/856
f 884/884/884 880/880/880 878/878/878
f 879/879/879 884/884/884 878/878/878
f 877/877/877 885/885/885 879/879/879
f 877/877/877 886/886/886 885/885/885
f 887/887/887 885/885/885 886/886/886
f 856/856/856 883/883/883 888/888/888
f 881/881/881 888/888/888 883/883/883
f 881/881/881 889/889/889 888/888/888
f 856/856/856 888/888/888 890/890/890
f 889/889/889 890/890/890 888/888/888
f 856/856/856 890/890/890 853/853/853
f 881/881/881 880/880/880 891/891/891
f 884/884/884 891/891/891 880/880/880
f 884/884/884 892/892/892 891/891/891
f 879/879/879 893/893/893 884/884/884
f 879/879/879 885/885/885 893/893/893
f 884/884/884 893/893/893 892/892/892
f 881/881/881 891/891/891 894/894/894
f 881/881/881 894/894/894 889/889/889
f 892/892/892 894/894/894 891/891/891
f 853/853/853 890/890/890 895/895/895
f 889/889/889 895/895/895 890/890/890
f 889/889/889 896/896/896 895/895/895
f 853/853/853 895/895/895 897/897/897
f 896/896/896 897/897/897 895/895/895
f 853/853/853 897/897/897 850/850/850
f 898/898/898 893/893/893 885/885/885
f 887/887/887 898/898/898 885/885/885
f 889/889/889 894/894/894 899/899/899
f 892/892/892 899/899/899 894/894/894
f 892/892/892 900/900/900 899/899/899
f 889/889/889 899/899/899 901/901/901
f 889/889/889 901/901/901 896/896/896
f 900/900/900 901/901/901 899/899/899
f 850/850/850 897/897/897 902/902/902
f 896/896/896 902/902/902 897/897/897
f 896/896/896 903/903/903 902/902/902
f 850/850/850 902/902/902 904/904/904
f 903/903/903 904/904/904 902/902/902
f 850/850/850 904/904/904 846/846/846
f 896/896/896 901/901/901 905/905/905
f 900/900/900 905/905/905 901/901/901
f 900/900/900 906/906/906 905/905/905
f 896/896/896 905/905/905 907/907/907
f 896/896/896 907/907/907 903/903/903
f 906/906/906 907/907/907 905/905/905
f 846/846/846 904/904/904 908/908/908
f 903/903/903 908/908/908 904/904/904
f 903/903/903 909/909/909 908/908/908
f 846/846/846 908/908/908 910/910/910
f 909/909/909 910/910/910 908/908/908
f 846/846/846 910/910/910 844/844/844
f 903/903/903 907/907/907 911/911/911
f 906/906/906 911/911/911 907/907/907
f 906/906/906 912/912/912 911/911/911
f 903/903/903 911/911/911 913/913/913
f 903/903/903 913/913/913 909/909/909
f 912/912/912 913/913/913 911/911/911
f 844/844/844 910/910/910 914/914/914
f 909/909/909 914/914/914 910/910/910
f 844/844/844 914/914/914 915/915/915
f 844/844/844 915/915/915 848/848/848
f 912/912/912 916/916/916 913/913/913
f 909/909/909 913/913/913 916/916/916
f 909/909/909 917/917/917 914/914/914
f 915/915/915 914/914/914 917/917/917
f 909/909/909 916/916/916 918/918/918
f 909/909/909 918/918/918 917/917/917
f 912/912/912 919/919/919 916/916/916
f 918/918/918 916/916/916 919/919/919
f 915/915/915 920/920/920 848/848/848
f 915/915/915 917/917/917 921/921/921
f 915/915/915 921/921/921 920/920/920
f 918/918/918 922/922/922 917/917/917
f 921/921/921 917/917/917 922/922/922
f 918/918/918 919/919/919 923/923/923
f 918/918/918 923/923/923 922/922/922
f 924/924/924 848/848/848 920/920/920
f 655/655/655 848/848/848 924/924/924
f 655/655/655 924/924/924 640/640/640
f 924/924/924 635/635/635 640/640/640
f 924/924/924 925/925/925 635/635/635
f 924/924/924 920/920/920 925/925/925
f 925/925/925 633/633/633 635/635/635
f 921/921/921 926/926/926 920/920/920
f 925/925/925 920/920/920 926/926/926
f 925/925/925 927/927/927 633/633/633
f 925/925/925 926/926/926 927/927/927
f 927/927/927 631/631/631 633/633/633
f 921/921/921 922/922/922 928/928/928
f 921/921/921 928/928/928 926/926/926
f 927/927/927 929/929/929 631/631/631
f 929/929/929 634/634/634 631/631/631
f 927/927/927 926/926/926 930/930/930
f 928/928/928 930/930/930 926/926/926
f 927/927/927 930/930/930 929/929/929
f 928/928/928 922/922/922 931/931/931
f 923/923/923 931/931/931 922/922/922
f 929/929/929 932/932/932 634/634/634
f 607/607/607 634/634/634 932/932/932
f 928/928/928 933/933/933 930/930/930
f 928/928/928 931/931/931 933/933/933
f 929/929/929 930/930/930 934/934/934
f 929/929/929 934/934/934 932/932/932
f 933/933/933 934/934/934 930/930/930
f 607/607/607 932/932/932 935/935/935
f 604/604/604 607/607/607 935/935/935
f 932/932/932 936/936/936 935/935/935
f 932/932/932 934/934/934 936/936/936
f 604/604/604 935/935/935 936/936/936
f 933/933/933 937/937/937 934/934/934
f 937/937/937 936/936/936 934/934/934
f 933/933/933 931/931/931 938/938/938
f 933/933/933 938/938/938 937/937/937
f 923/923/923 939/939/939 931/931/931
f 939/939/939 938/938/938 931/931/931
f 604/604/604 936/936/936 940/940/940
f 602/602/602 604/604/604 940/940/940
f 937/937/937 941/941/941 936/936/936
f 941/941/941 940/940/940 936/936/936
f 942/942/942 602/602/602 940/940/940
f 941/941/941 942/942/942 940/940/940
f 942/942/942 611/611/611 602/602/602
f 937/937/937 938/938/938 943/943/943
f 937/937/937 943/943/943 941/941/941
f 941/941/941 944/944/944 942/942/942
f 941/941/941 943/943/943 944/944/944
f 942/942/942 945/945/945 611/611/611
f 942/942/942 944/944/944 945/945/945
f 611/611/611 945/945/945 612/612/612
f 946/946/946 943/943/943 938/938/938
f 939/939/939 946/946/946 938/938/938
f 947/947/947 944/944/944 943/943/943
f 946/946/946 947/947/947 943/943/943
f 948/948/948 945/945/945 944/944/944
f 947/947/947 948/948/948 944/944/944
f 612/612/612 945/945/945 949/949/949
f 948/948/948 949/949/949 945/945/945
f 948/948/948 950/950/950 949/949/949
f 947/947/947 951/951/951 948/948/948
f 948/948/948 951/951/951 950/950/950
f 946/946/946 952/952/952 947/947/947
f 947/947/947 952/952/952 951/951/951
f 939/939/939 953/953/953 946/946/946
f 946/946/946 953/953/953 952/952/952
f 612/612/612 949/949/949 954/954/954
f 950/950/950 954/954/954 949/949/949
f 612/612/612 954/954/954 955/955/955
f 939/939/939 956/956/956 953/953/953
f 923/923/923 956/956/956 939/939/939
f 923/923/923 919/919/919 956/956/956
f 957/957/957 956/956/956 919/919/919
f 912/912/912 957/957/957 919/919/919
f 958/958/958 953/953/953 956/956/956
f 957/957/957 958/958/958 956/956/956
f 959/959/959 952/952/952 953/953/953
f 958/958/958 959/959/959 953/953/953
f 950/950/950 960/960/960 954/954/954
f 955/955/955 954/954/954 960/960/960
f 950/950/950 961/961/961 960/960/960
f 612/612/612 955/955/955 962/962/962
f 963/963/963 962/962/962 955/955/955
f 612/612/612 962/962/962 613/613/613
f 963/963/963 613/613/613 962/962/962
f 963/963/963 964/964/964 613/613/613
f 963/963/963 965/965/965 964/964/964
f 959/959/959 966/966/966 952/952/952
f 966/966/966 951/951/951 952/952/952
f 950/950/950 951/951/951 967/967/967
f 966/966/966 967/967/967 951/951/951
f 966/966/966 968/968/968 967/967/967
f 950/950/950 967/967/967 969/969/969
f 968/968/968 969/969/969 967/967/967
f 950/950/950 969/969/969 961/961/961
f 959/959/959 970/970/970 966/966/966
f 966/966/966 970/970/970 968/968/968
f 963/963/963 971/971/971 965/965/965
f 972/972/972 965/965/965 971/971/971
f 968/968/968 973/973/973 969/969/969
f 961/961/961 969/969/969 973/973/973
f 968/968/968 974/974/974 973/973/973
f 959/959/959 975/975/975 970/970/970
f 958/958/958 975/975/975 959/959/959
f 961/961/961 973/973/973 976/976/976
f 974/974/974 976/976/976 973/973/973
f 961/961/961 976/976/976 977/977/977
f 958/958/958 978/978/978 975/975/975
f 957/957/957 978/978/978 958/958/958
f 974/974/974 979/979/979 976/976/976
f 977/977/977 976/976/976 979/979/979
f 974/974/974 980/980/980 979/979/979
f 957/957/957 981/981/981 978/978/978
f 982/982/982 978/978/978 981/981/981
f 912/912/912 981/981/981 957/957/957
f 912/912/912 983/983/983 981/981/981
f 982/982/982 981/981/981 983/983/983
f 906/906/906 983/983/983 912/912/912
f 984/984/984 975/975/975 978/978/978
f 982/982/982 984/984/984 978/978/978
f 906/906/906 985/985/985 983/983/983
f 982/982/982 983/983/983 985/985/985
f 906/906/906 986/986/986 985/985/985
f 900/900/900 986/986/986 906/906/906
f 987/987/987 985/985/985 986/986/986
f 987/987/987 982/982/982 985/985/985
f 900/900/900 988/988/988 986/986/986
f 987/987/987 986/986/986 988/988/988
f 989/989/989 987/987/987 988/988/988
f 900/900/900 990/990/990 988/988/988
f 989/989/989 988/988/988 990/990/990
f 892/892/892 990/990/990 900/900/900
f 892/892/892 991/991/991 990/990/990
f 989/989/989 990/990/990 991/991/991
f 892/892/892 893/893/893 991/991/991
f 898/898/898 991/991/991 893/893/893
f 898/898/898 989/989/989 991/991/991
f 898/898/898 992/992/992 989/989/989
f 887/887/887 992/992/992 898/898/898
f 887/887/887 993/993/993 992/992/992
f 994/994/994 992/992/992 993/993/993
f 989/989/989 992/992/992 995/995/995
f 994/994/994 995/995/995 992/992/992
f 989/989/989 996/996/996 987/987/987
f 989/989/989 995/995/995 996/996/996
f 994/994/994 997/997/997 995/995/995
f 996/996/996 995/995/995 997/997/997
f 994/994/994 998/998/998 997/997/997
f 999/999/999 997/997/997 998/998/998
f 1000/1000/1000 997/997/997 999/999/999
f 996/996/996 997/997/997 1000/1000/1000
f 999/999/999 1001/1001/1001 1000/1000/1000
f 996/996/996 1002/1002/1002 987/987/987
f 996/996/996 1000/1000/1000 1002/1002/1002
f 987/987/987 1002/1002/1002 982/982/982
f 1001/1001/1001 1003/1003/1003 1000/1000/1000
f 1003/1003/1003 1002/1002/1002 1000/1000/1000
f 1003/1003/1003 1001/1001/1001 1004/1004/1004
f 1003/1003/1003 1004/1004/1004 1005/1005/1005
f 982/982/982 1002/1002/1002 1006/1006/1006
f 1003/1003/1003 1006/1006/1006 1002/1002/1002
f 1006/1006/1006 1003/1003/1003 1005/1005/1005
f 982/982/982 1006/1006/1006 984/984/984
f 1005/1005/1005 1007/1007/1007 1006/1006/1006
f 984/984/984 1006/1006/1006 1008/1008/1008
f 1007/1007/1007 1008/1008/1008 1006/1006/1006
f 1009/1009/1009 1008/1008/1008 1007/1007/1007
f 1009/1009/1009 1007/1007/1007 1010/1010/1010
f 1009/1009/1009 1010/1010/1010 1011/1011/1011
f 984/984/984 1008/1008/1008 1012/1012/1012
f 1012/1012/1012 1008/1008/1008 1009/1009/1009
f 984/984/984 1012/1012/1012 975/975/975
f 1012/1012/1012 970/970/970 975/975/975
f 1012/1012/1012 1013/1013/1013 970/970/970
f 1012/1012/1012 1009/1009/1009 1013/1013/1013
f 968/968/968 970/970/970 1013/1013/1013
f 968/968/968 1013/1013/1013 1014/1014/1014
f 1009/1009/1009 1014/1014/1014 1013/1013/1013
f 968/968/968 1014/1014/1014 974/974/974
f 1009/1009/1009 1015/1015/1015 1014/1014/1014
f 1009/1009/1009 1011/1011/1011 1015/1015/1015
f 974/974/974 1014/1014/1014 1015/1015/1015
f 1011/1011/1011 1016/1016/1016 1015/1015/1015
f 974/974/974 1015/1015/1015 1016/1016/1016
f 1011/1011/1011 1017/1017/1017 1016/1016/1016
f 974/974/974 1016/1016/1016 980/980/980
f 980/980/980 1016/1016/1016 1017/1017/1017
f 980/980/980 1017/1017/1017 1018/1018/1018
f 980/980/980 1018/1018/1018 1019/1019/1019
f 980/980/980 1019/1019/1019 1020/1020/1020
f 980/980/980 1020/1020/1020 1021/1021/1021
f 1022/1022/1022 1021/1021/1021 1020/1020/1020
f 980/980/980 1021/1021/1021 979/979/979
f 977/977/977 979/979/979 1021/1021/1021
f 977/977/977 1021/1021/1021 1022/1022/1022
f 1019/1019/1019 1023/1023/1023 1020/1020/1020
f 1022/1022/1022 1020/1020/1020 1023/1023/1023
f 1019/1019/1019 1024/1024/1024 1023/1023/1023
f 1025/1025/1025 1023/1023/1023 1024/1024/1024
f 1022/1022/1022 1023/1023/1023 1025/1025/1025
f 1025/1025/1025 1024/1024/1024 1026/1026/1026
f 1027/1027/1027 1025/1025/1025 1026/1026/1026
f 1026/1026/1026 1028/1028/1028 1027/1027/1027
f 1026/1026/1026 1029/1029/1029 1028/1028/1028
f 1030/1030/1030 1028/1028/1028 1029/1029/1029
f 1030/1030/1030 1031/1031/1031 1028/1028/1028
f 1031/1031/1031 1027/1027/1027 1028/1028/1028
f 1030/1030/1030 1032/1032/1032 1031/1031/1031
f 1032/1032/1032 1033/1033/1033 1031/1031/1031
f 1032/1032/1032 1034/1034/1034 1033/1033/1033
f 1033/1033/1033 1034/1034/1034 1035/1035/1035
f 1034/1034/1034 1036/1036/1036 1035/1035/1035
f 1036/1036/1036 1037/1037/1037 1035/1035/1035
f 1031/1031/1031 1038/1038/1038 1027/1027/1027
f 1033/1033/1033 1038/1038/1038 1031/1031/1031
f 1035/1035/1035 1037/1037/1037 1039/1039/1039
f 1037/1037/1037 1040/1040/1040 1039/1039/1039
f 1041/1041/1041 1039/1039/1039 1040/1040/1040
f 1039/1039/1039 1041/1041/1041 1042/1042/1042
f 1041/1041/1041 1043/1043/1043 1042/1042/1042
f 1044/1044/1044 1042/1042/1042 1043/1043/1043
f 1042/1042/1042 1044/1044/1044 1045/1045/1045
f 1044/1044/1044 1046/1046/1046 1045/1045/1045
f 1045/1045/1045 1046/1046/1046 1047/1047/1047
f 1045/1045/1045 1047/1047/1047 1048/1048/1048
f 1045/1045/1045 1048/1048/1048 1049/1049/1049
f 1045/1045/1045 1050/1050/1050 1042/1042/1042
f 1045/1045/1045 1049/1049/1049 1050/1050/1050
f 1042/1042/1042 1051/1051/1051 1039/1039/1039
f 1051/1051/1051 1042/1042/1042 1050/1050/1050
f 1052/1052/1052 1050/1050/1050 1049/1049/1049
f 1051/1051/1051 1050/1050/1050 1052/1052/1052
f 1052/1052/1052 1049/1049/1049 1053/1053/1053
f 1052/1052/1052 1053/1053/1053 1054/1054/1054
f 1052/1052/1052 1054/1054/1054 1055/1055/1055
f 1051/1051/1051 1052/1052/1052 1055/1055/1055
f 1051/1051/1051 1056/1056/1056 1039/1039/1039
f 1039/1039/1039 1056/1056/1056 1035/1035/1035
f 1035/1035/1035 1056/1056/1056 1057/1057/1057
f 1051/1051/1051 1058/1058/1058 1056/1056/1056
f 1051/1051/1051 1055/1055/1055 1058/1058/1058
f 1057/1057/1057 1056/1056/1056 1058/1058/1058
f 1059/1059/1059 1055/1055/1055 1054/1054/1054
f 1059/1059/1059 1054/1054/1054 1060/1060/1060
f 1059/1059/1059 1060/1060/1060 1061/1061/1061
f 1062/1062/1062 1058/1058/1058 1055/1055/1055
f 1062/1062/1062 1055/1055/1055 1059/1059/1059
f 1057/1057/1057 1058/1058/1058 1062/1062/1062
f 1059/1059/1059 1061/1061/1061 1063/1063/1063
f 1062/1062/1062 1059/1059/1059 1063/1063/1063
f 1035/1035/1035 1057/1057/1057 1064/1064/1064
f 1035/1035/1035 1064/1064/1064 1033/1033/1033
f 1065/1065/1065 1033/1033/1033 1064/1064/1064
f 1057/1057/1057 1065/1065/1065 1064/1064/1064
f 1057/1057/1057 1062/1062/1062 1066/1066/1066
f 1062/1062/1062 1063/1063/1063 1066/1066/1066
f 1061/1061/1061 1067/1067/1067 1063/1063/1063
f 1061/1061/1061 1068/1068/1068 1067/1067/1067
f 972/972/972 1067/1067/1067 1068/1068/1068
f 1069/1069/1069 1063/1063/1063 1067/1067/1067
f 1069/1069/1069 1066/1066/1066 1063/1063/1063
f 972/972/972 1070/1070/1070 1067/1067/1067
f 1069/1069/1069 1067/1067/1067 1070/1070/1070
f 972/972/972 971/971/971 1070/1070/1070
f 1057/1057/1057 1066/1066/1066 1071/1071/1071
f 1057/1057/1057 1071/1071/1071 1065/1065/1065
f 1065/1065/1065 1072/1072/1072 1033/1033/1033
f 1033/1033/1033 1072/1072/1072 1038/1038/1038
f 1073/1073/1073 1066/1066/1066 1069/1069/1069
f 1073/1073/1073 1071/1071/1071 1066/1066/1066
f 1069/1069/1069 1070/1070/1070 1074/1074/1074
f 1074/1074/1074 1070/1070/1070 971/971/971
f 1073/1073/1073 1069/1069/1069 1074/1074/1074
f 1075/1075/1075 1065/1065/1065 1071/1071/1071
f 1075/1075/1075 1072/1072/1072 1065/1065/1065
f 1075/1075/1075 1071/1071/1071 1073/1073/1073
f 1076/1076/1076 1075/1075/1075 1073/1073/1073
f 1077/1077/1077 1038/1038/1038 1072/1072/1072
f 1077/1077/1077 1027/1027/1027 1038/1038/1038
f 1075/1075/1075 1078/1078/1078 1072/1072/1072
f 1076/1076/1076 1078/1078/1078 1075/1075/1075
f 1077/1077/1077 1072/1072/1072 1078/1078/1078
f 1077/1077/1077 1079/1079/1079 1027/1027/1027
f 1025/1025/1025 1027/1027/1027 1079/1079/1079
f 1077/1077/1077 1078/1078/1078 1080/1080/1080
f 1077/1077/1077 1080/1080/1080 1079/1079/1079
f 1076/1076/1076 1080/1080/1080 1078/1078/1078
f 1025/1025/1025 1079/1079/1079 1081/1081/1081
f 1081/1081/1081 1079/1079/1079 1080/1080/1080
f 1022/1022/1022 1025/1025/1025 1081/1081/1081
f 1081/1081/1081 1080/1080/1080 1082/1082/1082
f 1022/1022/1022 1081/1081/1081 1082/1082/1082
f 1082/1082/1082 1080/1080/1080 1076/1076/1076
f 1076/1076/1076 1073/1073/1073 1083/1083/1083
f 1073/1073/1073 1074/1074/1074 1083/1083/1083
f 1076/1076/1076 1083/1083/1083 1084/1084/1084
f 1074/1074/1074 1084/1084/1084 1083/1083/1083
f 1022/1022/1022 1082/1082/1082 1085/1085/1085
f 977/977/977 1022/1022/1022 1085/1085/1085
f 1082/1082/1082 1076/1076/1076 1086/1086/1086
f 1076/1076/1076 1084/1084/1084 1086/1086/1086
f 1087/1087/1087 1086/1086/1086 1084/1084/1084
f 1074/1074/1074 1088/1088/1088 1084/1084/1084
f 1088/1088/1088 1087/1087/1087 1084/1084/1084
f 1074/1074/1074 971/971/971 1088/1088/1088
f 1088/1088/1088 971/971/971 963/963/963
f 1082/1082/1082 1089/1089/1089 1085/1085/1085
f 1082/1082/1082 1086/1086/1086 1089/1089/1089
f 977/977/977 1085/1085/1085 1089/1089/1089
f 1087/1087/1087 1089/1089/1089 1086/1086/1086
f 1088/1088/1088 963/963/963 1090/1090/1090
f 1088/1088/1088 1090/1090/1090 1087/1087/1087
f 963/963/963 955/955/955 1090/1090/1090
f 955/955/955 1087/1087/1087 1090/1090/1090
f 977/977/977 1089/1089/1089 1091/1091/1091
f 1087/1087/1087 1091/1091/1091 1089/1089/1089
f 961/961/961 977/977/977 1091/1091/1091
f 955/955/955 1092/1092/1092 1087/1087/1087
f 1087/1087/1087 1092/1092/1092 1091/1091/1091
f 961/961/961 1091/1091/1091 1092/1092/1092
f 955/955/955 960/960/960 1092/1092/1092
f 961/961/961 1092/1092/1092 960/960/960
f 1093/1093/1093 1094/1094/1094 1095/1095/1095
f 1093/1093/1093 1095/1095/1095 1096/1096/1096
f 1093/1093/1093 1097/1097/1097 1094/1094/1094
f 1098/1098/1098 1094/1094/1094 1097/1097/1097
f 1099/1099/1099 1097/1097/1097 1093/1093/1093
f 1098/1098/1098 1097/1097/1097 1099/1099/1099
f 1098/1098/1098 1100/1100/1100 1094/1094/1094
f 1101/1101/1101 1100/1100/1100 1098/1098/1098
f 1093/1093/1093 1096/1096/1096 1102/1102/1102
f 1103/1103/1103 1102/1102/1102 1096/1096/1096
f 1103/1103/1103 1096/1096/1096 1104/1104/1104
f 1093/1093/1093 1102/1102/1102 1105/1105/1105
f 1103/1103/1103 1105/1105/1105 1102/1102/1102
f 1103/1103/1103 1104/1104/1104 1106/1106/1106
f 1107/1107/1107 1106/1106/1106 1104/1104/1104
f 1099/1099/1099 1093/1093/1093 1108/1108/1108
f 1093/1093/1093 1105/1105/1105 1108/1108/1108
f 1103/1103/1103 1109/1109/1109 1105/1105/1105
f 1103/1103/1103 1106/1106/1106 1109/1109/1109
f 1110/1110/1110 1109/1109/1109 1106/1106/1106
f 1107/1107/1107 1111/1111/1111 1106/1106/1106
f 1111/1111/1111 1110/1110/1110 1106/1106/1106
f 1112/1112/1112 1108/1108/1108 1105/1105/1105
f 1112/1112/1112 1105/1105/1105 1109/1109/1109
f 1099/1099/1099 1108/1108/1108 1113/1113/1113
f 1112/1112/1112 1113/1113/1113 1108/1108/1108
f 1112/1112/1112 1109/1109/1109 1114/1114/1114
f 1110/1110/1110 1114/1114/1114 1109/1109/1109
f 1112/1112/1112 1114/1114/1114 1115/1115/1115
f 1112/1112/1112 1115/1115/1115 1113/1113/1113
f 1110/1110/1110 1115/1115/1115 1114/1114/1114
f 1116/1116/1116 1113/1113/1113 1115/1115/1115
f 1107/1107/1107 1117/1117/1117 1111/1111/1111
f 1107/1107/1107 1118/1118/1118 1117/1117/1117
f 1119/1119/1119 1117/1117/1117 1118/1118/1118
f 1119/1119/1119 1120/1120/1120 1117/1117/1117
f 1121/1121/1121 1117/1117/1117 1120/1120/1120
f 1111/1111/1111 1117/1117/1117 1122/1122/1122
f 1121/1121/1121 1122/1122/1122 1117/1117/1117
f 1123/1123/1123 1122/1122/1122 1121/1121/1121
f 1124/1124/1124 1123/1123/1123 1121/1121/1121
f 1124/1124/1124 1121/1121/1121 1125/1125/1125
f 1111/1111/1111 1122/1122/1122 1126/1126/1126
f 1111/1111/1111 1126/1126/1126 1110/1110/1110
f 1110/1110/1110 1127/1127/1127 1115/1115/1115
f 1127/1127/1127 1116/1116/1116 1115/1115/1115
f 1128/1128/1128 1126/1126/1126 1122/1122/1122
f 1123/1123/1123 1128/1128/1128 1122/1122/1122
f 1110/1110/1110 1126/1126/1126 1129/1129/1129
f 1110/1110/1110 1129/1129/1129 1127/1127/1127
f 1128/1128/1128 1129/1129/1129 1126/1126/1126
f 1127/1127/1127 1129/1129/1129 1130/1130/1130
f 1130/1130/1130 1129/1129/1129 1128/1128/1128
f 1124/1124/1124 1125/1125/1125 1131/1131/1131
f 1132/1132/1132 1131/1131/1131 1125/1125/1125
f 1127/1127/1127 1133/1133/1133 1116/1116/1116
f 1127/1127/1127 1130/1130/1130 1133/1133/1133
f 1123/1123/1123 1134/1134/1134 1128/1128/1128
f 1130/1130/1130 1128/1128/1128 1134/1134/1134
f 1130/1130/1130 1134/1134/1134 1135/1135/1135
f 1133/1133/1133 1130/1130/1130 1136/1136/1136
f 1130/1130/1130 1135/1135/1135 1136/1136/1136
f 1116/1116/1116 1133/1133/1133 1137/1137/1137
f 1133/1133/1133 1136/1136/1136 1137/1137/1137
f 1123/1123/1123 1138/1138/1138 1134/1134/1134
f 1135/1135/1135 1134/1134/1134 1138/1138/1138
f 1123/1123/1123 1139/1139/1139 1138/1138/1138
f 1124/1124/1124 1140/1140/1140 1123/1123/1123
f 1123/1123/1123 1140/1140/1140 1139/1139/1139
f 1135/1135/1135 1138/1138/1138 1141/1141/1141
f 1139/1139/1139 1141/1141/1141 1138/1138/1138
f 1124/1124/1124 1142/1142/1142 1140/1140/1140
f 1139/1139/1139 1140/1140/1140 1142/1142/1142
f 1143/1143/1143 1137/1137/1137 1136/1136/1136
f 1116/1116/1116 1137/1137/1137 1144/1144/1144
f 1143/1143/1143 1144/1144/1144 1137/1137/1137
f 1135/1135/1135 1145/1145/1145 1136/1136/1136
f 1143/1143/1143 1136/1136/1136 1145/1145/1145
f 1135/1135/1135 1146/1146/1146 1145/1145/1145
f 1143/1143/1143 1145/1145/1145 1147/1147/1147
f 1146/1146/1146 1147/1147/1147 1145/1145/1145
f 1135/1135/1135 1141/1141/1141 1148/1148/1148
f 1135/1135/1135 1148/1148/1148 1146/1146/1146
f 1143/1143/1143 1149/1149/1149 1144/1144/1144
f 1143/1143/1143 1147/1147/1147 1149/1149/1149
f 1150/1150/1150 1149/1149/1149 1147/1147/1147
f 1146/1146/1146 1151/1151/1151 1147/1147/1147
f 1151/1151/1151 1150/1150/1150 1147/1147/1147
f 1146/1146/1146 1148/1148/1148 1152/1152/1152
f 1146/1146/1146 1152/1152/1152 1151/1151/1151
f 1153/1153/1153 1148/1148/1148 1141/1141/1141
f 1153/1153/1153 1152/1152/1152 1148/1148/1148
f 1154/1154/1154 1144/1144/1144 1149/1149/1149
f 1150/1150/1150 1154/1154/1154 1149/1149/1149
f 1153/1153/1153 1141/1141/1141 1155/1155/1155
f 1139/1139/1139 1155/1155/1155 1141/1141/1141
f 1153/1153/1153 1155/1155/1155 1156/1156/1156
f 1139/1139/1139 1156/1156/1156 1155/1155/1155
f 1153/1153/1153 1157/1157/1157 1152/1152/1152
f 1153/1153/1153 1156/1156/1156 1157/1157/1157
f 1158/1158/1158 1157/1157/1157 1156/1156/1156
f 1139/1139/1139 1159/1159/1159 1156/1156/1156
f 1159/1159/1159 1158/1158/1158 1156/1156/1156
f 1139/1139/1139 1142/1142/1142 1159/1159/1159
f 1160/1160/1160 1152/1152/1152 1157/1157/1157
f 1158/1158/1158 1160/1160/1160 1157/1157/1157
f 1154/1154/1154 1161/1161/1161 1144/1144/1144
f 1116/1116/1116 1144/1144/1144 1161/1161/1161
f 1160/1160/1160 1162/1162/1162 1152/1152/1152
f 1151/1151/1151 1152/1152/1152 1162/1162/1162
f 1151/1151/1151 1162/1162/1162 1163/1163/1163
f 1151/1151/1151 1163/1163/1163 1150/1150/1150
f 1160/1160/1160 1164/1164/1164 1162/1162/1162
f 1164/1164/1164 1163/1163/1163 1162/1162/1162
f 1158/1158/1158 1165/1165/1165 1160/1160/1160
f 1160/1160/1160 1165/1165/1165 1164/1164/1164
f 1116/1116/1116 1161/1161/1161 1166/1166/1166
f 1116/1116/1116 1166/1166/1166 1113/1113/1113
f 1099/1099/1099 1113/1113/1113 1166/1166/1166
f 1099/1099/1099 1166/1166/1166 1161/1161/1161
f 1099/1099/1099 1161/1161/1161 1167/1167/1167
f 1154/1154/1154 1167/1167/1167 1161/1161/1161
f 1098/1098/1098 1099/1099/1099 1167/1167/1167
f 1154/1154/1154 1168/1168/1168 1167/1167/1167
f 1098/1098/1098 1167/1167/1167 1168/1168/1168
f 1150/1150/1150 1168/1168/1168 1154/1154/1154
f 1150/1150/1150 1163/1163/1163 1169/1169/1169
f 1164/1164/1164 1169/1169/1169 1163/1163/1163
f 1170/1170/1170 1169/1169/1169 1164/1164/1164
f 1150/1150/1150 1169/1169/1169 1171/1171/1171
f 1150/1150/1150 1171/1171/1171 1168/1168/1168
f 1171/1171/1171 1169/1169/1169 1170/1170/1170
f 1098/1098/1098 1168/1168/1168 1172/1172/1172
f 1171/1171/1171 1172/1172/1172 1168/1168/1168
f 1101/1101/1101 1098/1098/1098 1172/1172/1172
f 1171/1171/1171 1173/1173/1173 1172/1172/1172
f 1171/1171/1171 1170/1170/1170 1173/1173/1173
f 1101/1101/1101 1172/1172/1172 1173/1173/1173
f 1101/1101/1101 1173/1173/1173 1174/1174/1174
f 1170/1170/1170 1174/1174/1174 1173/1173/1173
f 1101/1101/1101 1174/1174/1174 1175/1175/1175
f 1101/1101/1101 1175/1175/1175 1176/1176/1176
f 1170/1170/1170 1164/1164/1164 1177/1177/1177
f 1177/1177/1177 1164/1164/1164 1165/1165/1165
f 1170/1170/1170 1178/1178/1178 1174/1174/1174
f 1178/1178/1178 1175/1175/1175 1174/1174/1174
f 1179/1179/1179 1176/1176/1176 1175/1175/1175
f 1179/1179/1179 1180/1180/1180 1176/1176/1176
f 1181/1181/1181 1180/1180/1180 1179/1179/1179
f 1170/1170/1170 1177/1177/1177 1182/1182/1182
f 1170/1170/1170 1182/1182/1182 1178/1178/1178
f 1178/1178/1178 1183/1183/1183 1175/1175/1175
f 1183/1183/1183 1179/1179/1179 1175/1175/1175
f 1177/1177/1177 1165/1165/1165 1184/1184/1184
f 1182/1182/1182 1177/1177/1177 1184/1184/1184
f 1178/1178/1178 1182/1182/1182 1185/1185/1185
f 1178/1178/1178 1185/1185/1185 1183/1183/1183
f 1181/1181/1181 1179/1179/1179 1186/1186/1186
f 1181/1181/1181 1186/1186/1186 1187/1187/1187
f 1181/1181/1181 1187/1187/1187 1188/1188/1188
f 1187/1187/1187 1189/1189/1189 1188/1188/1188
f 1187/1187/1187 1190/1190/1190 1189/1189/1189
f 1187/1187/1187 1191/1191/1191 1190/1190/1190
f 1183/1183/1183 1192/1192/1192 1179/1179/1179
f 1192/1192/1192 1186/1186/1186 1179/1179/1179
f 1187/1187/1187 1186/1186/1186 1193/1193/1193
f 1192/1192/1192 1193/1193/1193 1186/1186/1186
f 1192/1192/1192 1194/1194/1194 1193/1193/1193
f 1187/1187/1187 1195/1195/1195 1191/1191/1191
f 1187/1187/1187 1193/1193/1193 1195/1195/1195
f 1194/1194/1194 1195/1195/1195 1193/1193/1193
f 1132/1132/1132 1191/1191/1191 1195/1195/1195
f 1183/1183/1183 1196/1196/1196 1192/1192/1192
f 1183/1183/1183 1185/1185/1185 1196/1196/1196
f 1192/1192/1192 1196/1196/1196 1194/1194/1194
f 1132/1132/1132 1195/1195/1195 1197/1197/1197
f 1194/1194/1194 1197/1197/1197 1195/1195/1195
f 1132/1132/1132 1197/1197/1197 1131/1131/1131
f 1194/1194/1194 1131/1131/1131 1197/1197/1197
f 1198/1198/1198 1196/1196/1196 1185/1185/1185
f 1194/1194/1194 1196/1196/1196 1198/1198/1198
f 1194/1194/1194 1199/1199/1199 1131/1131/1131
f 1194/1194/1194 1198/1198/1198 1199/1199/1199
f 1199/1199/1199 1124/1124/1124 1131/1131/1131
f 1199/1199/1199 1200/1200/1200 1124/1124/1124
f 1124/1124/1124 1200/1200/1200 1142/1142/1142
f 1199/1199/1199 1201/1201/1201 1200/1200/1200
f 1142/1142/1142 1200/1200/1200 1201/1201/1201
f 1199/1199/1199 1198/1198/1198 1201/1201/1201
f 1198/1198/1198 1185/1185/1185 1202/1202/1202
f 1202/1202/1202 1185/1185/1185 1182/1182/1182
f 1142/1142/1142 1201/1201/1201 1203/1203/1203
f 1159/1159/1159 1142/1142/1142 1203/1203/1203
f 1198/1198/1198 1204/1204/1204 1201/1201/1201
f 1198/1198/1198 1202/1202/1202 1204/1204/1204
f 1202/1202/1202 1182/1182/1182 1205/1205/1205
f 1182/1182/1182 1184/1184/1184 1205/1205/1205
f 1159/1159/1159 1203/1203/1203 1206/1206/1206
f 1159/1159/1159 1206/1206/1206 1158/1158/1158
f 1207/1207/1207 1203/1203/1203 1201/1201/1201
f 1207/1207/1207 1201/1201/1201 1204/1204/1204
f 1207/1207/1207 1206/1206/1206 1203/1203/1203
f 1202/1202/1202 1208/1208/1208 1204/1204/1204
f 1202/1202/1202 1205/1205/1205 1208/1208/1208
f 1207/1207/1207 1204/1204/1204 1208/1208/1208
f 1209/1209/1209 1205/1205/1205 1184/1184/1184
f 1209/1209/1209 1208/1208/1208 1205/1205/1205
f 1209/1209/1209 1184/1184/1184 1165/1165/1165
f 1207/1207/1207 1210/1210/1210 1206/1206/1206
f 1207/1207/1207 1208/1208/1208 1210/1210/1210
f 1158/1158/1158 1206/1206/1206 1210/1210/1210
f 1209/1209/1209 1210/1210/1210 1208/1208/1208
f 1209/1209/1209 1165/1165/1165 1211/1211/1211
f 1158/1158/1158 1211/1211/1211 1165/1165/1165
f 1209/1209/1209 1211/1211/1211 1210/1210/1210
f 1158/1158/1158 1210/1210/1210 1211/1211/1211
f 1212/1212/1212 1213/1213/1213 1214/1214/1214
f 1212/1212/1212 1214/1214/1214 1215/1215/1215
f 1216/1216/1216 1214/1214/1214 1213/1213/1213
f 1217/1217/1217 1215/1215/1215 1214/1214/1214
f 1216/1216/1216 1218/1218/1218 1214/1214/1214
f 1217/1217/1217 1214/1214/1214 1219/1219/1219
f 1218/1218/1218 1219/1219/1219 1214/1214/1214
f 1220/1220/1220 1217/1217/1217 1219/1219/1219
f 1221/1221/1221 1217/1217/1217 1220/1220/1220
f 1221/1221/1221 1222/1222/1222 1217/1217/1217
f 1216/1216/1216 1223/1223/1223 1218/1218/1218
f 1218/1218/1218 1223/1223/1223 1224/1224/1224
f 1216/1216/1216 1225/1225/1225 1223/1223/1223
f 1218/1218/1218 1226/1226/1226 1219/1219/1219
f 1218/1218/1218 1224/1224/1224 1226/1226/1226
f 1227/1227/1227 1223/1223/1223 1225/1225/1225
f 1227/1227/1227 1225/1225/1225 1228/1228/1228
f 1229/1229/1229 1219/1219/1219 1226/1226/1226
f 1220/1220/1220 1219/1219/1219 1229/1229/1229
f 1221/1221/1221 1230/1230/1230 1222/1222/1222
f 1231/1231/1231 1222/1222/1222 1230/1230/1230
f 1224/1224/1224 1232/1232/1232 1226/1226/1226
f 1229/1229/1229 1226/1226/1226 1232/1232/1232
f 1227/1227/1227 1233/1233/1233 1223/1223/1223
f 1224/1224/1224 1223/1223/1223 1233/1233/1233
f 1227/1227/1227 1228/1228/1228 1234/1234/1234
f 1235/1235/1235 1234/1234/1234 1228/1228/1228
f 1235/1235/1235 1228/1228/1228 1236/1236/1236
f 1235/1235/1235 1236/1236/1236 1237/1237/1237
f 1227/1227/1227 1234/1234/1234 1238/1238/1238
f 1227/1227/1227 1238/1238/1238 1233/1233/1233
f 1235/1235/1235 1238/1238/1238 1234/1234/1234
f 1239/1239/1239 1229/1229/1229 1232/1232/1232
f 1224/1224/1224 1240/1240/1240 1232/1232/1232
f 1240/1240/1240 1239/1239/1239 1232/1232/1232
f 1239/1239/1239 1241/1241/1241 1229/1229/1229
f 1239/1239/1239 1242/1242/1242 1241/1241/1241
f 1220/1220/1220 1229/1229/1229 1241/1241/1241
f 1242/1242/1242 1243/1243/1243 1241/1241/1241
f 1220/1220/1220 1241/1241/1241 1243/1243/1243
f 1220/1220/1220 1243/1243/1243 1244/1244/1244
f 1242/1242/1242 1245/1245/1245 1243/1243/1243
f 1244/1244/1244 1243/1243/1243 1245/1245/1245
f 1220/1220/1220 1244/1244/1244 1246/1246/1246
f 1221/1221/1221 1220/1220/1220 1246/1246/1246
f 1244/1244/1244 1247/1247/1247 1246/1246/1246
f 1221/1221/1221 1246/1246/1246 1247/1247/1247
f 1224/1224/1224 1248/1248/1248 1240/1240/1240
f 1240/1240/1240 1248/1248/1248 1249/1249/1249
f 1240/1240/1240 1250/1250/1250 1239/1239/1239
f 1240/1240/1240 1249/1249/1249 1250/1250/1250
f 1250/1250/1250 1251/1251/1251 1239/1239/1239
f 1239/1239/1239 1251/1251/1251 1242/1242/1242
f 1224/1224/1224 1252/1252/1252 1248/1248/1248
f 1224/1224/1224 1233/1233/1233 1252/1252/1252
f 1253/1253/1253 1252/1252/1252 1233/1233/1233
f 1253/1253/1253 1248/1248/1248 1252/1252/1252
f 1253/1253/1253 1233/1233/1233 1238/1238/1238
f 1253/1253/1253 1254/1254/1254 1248/1248/1248
f 1249/1249/1249 1248/1248/1248 1254/1254/1254
f 1253/1253/1253 1238/1238/1238 1255/1255/1255
f 1253/1253/1253 1255/1255/1255 1254/1254/1254
f 1256/1256/1256 1254/1254/1254 1255/1255/1255
f 1235/1235/1235 1255/1255/1255 1238/1238/1238
f 1256/1256/1256 1255/1255/1255 1235/1235/1235
f 1250/1250/1250 1257/1257/1257 1251/1251/1251
f 1249/1249/1249 1257/1257/1257 1250/1250/1250
f 1256/1256/1256 1258/1258/1258 1254/1254/1254
f 1249/1249/1249 1254/1254/1254 1258/1258/1258
f 1249/1249/1249 1258/1258/1258 1259/1259/1259
f 1256/1256/1256 1259/1259/1259 1258/1258/1258
f 1249/1249/1249 1260/1260/1260 1257/1257/1257
f 1249/1249/1249 1259/1259/1259 1260/1260/1260
f 1261/1261/1261 1251/1251/1251 1257/1257/1257
f 1261/1261/1261 1257/1257/1257 1260/1260/1260
f 1256/1256/1256 1235/1235/1235 1262/1262/1262
f 1263/1263/1263 1256/1256/1256 1262/1262/1262
f 1235/1235/1235 1237/1237/1237 1262/1262/1262
f 1263/1263/1263 1262/1262/1262 1237/1237/1237
f 1263/1263/1263 1237/1237/1237 1264/1264/1264
f 1265/1265/1265 1263/1263/1263 1264/1264/1264
f 1256/1256/1256 1266/1266/1266 1259/1259/1259
f 1263/1263/1263 1266/1266/1266 1256/1256/1256
f 1267/1267/1267 1260/1260/1260 1259/1259/1259
f 1267/1267/1267 1259/1259/1259 1266/1266/1266
f 1263/1263/1263 1268/1268/1268 1266/1266/1266
f 1267/1267/1267 1266/1266/1266 1268/1268/1268
f 1269/1269/1269 1267/1267/1267 1268/1268/1268
f 1267/1267/1267 1270/1270/1270 1260/1260/1260
f 1261/1261/1261 1260/1260/1260 1270/1270/1270
f 1269/1269/1269 1270/1270/1270 1267/1267/1267
f 1263/1263/1263 1271/1271/1271 1268/1268/1268
f 1265/1265/1265 1271/1271/1271 1263/1263/1263
f 1261/1261/1261 1270/1270/1270 1272/1272/1272
f 1269/1269/1269 1272/1272/1272 1270/1270/1270
f 1273/1273/1273 1268/1268/1268 1271/1271/1271
f 1269/1269/1269 1268/1268/1268 1273/1273/1273
f 1265/1265/1265 1274/1274/1274 1271/1271/1271
f 1273/1273/1273 1271/1271/1271 1274/1274/1274
f 1273/1273/1273 1274/1274/1274 1275/1275/1275
f 1265/1265/1265 1276/1276/1276 1274/1274/1274
f 1275/1275/1275 1274/1274/1274 1276/1276/1276
f 1265/1265/1265 1277/1277/1277 1276/1276/1276
f 1265/1265/1265 1278/1278/1278 1277/1277/1277
f 1261/1261/1261 1272/1272/1272 1279/1279/1279
f 1261/1261/1261 1279/1279/1279 1251/1251/1251
f 1242/1242/1242 1251/1251/1251 1279/1279/1279
f 1280/1280/1280 1279/1279/1279 1272/1272/1272
f 1242/1242/1242 1279/1279/1279 1280/1280/1280
f 1281/1281/1281 1272/1272/1272 1269/1269/1269
f 1280/1280/1280 1272/1272/1272 1281/1281/1281
f 1269/1269/1269 1273/1273/1273 1282/1282/1282
f 1273/1273/1273 1275/1275/1275 1282/1282/1282
f 1242/1242/1242 1280/1280/1280 1283/1283/1283
f 1242/1242/1242 1283/1283/1283 1245/1245/1245
f 1269/1269/1269 1282/1282/1282 1284/1284/1284
f 1281/1281/1281 1269/1269/1269 1284/1284/1284
f 1280/1280/1280 1281/1281/1281 1285/1285/1285
f 1280/1280/1280 1285/1285/1285 1283/1283/1283
f 1286/1286/1286 1245/1245/1245 1283/1283/1283
f 1286/1286/1286 1283/1283/1283 1285/1285/1285
f 1287/1287/1287 1284/1284/1284 1282/1282/1282
f 1275/1275/1275 1287/1287/1287 1282/1282/1282
f 1281/1281/1281 1284/1284/1284 1288/1288/1288
f 1281/1281/1281 1288/1288/1288 1285/1285/1285
f 1287/1287/1287 1288/1288/1288 1284/1284/1284
f 1289/1289/1289 1285/1285/1285 1288/1288/1288
f 1289/1289/1289 1288/1288/1288 1287/1287/1287
f 1286/1286/1286 1290/1290/1290 1245/1245/1245
f 1244/1244/1244 1245/1245/1245 1290/1290/1290
f 1286/1286/1286 1285/1285/1285 1291/1291/1291
f 1289/1289/1289 1291/1291/1291 1285/1285/1285
f 1292/1292/1292 1291/1291/1291 1289/1289/1289
f 1286/1286/1286 1293/1293/1293 1290/1290/1290
f 1286/1286/1286 1291/1291/1291 1293/1293/1293
f 1244/1244/1244 1290/1290/1290 1293/1293/1293
f 1292/1292/1292 1293/1293/1293 1291/1291/1291
f 1244/1244/1244 1293/1293/1293 1294/1294/1294
f 1294/1294/1294 1293/1293/1293 1292/1292/1292
f 1244/1244/1244 1294/1294/1294 1247/1247/1247
f 1289/1289/1289 1287/1287/1287 1295/1295/1295
f 1292/1292/1292 1289/1289/1289 1295/1295/1295
f 1296/1296/1296 1295/1295/1295 1287/1287/1287
f 1275/1275/1275 1296/1296/1296 1287/1287/1287
f 1275/1275/1275 1297/1297/1297 1296/1296/1296
f 1296/1296/1296 1298/1298/1298 1295/1295/1295
f 1297/1297/1297 1298/1298/1298 1296/1296/1296
f 1275/1275/1275 1299/1299/1299 1297/1297/1297
f 1275/1275/1275 1276/1276/1276 1299/1299/1299
f 1299/1299/1299 1276/1276/1276 1277/1277/1277
f 1300/1300/1300 1295/1295/1295 1298/1298/1298
f 1292/1292/1292 1295/1295/1295 1301/1301/1301
f 1300/1300/1300 1301/1301/1301 1295/1295/1295
f 1292/1292/1292 1301/1301/1301 1302/1302/1302
f 1300/1300/1300 1302/1302/1302 1301/1301/1301
f 1294/1294/1294 1292/1292/1292 1303/1303/1303
f 1292/1292/1292 1302/1302/1302 1303/1303/1303
f 1300/1300/1300 1298/1298/1298 1304/1304/1304
f 1297/1297/1297 1304/1304/1304 1298/1298/1298
f 1294/1294/1294 1303/1303/1303 1305/1305/1305
f 1294/1294/1294 1305/1305/1305 1247/1247/1247
f 1300/1300/1300 1306/1306/1306 1302/1302/1302
f 1300/1300/1300 1304/1304/1304 1306/1306/1306
f 1307/1307/1307 1303/1303/1303 1302/1302/1302
f 1307/1307/1307 1305/1305/1305 1303/1303/1303
f 1307/1307/1307 1302/1302/1302 1306/1306/1306
f 1308/1308/1308 1304/1304/1304 1297/1297/1297
f 1308/1308/1308 1306/1306/1306 1304/1304/1304
f 1247/1247/1247 1305/1305/1305 1309/1309/1309
f 1307/1307/1307 1309/1309/1309 1305/1305/1305
f 1307/1307/1307 1306/1306/1306 1310/1310/1310
f 1308/1308/1308 1310/1310/1310 1306/1306/1306
f 1307/1307/1307 1310/1310/1310 1309/1309/1309
f 1308/1308/1308 1297/1297/1297 1311/1311/1311
f 1299/1299/1299 1311/1311/1311 1297/1297/1297
f 1312/1312/1312 1310/1310/1310 1308/1308/1308
f 1312/1312/1312 1309/1309/1309 1310/1310/1310
f 1312/1312/1312 1308/1308/1308 1311/1311/1311
f 1247/1247/1247 1309/1309/1309 1313/1313/1313
f 1221/1221/1221 1247/1247/1247 1313/1313/1313
f 1314/1314/1314 1313/1313/1313 1309/1309/1309
f 1314/1314/1314 1221/1221/1221 1313/1313/1313
f 1314/1314/1314 1309/1309/1309 1312/1312/1312
f 1315/1315/1315 1314/1314/1314 1312/1312/1312
f 1314/1314/1314 1230/1230/1230 1221/1221/1221
f 1315/1315/1315 1230/1230/1230 1314/1314/1314
f 1299/1299/1299 1316/1316/1316 1311/1311/1311
f 1299/1299/1299 1277/1277/1277 1316/1316/1316
f 1312/1312/1312 1311/1311/1311 1317/1317/1317
f 1315/1315/1315 1312/1312/1312 1317/1317/1317
f 1316/1316/1316 1317/1317/1317 1311/1311/1311
f 1316/1316/1316 1277/1277/1277 1318/1318/1318
f 1318/1318/1318 1277/1277/1277 1278/1278/1278
f 1318/1318/1318 1278/1278/1278 1319/1319/1319
f 1320/1320/1320 1318/1318/1318 1319/1319/1319
f 1316/1316/1316 1321/1321/1321 1317/1317/1317
f 1316/1316/1316 1318/1318/1318 1321/1321/1321
f 1321/1321/1321 1315/1315/1315 1317/1317/1317
f 1320/1320/1320 1322/1322/1322 1318/1318/1318
f 1321/1321/1321 1318/1318/1318 1322/1322/1322
f 1320/1320/1320 1323/1323/1323 1322/1322/1322
f 1320/1320/1320 1324/1324/1324 1323/1323/1323
f 1323/1323/1323 1324/1324/1324 1325/1325/1325
f 1323/1323/1323 1325/1325/1325 1326/1326/1326
f 1323/1323/1323 1326/1326/1326 1327/1327/1327
f 1321/1321/1321 1322/1322/1322 1328/1328/1328
f 1323/1323/1323 1328/1328/1328 1322/1322/1322
f 1321/1321/1321 1328/1328/1328 1315/1315/1315
f 1323/1323/1323 1327/1327/1327 1329/1329/1329
f 1323/1323/1323 1329/1329/1329 1328/1328/1328
f 1315/1315/1315 1328/1328/1328 1329/1329/1329
f 1231/1231/1231 1329/1329/1329 1327/1327/1327
f 1315/1315/1315 1329/1329/1329 1330/1330/1330
f 1231/1231/1231 1330/1330/1330 1329/1329/1329
f 1315/1315/1315 1330/1330/1330 1230/1230/1230
f 1231/1231/1231 1230/1230/1230 1330/1330/1330
o geo.bobbie.upperLeg.r
v 0.04012612 -0.1123472 -0.00443159
v 0.04823706 -0.1118814 -0.008477323
v 0.0400712 -0.1124462 -0.01185115
v 0.04566258 -0.1120325 0.0004730225
v 0.05726529 -0.1114942 -0.004357941
v 0.04980962 -0.1117352 -0.01783993
v 0.0399688 -0.1121796 0.008596819
v 0.03460753 -0.1126931 -0.001622777
v 0.05416831 -0.1117926 0.006329374
v 0.03403803 -0.1129855 0.01428595
v 0.02706542 -0.1138753 0.001938902
v 0.02047059 -0.1167569 0.003873209
v 0.04956116 -0.1121777 0.01685529
v 0.02841456 -0.1158186 0.01870893
v 0.02462944 -0.1216066 0.02176853
v 0.01610991 -0.122641 0.005541516
v 0.04512295 -0.1131575 0.0240946
v 0.04125047 -0.1164537 0.03033855
v 0.05703268 -0.1161301 0.03800852
v 0.05919191 -0.1135193 0.03083078
v 0.06164975 -0.1122933 0.0221709
v 0.03830679 -0.121735 0.03470663
v 0.03728071 -0.1298622 0.03639424
v 0.06411659 -0.111702 0.01220856
v 0.07525349 -0.1115509 0.01440674
v 0.07474332 -0.1121216 0.02478598
v 0.08770999 -0.1117625 0.02370781
v 0.07452694 -0.1131317 0.03349543
v 0.05560148 -0.1217154 0.043019
v 0.07451061 -0.1215206 0.04598289
v 0.07463744 -0.1159927 0.04080818
v 0.08958337 -0.1128954 0.03210973
v 0.09156018 -0.1161335 0.03877887
v 0.06700236 -0.1112412 -0.001128148
v 0.05509882 -0.1297378 0.04491933
v 0.05492872 -0.1412055 0.0457754
v 0.1030365 -0.1126322 0.02688577
v 0.07455409 -0.129787 0.04786273
v 0.09370383 -0.1298923 0.04518449
v 0.09304521 -0.1217454 0.0434552
v 0.1069819 -0.116155 0.03245718
v 0.1142664 -0.1123663 0.0187328
v 0.09842595 -0.1114635 0.0208572
v 0.07456017 -0.1412392 0.04875816
v 0.07462705 -0.1563365 0.04946527
v 0.1095651 -0.1219096 0.03598159
v 0.1229786 -0.1216174 0.02447182
v 0.1195114 -0.1157488 0.02240703
v 0.1283763 -0.1158131 0.007816216
v 0.09400483 -0.1414067 0.04595893
v 0.1113707 -0.1416826 0.03753931
v 0.1106477 -0.1300002 0.03697141
v 0.09416153 -0.1565502 0.04664423
v 0.09420056 -0.1733499 0.04680506
v 0.1243253 -0.1300136 0.02470364
v 0.1342853 -0.1300426 0.008890945
v 0.1322222 -0.1215593 0.008743135
v 0.1368077 -0.1212005 -0.009372845
v 0.1118333 -0.1569737 0.03809685
v 0.1262605 -0.1573744 0.02498929
v 0.1255286 -0.1419336 0.0249116
v 0.1118254 -0.1735998 0.03815616
v 0.1115154 -0.1911502 0.03762928
v 0.1355654 -0.1421241 0.008658009
v 0.1400298 -0.1422706 -0.01031674
v 0.1389177 -0.130056 -0.009751361
v 0.1376167 -0.1300515 -0.02944863
v 0.1262591 -0.1740371 0.02478534
v 0.1360829 -0.1744261 0.00767676
v 0.1362176 -0.1576661 0.008235143
v 0.1257472 -0.1914863 0.02426361
v 0.124959 -0.209522 0.02350855
v 0.1406572 -0.1578357 -0.01099689
v 0.1388402 -0.1578578 -0.03101085
v 0.1384291 -0.142283 -0.03023876
v 0.1353363 -0.1918961 0.007104095
v 0.1396351 -0.1922525 -0.01212568
v 0.1404931 -0.1746501 -0.01165356
v 0.1299793 -0.1421652 -0.04895006
v 0.1295476 -0.1298673 -0.04801688
v 0.13016 -0.1578606 -0.04958496
v 0.1285342 -0.1209494 -0.0467042
v 0.1298544 -0.1747811 -0.04985569
v 0.1385981 -0.1747497 -0.03155997
v 0.1376159 -0.1924493 -0.03176607
v 0.1360425 -0.2105798 -0.03160745
v 0.1288826 -0.1924649 -0.04967452
v 0.1274828 -0.2105818 -0.04909072
v 0.1260033 -0.2288187 -0.04831656
v 0.1361972 -0.1209136 -0.02858732
v 0.1325943 -0.1147914 -0.02711451
v 0.1254066 -0.1149718 -0.04409981
v 0.1206029 -0.1114595 -0.04042441
v 0.1329083 -0.1151954 -0.009213377
v 0.1265801 -0.1111091 -0.02493829
v 0.1152474 -0.1093245 -0.03629858
v 0.1263812 -0.1112975 -0.009121086
v 0.1194972 -0.1091425 -0.02277999
v 0.1225825 -0.1115471 0.006087998
v 0.1193218 -0.109887 -0.009295959
v 0.1111053 -0.1096863 -0.009329814
v 0.1120212 -0.1090534 -0.02115
v 0.1078098 -0.1088291 -0.03194412
v 0.1023702 -0.1090639 -0.02873556
v 0.1155396 -0.1104816 0.004043806
v 0.1025657 -0.1093192 -0.02086857
v 0.09317421 -0.1095927 -0.02371693
v 0.0956296 -0.1092337 -0.03310898
v 0.08259766 -0.1099655 -0.02662962
v 0.08548096 -0.109601 -0.0383215
v 0.07377844 -0.110062 -0.03881283
v 0.1019676 -0.1098343 -0.009751119
v 0.1079349 -0.1108862 0.01333934
v 0.1037231 -0.110641 0.008980829
v 0.1070942 -0.1102384 0.001351973
v 0.09820174 -0.1103875 0.001080243
v 0.09659093 -0.1108838 0.01117226
v 0.0866702 -0.1111689 0.01265505
v 0.08757038 -0.1106718 0.0006911624
v 0.0904803 -0.1101158 -0.01190246
v 0.07719769 -0.1109825 0.0003632493
v 0.07978541 -0.1104568 -0.01362384
v 0.06965087 -0.1108201 -0.01423196
v 0.07196846 -0.110426 -0.02616819
v 0.0599395 -0.1112141 -0.01518191
v 0.06191134 -0.1108912 -0.02568165
v 0.0631057 -0.1105545 -0.03558176
v 0.05274368 -0.1113726 -0.02666303
v 0.0556954 -0.1109872 -0.03326384
v 0.06940857 -0.5089419 0.004390124
v 0.0831604 -0.5041076 0.01208121
v 0.07031192 -0.504409 0.01508477
v 0.05701443 -0.5015289 0.01001909
v 0.07746165 -0.5095072 -0.0006703027
v 0.09406372 -0.503052 0.005913708
v 0.08786535 -0.5081159 -0.007160176
v 0.1017256 -0.4999748 -0.001076892
v 0.0614929 -0.5076951 -0.00251217
v 0.0692301 -0.5101632 -0.01315728
v 0.05272402 -0.5025553 -0.01224184
v 0.04811493 -0.4966209 0.000457339
v 0.04469758 -0.4908284 -0.007466529
v 0.08079778 -0.5093376 -0.02038449
v 0.06062348 -0.505073 -0.0228986
v 0.05140217 -0.4953647 -0.02994184
v 0.04698934 -0.4928095 -0.01721838
v 0.0423285 -0.4811821 -0.01690146
v 0.04221205 -0.4821693 -0.003701271
v 0.04034148 -0.4703005 0.0010419
v 0.07159898 -0.5053359 -0.03158232
v 0.09381273 -0.5030992 -0.0251217
v 0.09946056 -0.5024959 -0.01168427
v 0.1053328 -0.4922694 -0.02686416
v 0.08534613 -0.5007381 -0.03710515
v 0.07368428 -0.4931389 -0.04566697
v 0.06149509 -0.4959048 -0.03888623
v 0.05225777 -0.4824736 -0.04156111
v 0.04530742 -0.4816892 -0.03001423
v 0.04142617 -0.4664447 -0.02890751
v 0.1091209 -0.4926965 -0.0122495
v 0.09737242 -0.4905164 -0.03979182
v 0.03938417 -0.4682799 -0.01417474
v 0.03721027 -0.4547892 -0.0109274
v 0.03931655 -0.4571685 0.004770773
v 0.04135418 -0.4432486 0.006172219
v 0.03895205 -0.4523477 -0.02580673
v 0.04546203 -0.4519156 -0.03865348
v 0.03915792 -0.4411271 -0.008048948
v 0.04516868 -0.4330781 0.005498126
v 0.04485315 -0.4286395 -0.004765863
v 0.04793587 -0.4261456 -0.01815139
v 0.04061206 -0.4380516 -0.02266849
v 0.04761108 -0.467534 -0.04068464
v 0.05720493 -0.4684407 -0.0493341
v 0.05422851 -0.4204117 0.001174349
v 0.04516868 -0.4330781 0.005498126
v 0.04762065 -0.4376491 -0.03610823
v 0.06311189 -0.4814865 -0.05005759
v 0.05802062 -0.441057 -0.04678086
v 0.05558596 -0.455041 -0.04870026
v 0.06636737 -0.4685264 -0.05245877
v 0.07405756 -0.4761851 -0.05207649
v 0.08576389 -0.4856336 -0.04853134
v 0.08062326 -0.4675252 -0.05183315
v 0.06855462 -0.4598486 -0.05212756
v 0.08473373 -0.4561783 -0.05127523
v 0.07163277 -0.4481651 -0.05047147
v 0.05449824 -0.4262195 -0.03159936
v 0.06344379 -0.4179971 -0.02577291
v 0.06405579 -0.4299084 -0.04311809
v 0.1048488 -0.4775983 -0.03930837
v 0.09340847 -0.4739796 -0.04862741
v 0.05713109 -0.417474 -0.01264235
v 0.07619443 -0.4375989 -0.04760576
v 0.08286411 -0.4280255 -0.04347018
v 0.07215395 -0.4214908 -0.03689917
v 0.0805398 -0.4148894 -0.03031535
v 0.08829263 -0.4453623 -0.04913719
v 0.1085965 -0.4644258 -0.03786094
v 0.09761953 -0.4621683 -0.04812846
v 0.1000437 -0.4500465 -0.04554627
v 0.1092433 -0.4518356 -0.03619495
v 0.1125688 -0.4789092 -0.02583587
v 0.1010138 -0.4415441 -0.04316239
v 0.1154234 -0.464567 -0.02436793
v 0.1151078 -0.4787145 -0.0104413
v 0.09342621 -0.4356739 -0.04412268
v 0.1001631 -0.4290205 -0.03756527
v 0.10677 -0.4397125 -0.03632345
v 0.1152992 -0.4503176 -0.02394597
v 0.09042291 -0.4210329 -0.03637473
v 0.1128668 -0.4369892 -0.02516892
v 0.1063678 -0.426175 -0.02751592
v 0.09784273 -0.4176598 -0.0267824
v 0.1171623 -0.4488249 -0.009354886
v 0.1140669 -0.4348378 -0.01151402
v 0.1132134 -0.4471734 0.005542159
v 0.1169167 -0.4639181 -0.009130981
v 0.1078732 -0.423619 -0.01570622
v 0.1016281 -0.417363 -0.01864611
v 0.1116624 -0.478111 0.005192146
v 0.1045225 -0.4207575 -0.00446336
v 0.08906505 -0.4113272 -0.0225279
v 0.0814287 -0.407959 -0.01476212
v 0.09740419 -0.4134165 -0.01309104
v 0.1128063 -0.4629228 0.006134203
v 0.1031191 -0.4783342 0.01854058
v 0.1076339 -0.4918143 0.001897959
v 0.09985231 -0.4926823 0.01460021
v 0.09406372 -0.503052 0.005913708
v 0.08709294 -0.4931133 0.02191491
v 0.0831604 -0.5041076 0.01208121
v 0.07230815 -0.4923914 0.0242657
v 0.07031192 -0.504409 0.01508477
v 0.05809657 -0.4899628 0.01974911
v 0.05701443 -0.5015289 0.01001909
v 0.04811493 -0.4966209 0.000457339
v 0.08991716 -0.4780358 0.02651841
v 0.07450654 -0.4767701 0.02817671
v 0.07593677 -0.460121 0.02961165
v 0.09149779 -0.4611646 0.02840915
v 0.09201357 -0.4438121 0.0272403
v 0.1043432 -0.4620214 0.01959133
v 0.04705223 -0.4862592 0.009789884
v 0.04726135 -0.472991 0.01535988
v 0.04469758 -0.4908284 -0.007466529
v 0.04221205 -0.4821693 -0.003701271
v 0.04034148 -0.4703005 0.0010419
v 0.03931655 -0.4571685 0.004770773
v 0.1049465 -0.4452917 0.01877289
v 0.1025692 -0.4299961 0.01363857
v 0.05971345 -0.4749822 0.02441612
v 0.06069047 -0.4591553 0.02732564
v 0.06193906 -0.4426279 0.02665822
v 0.04818975 -0.4582117 0.0181644
v 0.050184 -0.4434549 0.01869122
v 0.04135418 -0.4432486 0.006172219
v 0.05223485 -0.4300666 0.01238688
v 0.06311651 -0.4271161 0.0202029
v 0.07674365 -0.4430437 0.02889024
v 0.07646552 -0.4270199 0.02339081
v 0.06424695 -0.416947 0.007236294
v 0.09067637 -0.4278119 0.02125482
v 0.07512489 -0.4154692 0.01170935
v 0.08798166 -0.4161853 0.01062723
v 0.06678665 -0.412163 -0.007175829
v 0.07669121 -0.4094901 -0.002506103
v 0.08495624 -0.410783 0.0006986186
v 0.07232533 -0.4113105 -0.02032907
v 0.0976116 -0.4184374 0.004293568
v 0.09140737 -0.4097685 -0.005818728
v 0.1104325 -0.4325401 0.002032558
v 0.1243474 -0.4212648 -0.02870527
v 0.1178359 -0.4239604 -0.03652179
v 0.1193814 -0.4144164 -0.04103347
v 0.1151047 -0.4321914 -0.02772089
v 0.1266655 -0.4133488 -0.02870279
v 0.1204346 -0.4025209 -0.04284153
v 0.1244295 -0.4259019 -0.01947713
v 0.1109689 -0.4353086 -0.01553134
v 0.1287073 -0.4158185 -0.01389699
v 0.1204489 -0.4309827 -0.00578323
v 0.1132658 -0.4324721 0.007071501
v 0.1179857 -0.4217545 0.014633
v 0.104929 -0.4357804 -0.002943445
v 0.09703901 -0.4355049 0.008272106
v 0.1257829 -0.4199262 0.0009711534
v 0.128086 -0.4057267 0.00310386
v 0.1308869 -0.4030979 -0.01280434
v 0.128146 -0.4014265 -0.02886272
v 0.1284605 -0.3878013 -0.029161
v 0.1206273 -0.3884739 -0.04346799
v 0.1207175 -0.3723969 -0.04382716
v 0.1036108 -0.4323097 0.01808144
v 0.09257436 -0.4317237 0.02668077
v 0.1313671 -0.3883641 -0.01292964
v 0.1311506 -0.3720168 -0.01296973
v 0.1285287 -0.3718808 -0.02932889
v 0.120868 -0.3552735 -0.04408594
v 0.1285809 -0.3549012 -0.02940652
v 0.128707 -0.3372589 -0.02951851
v 0.1210397 -0.337593 -0.04442355
v 0.1215039 -0.3196216 -0.04496353
v 0.1070438 -0.4223701 0.02578994
v 0.1089763 -0.4084614 0.0293682
v 0.1286704 -0.3896285 0.003430381
v 0.1210838 -0.3908909 0.01829497
v 0.1205103 -0.4075032 0.01769012
v 0.1310621 -0.354838 -0.01291887
v 0.1285235 -0.3551161 0.003634842
v 0.1285153 -0.3726196 0.003459241
v 0.09413039 -0.4222246 0.0338295
v 0.1313275 -0.3371253 -0.01288255
v 0.1316252 -0.3191656 -0.01291146
v 0.1210352 -0.3733549 0.01837822
v 0.109287 -0.3739827 0.0302762
v 0.1094003 -0.3918396 0.03020404
v 0.09496163 -0.3924515 0.03841973
v 0.09495226 -0.4087818 0.03741585
v 0.08026181 -0.4212523 0.03730009
v 0.1291635 -0.3193145 -0.02977336
v 0.1218173 -0.3014963 -0.04535991
v 0.1295007 -0.301226 -0.02992235
v 0.1220495 -0.283349 -0.04561992
v 0.07941198 -0.4089194 0.04087603
v 0.1298656 -0.2831035 -0.02998098
v 0.1310429 -0.2649904 -0.03032356
v 0.1230968 -0.2652241 -0.04640969
v 0.1244353 -0.2470644 -0.04731068
v 0.1319465 -0.3010806 -0.01283166
v 0.1291246 -0.3010293 0.004176714
v 0.1325234 -0.2829338 -0.01268153
v 0.1325662 -0.2468942 -0.0307927
v 0.1350282 -0.2465789 -0.01252045
v 0.1344109 -0.2287796 -0.03129452
v 0.1336755 -0.2647368 -0.01258476
v 0.1367144 -0.2284545 -0.01246752
v 0.1329971 -0.2280299 0.006089855
v 0.1382938 -0.2103044 -0.01237994
v 0.1342991 -0.2098837 0.006591115
v 0.1296604 -0.2827948 0.004508721
v 0.1213028 -0.2827468 0.01974576
v 0.1305149 -0.2645212 0.004960783
v 0.1317424 -0.2462508 0.005553095
v 0.1218678 -0.2644377 0.02044134
v 0.1091021 -0.2644572 0.03276588
v 0.1230521 -0.2461274 0.02165394
v 0.1239853 -0.2277852 0.02262025
v 0.1099931 -0.246152 0.03442251
v 0.09368052 -0.2461244 0.04257604
v 0.1105181 -0.2277005 0.0355551
v 0.1110804 -0.2093217 0.0367259
v 0.0938767 -0.2276637 0.04394222
v 0.07547275 -0.227709 0.04696377
v 0.09398911 -0.2092564 0.04524209
v 0.09411587 -0.1910151 0.04626738
v 0.07515269 -0.2092585 0.04826119
v 0.05624925 -0.2094355 0.04563152
v 0.07492252 -0.1909877 0.04932937
v 0.07476442 -0.173306 0.04979823
v 0.05566531 -0.1910996 0.04635264
v 0.03801881 -0.1914861 0.03815505
v 0.05519019 -0.1733856 0.046796
v 0.05493157 -0.1563975 0.0465427
v 0.03729945 -0.1737317 0.03823852
v 0.02279536 -0.1743125 0.02483575
v 0.03691429 -0.1567261 0.03799715
v 0.03695965 -0.1414431 0.03729656
v 0.02239016 -0.1573157 0.02448615
v 0.01294913 -0.158137 0.007125817
v 0.02260255 -0.1420491 0.02388642
v 0.02319355 -0.1303945 0.02308717
v 0.01329703 -0.142915 0.006792722
v 0.01017283 -0.1436799 -0.01247762
v 0.01424993 -0.1313619 0.006329479
v 0.01128336 -0.1323367 -0.01237183
v 0.0142773 -0.1325263 -0.03132336
v 0.01328517 -0.1239883 -0.01228238
v 0.02047059 -0.1167569 0.003873209
v 0.01753089 -0.1180846 -0.01237712
v 0.02407647 -0.1147258 -0.01224337
v 0.02706542 -0.1138753 0.001938902
v 0.03460753 -0.1126931 -0.001622777
v 0.01603229 -0.1243584 -0.03027384
v 0.02362994 -0.1230132 -0.0470747
v 0.02004792 -0.1184776 -0.02856924
v 0.03138436 -0.1133041 -0.0124659
v 0.03262054 -0.1134078 -0.02408368
v 0.04012612 -0.1123472 -0.00443159
v 0.0400712 -0.1124462 -0.01185115
v 0.02600227 -0.1149391 -0.02640459
v 0.02624375 -0.1168655 -0.0439797
v 0.03829293 -0.1149358 -0.05761089
v 0.03180334 -0.1139616 -0.03973862
v 0.04045579 -0.1124317 -0.02155562
v 0.04823706 -0.1118814 -0.008477323
v 0.04980962 -0.1117352 -0.01783993
v 0.05274368 -0.1113726 -0.02666303
v 0.04379027 -0.1119709 -0.03097747
v 0.0556954 -0.1109872 -0.03326384
v 0.03779466 -0.112604 -0.03563489
v 0.05160202 -0.1110721 -0.03865009
v 0.06126548 -0.1103898 -0.04549023
v 0.0631057 -0.1105545 -0.03558176
v 0.07377844 -0.110062 -0.03881283
v 0.04187793 -0.112098 -0.05190825
v 0.05672893 -0.1114392 -0.06058993
v 0.04597596 -0.1113609 -0.04548013
v 0.05949929 -0.1104869 -0.05373674
v 0.07477261 -0.1103244 -0.05673373
v 0.0738716 -0.1099558 -0.04854381
v 0.08843236 -0.1095422 -0.04699183
v 0.08548096 -0.109601 -0.0383215
v 0.0956296 -0.1092337 -0.03310898
v 0.1008249 -0.1090794 -0.04142604
v 0.1023702 -0.1090639 -0.02873556
v 0.1078098 -0.1088291 -0.03194412
v 0.1152474 -0.1093245 -0.03629858
v 0.1048873 -0.1097249 -0.04787685
v 0.1090407 -0.1118254 -0.05339393
v 0.1206029 -0.1114595 -0.04042441
v 0.1254066 -0.1149718 -0.04409981
v 0.09044167 -0.1099601 -0.05484137
v 0.09264068 -0.1119537 -0.06179016
v 0.09490369 -0.1153673 -0.06789634
v 0.1124975 -0.1153191 -0.05856146
v 0.1285342 -0.1209494 -0.0467042
v 0.07444703 -0.1116741 -0.06437275
v 0.1145765 -0.1211938 -0.06178908
v 0.1151143 -0.1297537 -0.06309032
v 0.1295476 -0.1298673 -0.04801688
v 0.1299793 -0.1421652 -0.04895006
v 0.07498623 -0.1150346 -0.07099354
v 0.07492241 -0.1211348 -0.07488941
v 0.09591125 -0.1213445 -0.07158224
v 0.05544677 -0.1148272 -0.06717019
v 0.05441476 -0.1210442 -0.07088853
v 0.05435438 -0.1299806 -0.07253739
v 0.03668798 -0.1213339 -0.06115304
v 0.09625293 -0.1298261 -0.07298814
v 0.09645057 -0.1421016 -0.07370344
v 0.07505279 -0.1299237 -0.07607862
v 0.03636207 -0.1302941 -0.0631967
v 0.03659369 -0.1425685 -0.06429593
v 0.02286752 -0.1315166 -0.04886092
v 0.07531396 -0.1422224 -0.07687233
v 0.07564329 -0.1580921 -0.07709947
v 0.05458216 -0.142363 -0.07364717
v 0.02257468 -0.1431229 -0.04997703
v 0.02264721 -0.1586062 -0.05025348
v 0.01354031 -0.1437699 -0.03203666
v 0.05507737 -0.1583257 -0.07381819
v 0.05570743 -0.1753293 -0.0735295
v 0.03690502 -0.1585358 -0.06457871
v 0.01337531 -0.1588089 -0.03228581
v 0.01417734 -0.1759443 -0.03208722
v 0.01000839 -0.1587879 -0.01247141
v 0.03756202 -0.1755677 -0.06423029
v 0.03858402 -0.1932352 -0.0634611
v 0.02320478 -0.1757023 -0.05002816
v 0.01090657 -0.1758376 -0.01226148
v 0.01235029 -0.193306 -0.01192375
v 0.01348183 -0.1751239 0.007472334
v 0.02439632 -0.1933711 -0.04950904
v 0.02581355 -0.2114284 -0.0485463
v 0.01547561 -0.1934769 -0.03174141
v 0.01480049 -0.1927995 0.00769647
v 0.01641293 -0.210865 0.00762216
v 0.02377346 -0.1920832 0.02494458
v 0.01719959 -0.211296 -0.03106901
v 0.01861345 -0.2293374 -0.03031405
v 0.01409157 -0.2110962 -0.01166385
v 0.02521486 -0.2104077 0.02452584
v 0.02662224 -0.2288911 0.0237367
v 0.03904166 -0.2098327 0.03749483
v 0.01554476 -0.2291605 -0.01151977
v 0.01688012 -0.2475099 -0.01150666
v 0.01795896 -0.2291437 0.007196397
v 0.04018256 -0.2283421 0.03647241
v 0.04130526 -0.2468284 0.03539286
v 0.05701325 -0.2278965 0.0444174
v 0.01942894 -0.2475305 0.006713413
v 0.02163729 -0.2658275 0.00611116
v 0.02794728 -0.2473226 0.02296047
v 0.05773773 -0.2463856 0.04314722
v 0.05846404 -0.2648994 0.0417561
v 0.07573789 -0.2461815 0.045679
v 0.02975203 -0.2656476 0.02194586
v 0.03079896 -0.2840626 0.02150817
v 0.0424793 -0.265296 0.03423408
v 0.07593285 -0.2646403 0.04411661
v 0.07624809 -0.283116 0.04326601
v 0.09333496 -0.2645128 0.04087968
v 0.04330762 -0.2837928 0.03361783
v 0.04404524 -0.302306 0.03309415
v 0.05903605 -0.2834425 0.0410213
v 0.09336529 -0.2828948 0.04007875
v 0.09360351 -0.3012815 0.03956904
v 0.1088137 -0.28277 0.03194287
v 0.0596386 -0.3019584 0.0403855
v 0.0601797 -0.3204245 0.04000743
v 0.07669482 -0.3015929 0.04257029
v 0.1088234 -0.3010822 0.03151716
v 0.1088272 -0.3194306 0.03102247
v 0.1210806 -0.3010209 0.01940555
v 0.07710803 -0.3200451 0.04212884
v 0.07746816 -0.3385008 0.04188779
v 0.09382553 -0.3197087 0.03900086
v 0.1208338 -0.3192412 0.01897406
v 0.1208016 -0.337433 0.01868266
v 0.1287625 -0.3191549 0.003905669
v 0.128699 -0.337211 0.003789403
v 0.09409566 -0.3381085 0.03876906
v 0.09434267 -0.3564175 0.03848107
v 0.1089214 -0.3377398 0.03066056
v 0.1209092 -0.3555319 0.01851549
v 0.1090325 -0.355962 0.03033733
v 0.09463892 -0.3745381 0.03834794
v 0.07831309 -0.3750668 0.04182112
v 0.07787092 -0.3569058 0.04184592
v 0.06109412 -0.3574508 0.04001153
v 0.07876321 -0.392929 0.04196908
v 0.06219785 -0.3934989 0.04035295
v 0.06063396 -0.3389546 0.03991963
v 0.04517795 -0.339431 0.03298675
v 0.06162214 -0.3756151 0.04005998
v 0.04614186 -0.3762684 0.03329404
v 0.04568695 -0.3580048 0.03299705
v 0.03330176 -0.3585696 0.02142672
v 0.04471288 -0.3208207 0.03280743
v 0.03227297 -0.3212075 0.02114669
v 0.03289209 -0.3399007 0.02129447
v 0.02475775 -0.3402842 0.006427934
v 0.0314813 -0.3025771 0.02128866
v 0.02330101 -0.3027578 0.006140077
v 0.02409582 -0.3214931 0.006245932
v 0.02131961 -0.3216203 -0.01043408
v 0.0227275 -0.2842171 0.006001463
v 0.01989017 -0.2843525 -0.01125723
v 0.02062553 -0.3029067 -0.01082358
v 0.02367391 -0.3030843 -0.02776871
v 0.01873822 -0.2659218 -0.01149911
v 0.02161503 -0.2660614 -0.02907677
v 0.02275788 -0.284564 -0.02850078
v 0.03066012 -0.2847469 -0.04423995
v 0.0199376 -0.2476302 -0.02966363
v 0.02845364 -0.2478313 -0.04600521
v 0.02995654 -0.2662115 -0.04482641
v 0.04263755 -0.2662029 -0.05742791
v 0.02717266 -0.2295963 -0.04726368
v 0.04074227 -0.2296087 -0.06054721
v 0.04170685 -0.2478496 -0.05889191
v 0.05825678 -0.2477105 -0.06711611
v 0.03969818 -0.2113752 -0.06220416
v 0.05721243 -0.211189 -0.0709759
v 0.05773528 -0.2294612 -0.06920499
v 0.07653959 -0.2292681 -0.07248944
v 0.05647475 -0.1930086 -0.07255872
v 0.07636965 -0.1926546 -0.07592577
v 0.07653311 -0.210905 -0.07435708
v 0.09595288 -0.2106311 -0.07160792
v 0.07605189 -0.1749499 -0.07678522
v 0.09662645 -0.1747386 -0.0736552
v 0.09641183 -0.1924041 -0.07298326
v 0.1145804 -0.1923837 -0.06390353
v 0.09663393 -0.1579202 -0.07394332
v 0.1155494 -0.1578683 -0.06447914
v 0.1152815 -0.1747423 -0.06441371
v 0.1154231 -0.1420487 -0.06402186
v 0.13016 -0.1578606 -0.04958496
v 0.1298544 -0.1747811 -0.04985569
v 0.1288826 -0.1924649 -0.04967452
v 0.1274828 -0.2105818 -0.04909072
v 0.1135538 -0.210525 -0.06289804
v 0.1260033 -0.2288187 -0.04831656
v 0.1125148 -0.2288558 -0.06166327
v 0.1113273 -0.2471713 -0.06017034
v 0.1244353 -0.2470644 -0.04731068
v 0.1230968 -0.2652241 -0.04640969
v 0.09539161 -0.229017 -0.06992723
v 0.09466857 -0.2473371 -0.06797415
v 0.09407385 -0.2656315 -0.06655322
v 0.1103174 -0.2654188 -0.05892684
v 0.1220495 -0.283349 -0.04561992
v 0.07641847 -0.2475552 -0.07037972
v 0.1095426 -0.2836046 -0.05781547
v 0.109306 -0.3018176 -0.05725973
v 0.1218173 -0.3014963 -0.04535991
v 0.1215039 -0.3196216 -0.04496353
v 0.07625077 -0.2658538 -0.0689546
v 0.07626762 -0.2841705 -0.06745812
v 0.09368356 -0.2838854 -0.06525755
v 0.05852801 -0.2660497 -0.06575637
v 0.05892219 -0.2844704 -0.06449622
v 0.05941327 -0.3028755 -0.06333163
v 0.0431426 -0.2847093 -0.05667404
v 0.09365822 -0.3021558 -0.0645849
v 0.09363076 -0.3203954 -0.06388848
v 0.0764614 -0.3025149 -0.06659108
v 0.04403988 -0.3031276 -0.0553012
v 0.04446784 -0.3215117 -0.05445432
v 0.03176763 -0.3031904 -0.0430726
v 0.07661088 -0.3208055 -0.06588797
v 0.07665279 -0.3389686 -0.06509197
v 0.05971752 -0.3211995 -0.06253131
v 0.03229404 -0.3216523 -0.04229752
v 0.03251178 -0.3402041 -0.04170782
v 0.02430406 -0.3216642 -0.02715398
v 0.05981922 -0.3394401 -0.06179834
v 0.05988356 -0.3574717 -0.06120606
v 0.04454742 -0.3398705 -0.05385019
v 0.02474159 -0.3404146 -0.02669174
v 0.02481265 -0.3593966 -0.02628683
v 0.02189241 -0.3404643 -0.01015691
v 0.04460997 -0.3581733 -0.05318605
v 0.04464504 -0.3762255 -0.05280358
v 0.03255826 -0.3588939 -0.0411734
v 0.02209849 -0.3594667 -0.009846646
v 0.02243162 -0.3786044 -0.009340301
v 0.02510528 -0.3591102 0.006641401
v 0.03268089 -0.3775333 -0.04073435
v 0.03343156 -0.3959249 -0.04015853
v 0.02512525 -0.3784716 -0.0257925
v 0.02538443 -0.3779607 0.007126868
v 0.0264938 -0.3965716 0.007823754
v 0.03360169 -0.3770222 0.02185091
v 0.02637357 -0.3971289 -0.0251628
v 0.02947103 -0.4127112 -0.02440441
v 0.02366133 -0.3973304 -0.008683916
v 0.03441825 -0.3953664 0.02261123
v 0.0367393 -0.4115843 0.0223112
v 0.04684021 -0.394284 0.03377234
v 0.02706065 -0.4130005 -0.008391734
v 0.03156998 -0.4241324 -0.008391488
v 0.02908735 -0.4126029 0.007958777
v 0.04868533 -0.4103642 0.03308706
v 0.05181792 -0.4224381 0.03077782
v 0.06347761 -0.409404 0.03939436
v 0.06560435 -0.421345 0.03637253
v 0.03384158 -0.4241033 0.007111158
v 0.03821684 -0.432081 0.006592719
v 0.04093578 -0.4236141 0.02071941
v 0.07985669 -0.4307756 0.03128448
v 0.06761555 -0.4301462 0.03147175
v 0.04610638 -0.4317601 0.01799422
v 0.05590579 -0.4308161 0.02636391
v 0.0689685 -0.4342274 0.02602635
v 0.07694449 -0.4349835 0.02276465
v 0.05242649 -0.4363096 0.01337667
v 0.08757003 -0.4351957 0.01711091
v 0.06146506 -0.4354213 0.02080685
v 0.07017186 -0.4356045 0.01488187
v 0.06090765 -0.4361047 0.006948514
v 0.06990279 -0.4355917 0.000205636
v 0.07943738 -0.4354229 0.008240657
v 0.08796577 -0.4353429 1.03265E-05
v 0.09455259 -0.4350815 -0.01122357
v 0.104929 -0.4357804 -0.002943445
v 0.1109689 -0.4353086 -0.01553134
v 0.04462762 -0.4366502 0.00463183
v 0.07718392 -0.4350748 -0.007767241
v 0.09910922 -0.4342072 -0.02378764
v 0.1151047 -0.4321914 -0.02772089
v 0.05158846 -0.4367427 -0.0008257255
v 0.04142787 -0.4371197 -0.007758699
v 0.04713835 -0.4370723 -0.008044589
v 0.05928916 -0.4359999 -0.007238477
v 0.0651504 -0.4351158 -0.01516479
v 0.08263966 -0.4344586 -0.01777006
v 0.035426 -0.4312115 -0.008361291
v 0.04401498 -0.436415 -0.01924263
v 0.05073277 -0.4362502 -0.0145983
v 0.04841496 -0.4343424 -0.030867
v 0.03734294 -0.4321519 -0.02219553
v 0.05494898 -0.4351156 -0.0228412
v 0.03424973 -0.4239653 -0.02316485
v 0.07132072 -0.4339601 -0.02552624
v 0.04274619 -0.4305379 -0.03486811
v 0.05146085 -0.4276322 -0.04566661
v 0.03946099 -0.4226013 -0.03685039
v 0.06250669 -0.4334467 -0.03223817
v 0.035732 -0.4113646 -0.03891535
v 0.05698044 -0.4324024 -0.03926417
v 0.06798045 -0.4323353 -0.03903578
v 0.07571296 -0.432613 -0.03583571
v 0.07747836 -0.4304408 -0.04527536
v 0.06646014 -0.4309492 -0.04529928
v 0.08654811 -0.4331474 -0.03087461
v 0.08957356 -0.430841 -0.04197164
v 0.09164618 -0.4247192 -0.04906927
v 0.1023802 -0.4318387 -0.03534219
v 0.1050989 -0.4256945 -0.04347854
v 0.1072514 -0.4164552 -0.04955148
v 0.1178359 -0.4239604 -0.03652179
v 0.1193814 -0.4144164 -0.04103347
v 0.1204346 -0.4025209 -0.04284153
v 0.06432949 -0.4259045 -0.05161706
v 0.06214991 -0.4177451 -0.05647147
v 0.0780461 -0.4240393 -0.05283252
v 0.07741579 -0.4165213 -0.05772557
v 0.07714739 -0.4057459 -0.06236771
v 0.09280612 -0.4163868 -0.05467536
v 0.09360282 -0.4051738 -0.05949967
v 0.09388552 -0.3906102 -0.0617124
v 0.1085423 -0.4043787 -0.05321493
v 0.1088393 -0.389672 -0.05467297
v 0.1088215 -0.3730907 -0.05509636
v 0.1206273 -0.3884739 -0.04346799
v 0.1207175 -0.3723969 -0.04382716
v 0.120868 -0.3552735 -0.04408594
v 0.1088122 -0.3557641 -0.05545789
v 0.1088444 -0.3380131 -0.05593579
v 0.1210397 -0.337593 -0.04442355
v 0.1091222 -0.3200106 -0.05668737
v 0.09351241 -0.338487 -0.06300133
v 0.09361505 -0.3563019 -0.06248034
v 0.09378981 -0.3738006 -0.06216523
v 0.07676862 -0.3568745 -0.06449264
v 0.07694576 -0.3744215 -0.0641555
v 0.07696722 -0.3912655 -0.06382684
v 0.05996039 -0.3750958 -0.06089659
v 0.05994401 -0.3922476 -0.06064345
v 0.06044473 -0.406927 -0.05966291
v 0.04483946 -0.3939548 -0.05249801
v 0.0460008 -0.4090859 -0.0512796
v 0.04848497 -0.4201424 -0.04872834
vn -0.06823684 0.9975697 -0.01408299
vn -0.05489351 0.9984776 0.005413193
vn -0.08417652 0.9964079 -0.009249163
vn -0.04168428 0.9991188 0.004892201
vn -0.03885233 0.9990943 0.01735163
vn -0.06430762 0.9978523 0.01246842
vn -0.07330334 0.9968283 0.03098622
vn -0.1246808 0.9921733 -0.006853394
vn -0.0275358 0.9993412 0.02364254
vn -0.2161897 0.9641504 0.1538699
vn -0.293583 0.9547687 0.0471765
vn -0.6181155 0.7695491 0.1603975
vn -0.03749336 0.9969015 0.06915043
vn -0.4848455 0.7965464 0.3611632
vn -0.7261397 0.4227726 0.5422032
vn -0.8759046 0.3986896 0.2717311
vn -0.1371261 0.9638995 0.2282416
vn -0.3238981 0.8088356 0.4907902
vn -0.1787732 0.8182093 0.546419
vn -0.08310644 0.9663101 0.2435943
vn -0.03139021 0.9957597 0.08647107
vn -0.5084119 0.44125 0.7394699
vn -0.5611268 0.1429715 0.8152888
vn -0.0238826 0.9989688 0.03861351
vn -0.0253328 0.9986588 0.04515183
vn -0.02545428 0.995505 0.0912238
vn -0.007179691 0.9953406 0.09615405
vn -0.02261908 0.9657112 0.2586316
vn -0.2673127 0.4487731 0.8527289
vn -0.01081872 0.4395068 0.8981741
vn -0.01426444 0.810158 0.5860381
vn 0.05746554 0.9552533 0.2901531
vn 0.1603191 0.784059 0.5996242
vn -0.03067939 0.9991591 0.02720099
vn -0.2915595 0.1420589 0.9459452
vn -0.2925641 0.05994819 0.954365
vn 0.144399 0.9437157 0.2975729
vn -0.006266033 0.1375249 0.9904785
vn 0.2857702 0.1283178 0.9496683
vn 0.2526099 0.4130769 0.8749604
vn 0.332282 0.749786 0.5721973
vn 0.2474702 0.9319152 0.2651277
vn 0.02241741 0.9933789 0.1126757
vn -0.004566861 0.0597413 0.9982034
vn -0.002870469 0.02957624 0.9995584
vn 0.4977591 0.368699 0.7850457
vn 0.7159052 0.347618 0.6055092
vn 0.5161029 0.7204544 0.4632312
vn 0.6530849 0.7002392 0.2883491
vn 0.2921391 0.05801746 0.9546145
vn 0.5574353 0.05745751 0.8282297
vn 0.5496733 0.1149313 0.8274359
vn 0.2939161 0.02722015 0.9554436
vn 0.2983037 -0.01002113 0.9544184
vn 0.7621118 0.1182211 0.6365606
vn 0.9145771 0.1367864 0.380576
vn 0.8612162 0.3570302 0.3617126
vn 0.9302101 0.3531538 0.09995747
vn 0.5606719 0.02249773 0.8277323
vn 0.7755247 0.01279929 0.6311874
vn 0.7684982 0.05724531 0.637286
vn 0.5649366 -0.01730262 0.8249529
vn 0.5690723 -0.0456759 0.8210179
vn 0.9239282 0.056707 0.3783399
vn 0.9956135 0.05704091 0.0741622
vn 0.9867318 0.1379476 0.08562061
vn 0.9641019 0.1232055 -0.2352188
vn 0.7816079 -0.02649418 0.6232072
vn 0.9311047 -0.03316402 0.3632413
vn 0.9287119 0.007676187 0.3707226
vn 0.7860544 -0.05124399 0.6160296
vn 0.7894033 -0.06570511 0.6103485
vn 0.9976926 0.01003361 0.06714721
vn 0.9650181 0.01438845 -0.2617883
vn 0.9663177 0.05552397 -0.2512911
vn 0.932646 -0.05767214 0.3561535
vn 0.9964122 -0.06318019 0.0563115
vn 0.9975229 -0.03234119 0.06246649
vn 0.8244566 0.05210698 -0.5635212
vn 0.8265334 0.1143084 -0.5511589
vn 0.82061 0.01324479 -0.5713351
vn 0.789256 0.3345963 -0.5148984
vn 0.8159096 -0.02787778 -0.5775071
vn 0.9627045 -0.02881394 -0.2690161
vn 0.9591227 -0.06630305 -0.2751137
vn 0.9559843 -0.08608488 -0.2805057
vn 0.8114183 -0.06512885 -0.5808258
vn 0.8087612 -0.08534842 -0.5819116
vn 0.8071629 -0.09606984 -0.5824592
vn 0.9180455 0.3377062 -0.2077188
vn 0.6965925 0.7030283 -0.1432137
vn 0.5903589 0.7090855 -0.385583
vn 0.3409801 0.9116141 -0.229548
vn 0.7095175 0.697694 0.09903491
vn 0.3982285 0.9146351 -0.06969082
vn 0.1541579 0.9819511 -0.1095791
vn 0.3929779 0.9164373 0.07557171
vn 0.154435 0.9879502 -0.01020572
vn 0.3457474 0.9208958 0.1800268
vn 0.1186465 0.9914374 0.05454177
vn 0.003583402 0.9986963 0.05092067
vn 0.003574844 0.9995175 0.03085372
vn 0.003548753 0.999852 -0.0168366
vn -0.03363858 0.9991994 0.02165643
vn 0.08658657 0.9925382 0.08585224
vn -0.03104236 0.9987395 0.03944253
vn -0.04051394 0.9986864 0.0313706
vn -0.0388626 0.9991767 0.01164729
vn -0.0415441 0.9988034 0.02580319
vn -0.03803153 0.999227 0.009940658
vn -0.03762991 0.9991571 0.01640389
vn -0.0267956 0.9987221 0.04285102
vn 0.0574786 0.9919472 0.112858
vn -0.00781267 0.9985101 0.05400417
vn 0.003582756 0.9987786 0.0492799
vn -0.02465199 0.998818 0.04189235
vn -0.01891708 0.9984657 0.05204152
vn -0.02413712 0.99857 0.04769933
vn -0.03008541 0.9988382 0.0376432
vn -0.03522382 0.9987354 0.03587412
vn -0.03029144 0.9989874 0.03326413
vn -0.03699717 0.9988554 0.03031805
vn -0.03840018 0.998942 0.02530204
vn -0.04141879 0.9988343 0.02479181
vn -0.04629985 0.9987456 0.01906838
vn -0.04766486 0.998558 0.02469715
vn -0.04339152 0.998778 0.02366018
vn -0.06651149 0.9974964 0.02402786
vn -0.06007418 0.9977632 0.02932082
vn -0.1354521 -0.9513656 0.2766878
vn 0.2417874 -0.8068901 0.53895
vn -0.1331305 -0.7527119 0.6447489
vn -0.5572248 -0.6687268 0.492245
vn 0.1105151 -0.9796405 0.1676034
vn 0.4386285 -0.8165411 0.3753208
vn 0.3032317 -0.9517169 0.04780627
vn 0.6373613 -0.7460417 0.1928531
vn -0.4222473 -0.8997548 0.11022
vn -0.1634186 -0.9816454 -0.09831963
vn -0.6403139 -0.765074 -0.0682627
vn -0.7797033 -0.5754775 0.2467556
vn -0.9150011 -0.4032565 0.01254416
vn 0.1467417 -0.9644504 -0.2197779
vn -0.4341143 -0.8527565 -0.2904326
vn -0.697102 -0.5918887 -0.404619
vn -0.8485732 -0.5011634 -0.1695837
vn -0.9555829 -0.265666 -0.1276044
vn -0.9591895 -0.2440671 0.1427818
vn -0.955509 -0.1624724 0.2461816
vn -0.1169689 -0.8678046 -0.4829426
vn 0.4669241 -0.8230131 -0.3234675
vn 0.575891 -0.8137733 -0.07824679
vn 0.7402713 -0.5661872 -0.3625334
vn 0.2442222 -0.7621493 -0.5995697
vn -0.06095624 -0.5891025 -0.8057559
vn -0.4074841 -0.6573048 -0.6339616
vn -0.6685556 -0.3588024 -0.6513788
vn -0.8785303 -0.3110397 -0.3625449
vn -0.9358665 -0.1473072 -0.3200854
vn 0.8434619 -0.5333942 -0.06374013
vn 0.5439694 -0.5249267 -0.6546367
vn -0.9839805 -0.1668833 -0.06270929
vn -0.9999965 -0.002546985 0.0007524703
vn -0.9400124 -0.01798337 0.3406658
vn -0.8991751 0.2017407 0.3883102
vn -0.9583677 0.04630288 -0.2817575
vn -0.8000476 0.099526 -0.5916235
vn -0.9620628 0.2689727 0.045703
vn -0.8050296 0.4553119 0.3802873
vn -0.8105064 0.5779711 0.09502022
vn -0.7282913 0.6602669 -0.1834104
vn -0.8981113 0.3671921 -0.2420042
vn -0.7877322 -0.1236857 -0.6034731
vn -0.5251909 -0.08924047 -0.8462923
vn -0.599525 0.7604915 0.2494442
vn -0.8050296 0.4553119 0.3802873
vn -0.7259382 0.4058138 -0.5552737
vn -0.3367806 -0.3598935 -0.8700894
vn -0.4147953 0.3365419 -0.8453901
vn -0.4979847 0.1118875 -0.8599374
vn -0.1499554 -0.02870122 -0.9882761
vn 0.02839052 -0.1952919 -0.9803342
vn 0.2591211 -0.3880975 -0.8844414
vn 0.1393233 -0.02977089 -0.9897993
vn -0.09624167 0.09233991 -0.9910655
vn 0.1538434 0.09035785 -0.9839551
vn -0.06453984 0.2068604 -0.9762394
vn -0.5630504 0.6814868 -0.4674932
vn -0.4250619 0.819125 -0.3851708
vn -0.2976876 0.5704821 -0.7654622
vn 0.7184359 -0.2671593 -0.6422426
vn 0.4197998 -0.1712584 -0.8913129
vn -0.5545394 0.8271203 -0.09142224
vn -0.006162635 0.3677029 -0.9299229
vn 0.08283702 0.5359912 -0.8401496
vn -0.1931911 0.7260001 -0.6600008
vn -0.04054963 0.8273553 -0.5602133
vn 0.1913577 0.2288701 -0.9544635
vn 0.7949957 -0.07175931 -0.6023558
vn 0.4881845 -0.02100828 -0.8724876
vn 0.5385008 0.1172757 -0.834424
vn 0.8219956 0.07054568 -0.5651075
vn 0.9003324 -0.2880487 -0.3262354
vn 0.5539184 0.2529794 -0.7932061
vn 0.9566492 -0.07692946 -0.2808987
vn 0.9653475 -0.259471 0.02790712
vn 0.3102357 0.3828984 -0.8701394
vn 0.5429575 0.4983126 -0.6759303
vn 0.7674162 0.2524522 -0.5893558
vn 0.9580029 0.08162808 -0.274895
vn 0.2549846 0.6824769 -0.6849876
vn 0.9047764 0.2870649 -0.3146003
vn 0.7471809 0.5231886 -0.4098712
vn 0.47546 0.7528279 -0.4551789
vn 0.9922667 0.0968174 0.07767396
vn 0.9403357 0.3387455 0.03194138
vn 0.9119428 0.1212269 0.3920004
vn 0.9943944 -0.06958212 0.07961195
vn 0.8245168 0.5632021 -0.05454714
vn 0.6431522 0.747132 -0.1677766
vn 0.8997163 -0.2215189 0.3760852
vn 0.742411 0.6332405 0.2187061
vn 0.2272672 0.9035653 -0.363207
vn -0.01271719 0.9910555 -0.132843
vn 0.5388963 0.8422051 -0.0167754
vn 0.9129057 -0.0564043 0.4042545
vn 0.6837418 -0.2211041 0.6954209
vn 0.8287914 -0.4717012 0.3010028
vn 0.6057107 -0.4943458 0.6234876
vn 0.4386285 -0.8165411 0.3753208
vn 0.2835177 -0.4896831 0.824517
vn 0.2417874 -0.8068901 0.53895
vn -0.1079081 -0.4332273 0.8948016
vn -0.1331305 -0.7527119 0.6447489
vn -0.5071893 -0.3711743 0.7778101
vn -0.5572248 -0.6687268 0.492245
vn -0.7797033 -0.5754775 0.2467556
vn 0.3095028 -0.2113594 0.9271113
vn -0.07287337 -0.1829861 0.9804109
vn -0.03908926 -0.02944224 0.9988019
vn 0.3275272 -0.03623644 0.9441466
vn 0.3464472 0.1903637 0.9185511
vn 0.7073818 -0.04755694 0.7052299
vn -0.8065588 -0.308719 0.5041384
vn -0.7665192 -0.165782 0.6204552
vn -0.9150011 -0.4032565 0.01254416
vn -0.9591895 -0.2440671 0.1427818
vn -0.955509 -0.1624724 0.2461816
vn -0.9400124 -0.01798337 0.3406658
vn 0.7122847 0.1601011 0.6833873
vn 0.6672376 0.4584195 0.5870651
vn -0.4356291 -0.1701452 0.8838992
vn -0.3798122 -0.02930915 0.9245992
vn -0.3621042 0.2149934 0.9070051
vn -0.7269682 -0.02319798 0.6862791
vn -0.6800261 0.2057784 0.7037185
vn -0.8991751 0.2017407 0.3883102
vn -0.6347486 0.5233617 0.5684952
vn -0.3833818 0.5472791 0.7439785
vn -0.01590101 0.1973001 0.9802141
vn -0.02983632 0.5277821 0.8488556
vn -0.4064146 0.8111404 0.4205692
vn 0.3362647 0.5089934 0.792371
vn -0.1071682 0.8146877 0.5699114
vn 0.2796978 0.7658966 0.57894
vn -0.3954718 0.9166697 0.05760689
vn -0.1633966 0.9624035 0.2169819
vn 0.1647596 0.921989 0.3504149
vn -0.2910456 0.9110611 -0.2919935
vn 0.5787316 0.700674 0.4172836
vn 0.3801476 0.9117187 0.1557461
vn 0.8579054 0.3957542 0.327684
vn 0.8353652 -0.4315065 -0.3405394
vn 0.5820675 -0.5896484 -0.5599214
vn 0.712025 -0.2886559 -0.6400767
vn 0.4054506 -0.8656577 -0.2936775
vn 0.9253976 -0.1949109 -0.3250373
vn 0.7729431 -0.10899 -0.6250441
vn 0.7933891 -0.6001794 -0.1015792
vn 0.2549345 -0.9642671 -0.07209261
vn 0.9637654 -0.2666531 0.007232486
vn 0.6633254 -0.7385443 0.1206302
vn 0.5092201 -0.8025102 0.3109217
vn 0.7444803 -0.4194734 0.5194141
vn 0.129871 -0.990475 0.04574588
vn 0.09073629 -0.9902501 0.1056962
vn 0.8886166 -0.3650935 0.2776099
vn 0.9413247 -0.1185137 0.3160098
vn 0.9958848 -0.09060531 0.002004889
vn 0.9425242 -0.07629506 -0.3253108
vn 0.9449492 -0.01659428 -0.3267959
vn 0.7890969 -0.0309689 -0.6134877
vn 0.79377 -0.01437622 -0.608048
vn 0.3894345 -0.8112838 0.4360726
vn 0.2663904 -0.783428 0.5614952
vn 0.9999357 -0.01132867 -0.0003421171
vn 0.9999914 0.004078182 -0.0007977453
vn 0.947317 -0.00445689 -0.3202665
vn 0.7966498 -0.01522095 -0.6042494
vn 0.9498257 -0.008597426 -0.3126614
vn 0.9513279 -0.02027924 -0.3075128
vn 0.7992716 -0.02737207 -0.6003463
vn 0.8017988 -0.03154413 -0.596761
vn 0.5738758 -0.4322573 0.6955718
vn 0.6104466 -0.1526729 0.777204
vn 0.948745 -0.01550219 0.3156622
vn 0.8108109 -0.02256288 0.5848731
vn 0.8032902 -0.142791 0.5782176
vn 0.9999935 -0.003558862 -0.0005719144
vn 0.9504469 -0.004772353 0.3108504
vn 0.9505585 0.005817201 0.3104908
vn 0.3553585 -0.4161034 0.8370055
vn 0.9998884 -0.01434241 0.004193103
vn 0.9998013 -0.01790676 0.008767603
vn 0.8103788 0.001702482 0.5859038
vn 0.6040408 0.003111633 0.7969474
vn 0.6090041 -0.02422633 0.7927969
vn 0.3577354 -0.02278805 0.9335449
vn 0.3656567 -0.1498489 0.918608
vn 0.08744521 -0.3854026 0.9185957
vn 0.9529521 -0.02422109 -0.3021516
vn 0.8044153 -0.0241728 -0.5935754
vn 0.9538053 -0.02151958 -0.2996535
vn 0.806684 -0.04725262 -0.589091
vn 0.06759753 -0.15077 0.986255
vn 0.9530352 -0.04520449 -0.2994672
vn 0.9522076 -0.07613441 -0.2958111
vn 0.8070671 -0.0800847 -0.5850036
vn 0.8068014 -0.09581102 -0.5830024
vn 0.9996523 -0.02437475 0.01006461
vn 0.9464501 -0.0262416 0.3217818
vn 0.9989096 -0.04552361 0.0103558
vn 0.9525746 -0.09309653 -0.2897147
vn 0.9960836 -0.08438364 0.026399
vn 0.9537879 -0.09554015 -0.284887
vn 0.9974556 -0.06944575 0.01611053
vn 0.9953902 -0.08825893 0.03753064
vn 0.9368089 -0.0778701 0.3410651
vn 0.9956374 -0.08033007 0.04746859
vn 0.9344336 -0.07168217 0.3488491
vn 0.9438302 -0.04204103 0.3277457
vn 0.7964041 -0.03580156 0.6037042
vn 0.9406651 -0.06606257 0.3328437
vn 0.9388871 -0.07808072 0.3352528
vn 0.7929878 -0.06906139 0.6053105
vn 0.5818145 -0.07130676 0.8101896
vn 0.7933102 -0.07996108 0.6035438
vn 0.7923864 -0.07153007 0.6058113
vn 0.577994 -0.08292692 0.8118165
vn 0.3133793 -0.08139378 0.9461335
vn 0.575794 -0.06954683 0.8146316
vn 0.5725837 -0.06264314 0.8174496
vn 0.3085491 -0.06977627 0.9486457
vn 0.01339849 -0.07128855 0.9973658
vn 0.3052797 -0.06236147 0.9502186
vn 0.3026976 -0.04309326 0.952112
vn 0.008753031 -0.06243406 0.9980108
vn -0.2853499 -0.06348286 0.9563186
vn 0.003376349 -0.04140291 0.9991368
vn 0.0005479914 -0.006761923 0.9999769
vn -0.2895619 -0.04043935 0.9563047
vn -0.5579376 -0.04537039 0.8286418
vn -0.2926081 -0.009188938 0.9561883
vn -0.2926969 0.02930716 0.9557561
vn -0.5601065 -0.0147698 0.8282889
vn -0.7910719 -0.02611582 0.6111655
vn -0.5615194 0.01993625 0.8272234
vn -0.5621668 0.05768525 0.8250096
vn -0.7905912 0.01151759 0.6122359
vn -0.9490225 -0.002875861 0.3151952
vn -0.7907158 0.05517735 0.6096918
vn -0.7886573 0.1423271 0.5981327
vn -0.9462528 0.05205806 0.3192111
vn -0.9988959 0.04646334 -0.006922417
vn -0.9392052 0.1452621 0.311115
vn -0.9891617 0.1467845 -0.003670695
vn -0.9445786 0.1366734 -0.2984824
vn -0.9220536 0.3869111 -0.01081684
vn -0.6181155 0.7695491 0.1603975
vn -0.6714651 0.7407258 -0.02144906
vn -0.3444123 0.9384152 -0.02751633
vn -0.293583 0.9547687 0.0471765
vn -0.1246808 0.9921733 -0.006853394
vn -0.8933957 0.3675471 -0.2583664
vn -0.7930234 0.3455126 -0.5017319
vn -0.6678344 0.7256715 -0.1655239
vn -0.1541851 0.9876134 -0.02909997
vn -0.1673345 0.9857457 -0.01745226
vn -0.06823684 0.9975697 -0.01408299
vn -0.08417652 0.9964079 -0.009249163
vn -0.3554445 0.9321918 -0.06839377
vn -0.6154579 0.7240341 -0.3114258
vn -0.4586686 0.7286426 -0.5086285
vn -0.3223466 0.9420015 -0.09341227
vn -0.09648078 0.9953262 0.004174765
vn -0.05489351 0.9984776 0.005413193
vn -0.06430762 0.9978523 0.01246842
vn -0.06651149 0.9974964 0.02402786
vn -0.09843428 0.9949325 0.0204975
vn -0.06007418 0.9977632 0.02932082
vn -0.1614075 0.9868838 -0.002848369
vn -0.07476299 0.9969953 0.02027173
vn -0.04463367 0.9989994 0.002822858
vn -0.04339152 0.998778 0.02366018
vn -0.03762991 0.9991571 0.01640389
vn -0.2351607 0.9548379 -0.1816153
vn -0.1205614 0.9515452 -0.2828898
vn -0.1166157 0.9929807 -0.01975039
vn -0.05473161 0.9959824 -0.07087723
vn -0.0104196 0.992308 -0.1233542
vn -0.02845006 0.9994469 -0.01721871
vn -0.01904561 0.9993822 -0.02953949
vn -0.03803153 0.999227 0.009940658
vn -0.0388626 0.9991767 0.01164729
vn 0.003532015 0.9991283 -0.04159419
vn -0.03363858 0.9991994 0.02165643
vn 0.003548753 0.999852 -0.0168366
vn 0.1541579 0.9819511 -0.1095791
vn 0.1028777 0.980643 -0.1666001
vn 0.2371791 0.9151878 -0.3258487
vn 0.3409801 0.9116141 -0.229548
vn 0.5903589 0.7090855 -0.385583
vn 0.03702464 0.9860977 -0.1619893
vn 0.1158236 0.9267507 -0.3573768
vn 0.2220335 0.7189171 -0.65868
vn 0.4227546 0.7137979 -0.5583647
vn 0.789256 0.3345963 -0.5148984
vn -0.003012568 0.9392312 -0.3432721
vn 0.5710038 0.3332441 -0.7502687
vn 0.596232 0.1107583 -0.7951351
vn 0.8265334 0.1143084 -0.5511589
vn 0.8244566 0.05210698 -0.5635212
vn -0.003931432 0.7217758 -0.6921158
vn -0.01491225 0.3241665 -0.9458825
vn 0.2944234 0.3267207 -0.8980915
vn -0.2376279 0.7218179 -0.6500092
vn -0.3169108 0.3317803 -0.8885321
vn -0.317949 0.1148067 -0.9411312
vn -0.586589 0.3409736 -0.734609
vn 0.3058695 0.1044397 -0.9463278
vn 0.3039539 0.04096875 -0.9518055
vn -0.01081112 0.1044122 -0.9944754
vn -0.5981128 0.1214419 -0.7921571
vn -0.5916273 0.03147846 -0.8055968
vn -0.8159565 0.1241109 -0.564634
vn -0.004559791 0.0372478 -0.9992956
vn -0.00314853 -0.00365805 -0.9999883
vn -0.3100813 0.03436461 -0.9500887
vn -0.8113413 0.03451467 -0.583553
vn -0.8086593 -0.01724288 -0.5880245
vn -0.9486321 0.04071897 -0.3137498
vn -0.3086131 -0.01231499 -0.9511079
vn -0.3092697 -0.04544891 -0.9498877
vn -0.5881859 -0.01745698 -0.8085374
vn -0.9488106 -0.01938374 -0.3152503
vn -0.9486551 -0.06244215 -0.3100878
vn -0.9997796 -0.01738365 -0.0117693
vn -0.5848219 -0.05264812 -0.8094513
vn -0.580563 -0.08123212 -0.8101531
vn -0.8071355 -0.05626377 -0.5876791
vn -0.9979293 -0.06255987 -0.01494433
vn -0.9960158 -0.08774156 -0.015931
vn -0.9505132 -0.04662964 0.307165
vn -0.8051215 -0.084664 -0.587036
vn -0.8044307 -0.09812111 -0.585887
vn -0.9481059 -0.08905557 -0.3052284
vn -0.9506968 -0.07636344 0.300573
vn -0.9505066 -0.08661855 0.298386
vn -0.7915801 -0.05881282 0.6082286
vn -0.9480367 -0.09448095 -0.3038087
vn -0.9476851 -0.08519631 -0.3076275
vn -0.9957954 -0.09002002 -0.0169682
vn -0.7917483 -0.08010768 0.6055719
vn -0.7920676 -0.08451402 0.6045547
vn -0.5580543 -0.07036087 0.826816
vn -0.9966688 -0.07993852 -0.01615861
vn -0.9958238 -0.0906346 -0.0109679
vn -0.9502221 -0.08351262 0.3001726
vn -0.5584857 -0.08076362 0.8255731
vn -0.5590215 -0.08647746 0.8246312
vn -0.2834285 -0.07538009 0.9560263
vn -0.9473994 -0.09806406 0.3046604
vn -0.9464291 -0.08815017 0.310647
vn -0.7927786 -0.09595521 0.6019092
vn -0.282917 -0.07997959 0.955804
vn -0.2819008 -0.06634165 0.9571472
vn 0.01789515 -0.07875699 0.9967332
vn -0.7971647 -0.08384588 0.5979115
vn -0.7985886 -0.04718978 0.6000245
vn -0.5632507 -0.07300797 0.8230543
vn 0.02333919 -0.06564452 0.9975701
vn 0.02595373 -0.03955271 0.9988804
vn 0.3210127 -0.06838037 0.944603
vn -0.5650623 -0.04802878 0.8236491
vn -0.562152 -0.0380157 0.8261598
vn -0.2801936 -0.04495383 0.9588903
vn 0.3260382 -0.03375474 0.9447537
vn 0.327361 -0.02394892 0.9445958
vn 0.5873524 -0.03220078 0.8086904
vn -0.2780873 -0.03505554 0.9599159
vn -0.2741953 -0.01898039 0.9614868
vn 0.02681691 -0.02968993 0.9991993
vn 0.5915191 -0.02112029 0.8060144
vn 0.595762 -0.01678631 0.8029856
vn 0.8014555 -0.02337701 0.5975973
vn 0.02986942 -0.01775213 0.9993961
vn 0.03584718 -0.007007841 0.9993327
vn 0.3307492 -0.0166107 0.9435725
vn 0.8045781 -0.01662295 0.5936142
vn 0.8057817 -0.007627672 0.5921634
vn 0.9474899 -0.01574573 0.3193975
vn 0.9487923 -0.009293649 0.315764
vn 0.3371582 -0.008686801 0.941408
vn 0.3443135 -0.003259246 0.938849
vn 0.59947 -0.009136815 0.800345
vn 0.8078908 -0.002183404 0.5893282
vn 0.6012377 -0.002311528 0.7990669
vn 0.3506598 0.00477096 0.9364908
vn 0.05187147 0.004395404 0.9986441
vn 0.04415668 -0.002277069 0.999022
vn -0.2634513 -0.003584032 0.964666
vn 0.05796243 -0.02490774 0.998008
vn -0.2501989 -0.03221257 0.9676584
vn -0.2686146 -0.007355315 0.9632196
vn -0.5576 -0.01115156 0.8300349
vn -0.2573635 0.002577116 0.9663112
vn -0.5476081 0.0002432523 0.836735
vn -0.5541565 -0.006195344 0.8323894
vn -0.7888629 -0.007268463 0.6145263
vn -0.5596898 -0.02208069 0.828408
vn -0.7911465 -0.02846969 0.6109638
vn -0.7906309 -0.01687663 0.6120603
vn -0.9433285 -0.02057645 0.3312222
vn -0.7937865 -0.03668877 0.607089
vn -0.9464871 -0.03499367 0.320839
vn -0.9446892 -0.0331935 0.3262828
vn -0.9993839 -0.03473987 -0.005008957
vn -0.9476755 -0.045982 0.3159062
vn -0.9986259 -0.05230974 -0.003144193
vn -0.9991733 -0.04011663 -0.006580048
vn -0.945645 -0.05216102 -0.3209903
vn -0.9964052 -0.0846229 -0.003937326
vn -0.9454946 -0.08100194 -0.3154024
vn -0.9467714 -0.06192438 -0.3158945
vn -0.804931 -0.06722076 -0.5895483
vn -0.9453649 -0.09002382 -0.3133384
vn -0.8005801 -0.09672051 -0.5913683
vn -0.8025575 -0.07696497 -0.5915892
vn -0.5840816 -0.07332347 -0.8083764
vn -0.8030624 -0.09715996 -0.5879206
vn -0.577702 -0.1049844 -0.8094682
vn -0.5796332 -0.09862517 -0.8088871
vn -0.3150012 -0.09686093 -0.9441357
vn -0.5782008 -0.09875821 -0.8098955
vn -0.3106905 -0.09693669 -0.9455552
vn -0.3119708 -0.1075649 -0.943983
vn -0.01760205 -0.1070325 -0.9940997
vn -0.3098678 -0.07685134 -0.9476686
vn -0.008596691 -0.06773911 -0.997666
vn -0.01362298 -0.09272635 -0.9955984
vn 0.2945725 -0.08710093 -0.9516515
vn -0.004389153 -0.03466782 -0.9993892
vn 0.3010353 -0.02926003 -0.953164
vn 0.2989875 -0.06091625 -0.9523107
vn 0.581207 -0.06151267 -0.8114274
vn 0.3022768 0.002653376 -0.9532165
vn 0.5879289 0.008150532 -0.8088716
vn 0.5840075 -0.02606697 -0.8113297
vn 0.5924394 0.04739797 -0.8042195
vn 0.82061 0.01324479 -0.5713351
vn 0.8159096 -0.02787778 -0.5775071
vn 0.8114183 -0.06512885 -0.5808258
vn 0.8087612 -0.08534842 -0.5819116
vn 0.5782083 -0.0839277 -0.8115609
vn 0.8071629 -0.09606984 -0.5824592
vn 0.5737692 -0.09737127 -0.8132083
vn 0.5696967 -0.09639487 -0.8161824
vn 0.8068014 -0.09581102 -0.5830024
vn 0.8070671 -0.0800847 -0.5850036
vn 0.2880382 -0.10265 -0.9521013
vn 0.2827578 -0.09733041 -0.9542404
vn 0.2804559 -0.07948283 -0.9565703
vn 0.568338 -0.08046646 -0.818851
vn 0.806684 -0.04725262 -0.589091
vn -0.02090594 -0.09697377 -0.9950674
vn 0.5674773 -0.05209874 -0.8217392
vn 0.5645882 -0.03075343 -0.8247995
vn 0.8044153 -0.0241728 -0.5935754
vn 0.8017988 -0.03154413 -0.596761
vn -0.02230223 -0.07770003 -0.9967272
vn -0.02538993 -0.06374099 -0.9976434
vn 0.2778283 -0.05717636 -0.9589277
vn -0.3171718 -0.07432294 -0.9454513
vn -0.3170222 -0.06844395 -0.9459452
vn -0.3241041 -0.0576498 -0.9442633
vn -0.5850797 -0.06896721 -0.8080379
vn 0.2746169 -0.03706767 -0.960839
vn 0.2734012 -0.0413771 -0.9610098
vn -0.0328534 -0.0453799 -0.9984294
vn -0.5878443 -0.0668728 -0.8062053
vn -0.591964 -0.04091245 -0.8049254
vn -0.8042088 -0.06424804 -0.5908641
vn -0.03695886 -0.04265212 -0.9984062
vn -0.03682891 -0.03854879 -0.9985778
vn -0.331182 -0.04256811 -0.9426062
vn -0.8048111 -0.03837111 -0.5922894
vn -0.8065434 -0.02444214 -0.5906695
vn -0.9456415 -0.03625359 -0.323184
vn -0.3314368 -0.03593998 -0.9427927
vn -0.3314714 -0.02672163 -0.9430867
vn -0.5924303 -0.03046435 -0.8050455
vn -0.9472978 -0.0210318 -0.3196632
vn -0.9489023 -0.01698493 -0.3151127
vn -0.9997811 -0.02088184 0.001294498
vn -0.5931935 -0.02170325 -0.8047674
vn -0.5985599 -0.02156653 -0.8007877
vn -0.8079578 -0.02003318 -0.5888997
vn -0.9998877 -0.01386131 0.00570263
vn -0.9991674 -0.04021399 0.006885165
vn -0.9425293 -0.009671602 0.3339835
vn -0.813587 -0.03481296 -0.5804
vn -0.8215954 -0.1006192 -0.561121
vn -0.9503028 -0.04447245 -0.3081346
vn -0.9426998 -0.02406971 0.3327729
vn -0.9404806 -0.09668875 0.325803
vn -0.7870654 -0.007779235 0.6168205
vn -0.9468767 -0.1266189 -0.2956215
vn -0.919611 -0.2756848 -0.2798456
vn -0.9921359 -0.1250885 0.00437078
vn -0.7829258 -0.06493238 0.6187173
vn -0.7633795 -0.2133723 0.6096917
vn -0.5393049 -0.04441205 0.8409387
vn -0.9610009 -0.2765125 -0.004269885
vn -0.9110101 -0.41235 -0.005313993
vn -0.9168787 -0.2506074 0.3106917
vn -0.5207427 -0.1801099 0.8344983
vn -0.4654456 -0.4016946 0.788671
vn -0.2340769 -0.1604269 0.9588906
vn -0.1947475 -0.3790788 0.9046395
vn -0.8545362 -0.42638 0.2965939
vn -0.707146 -0.6468001 0.2856468
vn -0.6944481 -0.4229492 0.5821133
vn 0.09467206 -0.715406 0.6922655
vn -0.1401 -0.6456203 0.7506972
vn -0.5201346 -0.6905277 0.5026247
vn -0.3541468 -0.6793402 0.6427106
vn -0.05095821 -0.9202534 0.387991
vn 0.04977141 -0.9691558 0.2413707
vn -0.1629763 -0.9600155 0.227616
vn 0.07857579 -0.9828792 0.1666567
vn -0.1079986 -0.9547676 0.2770472
vn 0.02722942 -0.9987035 0.04300939
vn 0.04295954 -0.9989761 0.014183
vn 0.0395453 -0.9989769 -0.02194018
vn 0.01472759 -0.9998842 0.003810182
vn -0.009563313 -0.9997622 -0.01959863
vn -0.02265923 -0.9981037 -0.05723212
vn 0.129871 -0.990475 0.04574588
vn 0.2549345 -0.9642671 -0.07209261
vn -0.320466 -0.9319841 0.1694317
vn 0.01757721 -0.9987302 -0.04721306
vn 0.01556308 -0.9899587 -0.1404978
vn 0.4054506 -0.8656577 -0.2936775
vn 0.04761575 -0.9988564 0.004330393
vn -0.4344233 -0.9006249 0.01229762
vn 0.05067584 -0.9984213 -0.02422249
vn 0.06667945 -0.996867 -0.04254514
vn 0.04910132 -0.9960329 -0.07421324
vn 0.001786138 -0.9969316 -0.07825799
vn -0.7961369 -0.6050695 0.007540271
vn -0.2872709 -0.9438639 -0.1630839
vn 0.07221268 -0.9941286 -0.08058326
vn -0.1671353 -0.945312 -0.2800909
vn -0.7329206 -0.6346511 -0.2450415
vn 0.06254537 -0.9912932 -0.1158703
vn -0.8795621 -0.3947645 -0.265578
vn 0.03053781 -0.994556 -0.09962922
vn -0.5870103 -0.66302 -0.4645678
vn -0.3906853 -0.6587495 -0.6429729
vn -0.7703913 -0.389556 -0.5047211
vn 0.03971355 -0.9897605 -0.1371024
vn -0.8110635 -0.2432801 -0.5319687
vn -0.1107967 -0.925694 -0.361683
vn 0.02935165 -0.9839481 -0.1760248
vn 0.02895924 -0.9868454 -0.159052
vn 0.07464654 -0.8802819 -0.4685422
vn -0.03549143 -0.8782184 -0.4769412
vn 0.01375692 -0.9889006 -0.1479405
vn 0.1088792 -0.9029073 -0.415817
vn 0.209948 -0.6684505 -0.7135094
vn 0.1695606 -0.9092075 -0.3802512
vn 0.3454548 -0.6682385 -0.6588766
vn 0.4503486 -0.4092312 -0.7935464
vn 0.5820675 -0.5896484 -0.5599214
vn 0.712025 -0.2886559 -0.6400767
vn 0.7729431 -0.10899 -0.6250441
vn -0.1319878 -0.6543626 -0.744573
vn -0.2357279 -0.4092782 -0.8814328
vn 0.09320042 -0.6411145 -0.761765
vn 0.06045217 -0.4415681 -0.8951888
vn 0.01295614 -0.2196096 -0.9755018
vn 0.2523185 -0.4529913 -0.8550639
vn 0.2747294 -0.2345753 -0.9324688
vn 0.2775727 -0.06988106 -0.9581597
vn 0.5226749 -0.1860151 -0.8319912
vn 0.5547999 -0.05515189 -0.8301538
vn 0.5615077 -0.01826677 -0.8272699
vn 0.7890969 -0.0309689 -0.6134877
vn 0.79377 -0.01437622 -0.608048
vn 0.7966498 -0.01522095 -0.6042494
vn 0.5602572 -0.01949342 -0.8280893
vn 0.5600715 -0.03347247 -0.8277678
vn 0.7992716 -0.02737207 -0.6003463
vn 0.5617713 -0.03759586 -0.826438
vn 0.2728761 -0.0373689 -0.9613231
vn 0.2726303 -0.02231216 -0.9618601
vn 0.2737504 -0.01958717 -0.9616013
vn -0.03692518 -0.02555797 -0.9989912
vn -0.03545794 -0.01929091 -0.999185
vn -0.023445 -0.05960777 -0.9979465
vn -0.3321124 -0.01808044 -0.9430665
vn -0.3314704 -0.04963096 -0.9421594
vn -0.3083019 -0.1895248 -0.9322179
vn -0.609508 -0.06629019 -0.7900035
vn -0.6048852 -0.2013474 -0.7704371
vn -0.5485792 -0.3921699 -0.7384198

vt 0.766202 0.347595
vt 0.775414 0.348236
vt 0.769367 0.342997
vt 0.76895 0.352333
vt 0.7803 0.354674
vt 0.783276 0.344582
vt 0.761131 0.35538
vt 0.759274 0.347512
vt 0.7731 0.358901
vt 0.754741 0.357702
vt 0.750077 0.348232
vt 0.742034 0.349396
vt 0.765847 0.363205
vt 0.74911 0.359875
vt 0.744112 0.362655
vt 0.734352 0.351833
vt 0.760513 0.366229
vt 0.755883 0.369435
vt 0.763218 0.377896
vt 0.767066 0.374371
vt 0.77172 0.370503
vt 0.751817 0.372572
vt 0.747626 0.376434
vt 0.777264 0.366286
vt 0.782811 0.37251
vt 0.777902 0.377351
vt 0.784554 0.383047
vt 0.774152 0.38158
vt 0.759716 0.381535
vt 0.768061 0.389371
vt 0.771059 0.385588
vt 0.781447 0.387728
vt 0.77898 0.392032
vt 0.785337 0.361032
vt 0.756089 0.385541
vt 0.751307 0.391281
vt 0.788899 0.392561
vt 0.764867 0.393787
vt 0.774032 0.400955
vt 0.776628 0.39624
vt 0.787202 0.397357
vt 0.796433 0.396319
vt 0.790295 0.387644
vt 0.760662 0.399791
vt 0.75532 0.407779
vt 0.785502 0.401819
vt 0.794763 0.405918
vt 0.795664 0.401178
vt 0.805209 0.403742
vt 0.770418 0.407384
vt 0.78057 0.413901
vt 0.783558 0.406868
vt 0.765573 0.41573
vt 0.760091 0.424944
vt 0.793467 0.411515
vt 0.804111 0.414942
vt 0.804888 0.408752
vt 0.815834 0.410089
vt 0.77626 0.422876
vt 0.787448 0.429006
vt 0.791149 0.41925
vt 0.771142 0.432454
vt 0.765324 0.442468
vt 0.802392 0.423415
vt 0.814452 0.42644
vt 0.815618 0.417097
vt 0.828173 0.417909
vt 0.782655 0.439286
vt 0.794682 0.445289
vt 0.799211 0.434058
vt 0.776891 0.44986
vt 0.770236 0.460611
vt 0.811668 0.438138
vt 0.824917 0.4414
vt 0.827519 0.428316
vt 0.788858 0.456723
vt 0.801149 0.46305
vt 0.807224 0.450495
vt 0.841743 0.429276
vt 0.842004 0.417114
vt 0.83898 0.444378
vt 0.840796 0.408182
vt 0.833783 0.459923
vt 0.820257 0.455183
vt 0.813691 0.469045
vt 0.805502 0.482575
vt 0.826461 0.475216
vt 0.81741 0.489842
vt 0.807143 0.503584
vt 0.827698 0.410083
vt 0.82657 0.404059
vt 0.838626 0.401251
vt 0.835562 0.3948
vt 0.815568 0.404552
vt 0.824729 0.398031
vt 0.831559 0.388513
vt 0.814732 0.398682
vt 0.822289 0.39178
vt 0.805249 0.398398
vt 0.813555 0.393104
vt 0.811438 0.386809
vt 0.819357 0.385487
vt 0.826088 0.380696
vt 0.821024 0.375407
vt 0.80477 0.393024
vt 0.815789 0.377328
vt 0.81297 0.36889
vt 0.819677 0.367048
vt 0.8089 0.359878
vt 0.817008 0.356924
vt 0.810658 0.348618
vt 0.808461 0.379856
vt 0.797466 0.39064
vt 0.798345 0.386662
vt 0.803782 0.386545
vt 0.80063 0.380487
vt 0.79451 0.382967
vt 0.78942 0.377787
vt 0.796059 0.373555
vt 0.804633 0.37088
vt 0.79073 0.367267
vt 0.799828 0.363121
vt 0.794081 0.356692
vt 0.802342 0.353017
vt 0.788295 0.350858
vt 0.795833 0.347222
vt 0.802303 0.343341
vt 0.790788 0.341823
vt 0.796478 0.340244
vt 0.778989 0.989583
vt 0.761413 0.990942
vt 0.776209 0.998008
vt 0.793878 0.996047
vt 0.770834 0.984198
vt 0.749274 0.978294
vt 0.761289 0.975669
vt 0.739718 0.960988
vt 0.789625 0.98592
vt 0.783077 0.979052
vt 0.80275 0.97817
vt 0.808581 0.986107
vt 0.819454 0.973304
vt 0.774051 0.973345
vt 0.794491 0.973781
vt 0.80553 0.966155
vt 0.813105 0.968987
vt 0.822816 0.958269
vt 0.831303 0.960282
vt 0.839666 0.943204
vt 0.7859 0.96962
vt 0.765615 0.965979
vt 0.752646 0.965294
vt 0.760604 0.957761
vt 0.777506 0.96382
vt 0.789261 0.960075
vt 0.797053 0.963146
vt 0.806931 0.954939
vt 0.81463 0.955416
vt 0.820471 0.942115
vt 0.749398 0.955561
vt 0.772432 0.956765
vt 0.828616 0.942519
vt 0.829467 0.925462
vt 0.840506 0.923957
vt 0.834665 0.905603
vt 0.821965 0.927692
vt 0.815273 0.931272
vt 0.824518 0.908207
vt 0.825607 0.894034
vt 0.811341 0.891129
vt 0.811465 0.901048
vt 0.818012 0.913841
vt 0.812347 0.943318
vt 0.804991 0.944874
vt 0.796493 0.886543
vt 0.789209 0.874341
vt 0.812254 0.919973
vt 0.79888 0.952781
vt 0.806174 0.92679
vt 0.806962 0.935785
vt 0.799139 0.945289
vt 0.792976 0.949844
vt 0.783358 0.954648
vt 0.790413 0.945123
vt 0.798797 0.940205
vt 0.789832 0.939043
vt 0.798236 0.933337
vt 0.80746 0.911278
vt 0.801193 0.906028
vt 0.802521 0.920077
vt 0.770575 0.949699
vt 0.780867 0.948319
vt 0.801069 0.896742
vt 0.796005 0.927506
vt 0.792447 0.922577
vt 0.797417 0.915159
vt 0.791886 0.912212
vt 0.788649 0.933223
vt 0.770907 0.942509
vt 0.780587 0.942094
vt 0.780816 0.935848
vt 0.772723 0.935962
vt 0.760573 0.948516
vt 0.781096 0.931417
vt 0.76187 0.940319
vt 0.750747 0.945072
vt 0.786118 0.927973
vt 0.782071 0.924393
vt 0.776634 0.929809
vt 0.765968 0.93287
vt 0.787497 0.918925
vt 0.771011 0.926478
vt 0.776883 0.921436
vt 0.781874 0.916238
vt 0.759597 0.928128
vt 0.765812 0.92184
vt 0.754544 0.921311
vt 0.754098 0.935931
vt 0.772733 0.917286
vt 0.777641 0.914495
vt 0.742146 0.938027
vt 0.77071 0.911652
vt 0.785453 0.910635
vt 0.787155 0.904555
vt 0.778367 0.910313
vt 0.747738 0.928854
vt 0.735412 0.927952
vt 0.739655 0.949533
vt 0.73013 0.936844
vt 0.723926 0.945445
vt 0.723584 0.92209
vt 0.714235 0.927474
vt 0.720917 0.906796
vt 0.710002 0.909027
vt 0.721135 0.891907
vt 0.709867 0.890797
vt 0.711672 0.876271
vt 0.732652 0.915252
vt 0.732226 0.902002
vt 0.743339 0.896441
vt 0.742436 0.908363
vt 0.75248 0.902552
vt 0.743702 0.919257
vt 0.723075 0.877931
vt 0.735806 0.875876
vt 0.713955 0.86685
vt 0.722774 0.865262
vt 0.735993 0.863291
vt 0.75248 0.861963
vt 0.752739 0.912409
vt 0.761631 0.907813
vt 0.73371 0.888856
vt 0.746773 0.885453
vt 0.76049 0.882849
vt 0.750498 0.874393
vt 0.766072 0.875192
vt 0.771581 0.866269
vt 0.782164 0.87902
vt 0.774144 0.884405
vt 0.755748 0.892934
vt 0.767504 0.891212
vt 0.786574 0.888815
vt 0.763499 0.899761
vt 0.778595 0.892633
vt 0.773106 0.899056
vt 0.792509 0.896721
vt 0.785163 0.898163
vt 0.779622 0.90027
vt 0.79364 0.904928
vt 0.770876 0.905634
vt 0.77927 0.905063
vt 0.762679 0.915511
vt 0.656416 0.586336
vt 0.653545 0.593156
vt 0.664449 0.595431
vt 0.643623 0.586085
vt 0.663676 0.585546
vt 0.675453 0.594741
vt 0.651295 0.579998
vt 0.636804 0.57636
vt 0.659745 0.57589
vt 0.644444 0.570546
vt 0.639319 0.560802
vt 0.649797 0.557629
vt 0.630496 0.564392
vt 0.62343 0.551183
vt 0.65416 0.566744
vt 0.665455 0.563994
vt 0.670225 0.573416
vt 0.674139 0.583644
vt 0.685837 0.580586
vt 0.688412 0.591821
vt 0.702857 0.586604
vt 0.636083 0.551501
vt 0.636629 0.543514
vt 0.682098 0.570087
vt 0.694829 0.564909
vt 0.699102 0.57548
vt 0.717543 0.57944
vt 0.712657 0.568579
vt 0.72617 0.560389
vt 0.731983 0.570956
vt 0.745932 0.56144
vt 0.646759 0.54907
vt 0.65754 0.545897
vt 0.677731 0.560157
vt 0.673253 0.550585
vt 0.661148 0.55484
vt 0.70766 0.558146
vt 0.702243 0.547847
vt 0.690133 0.554719
vt 0.645221 0.540922
vt 0.720197 0.550016
vt 0.732293 0.540987
vt 0.685212 0.544832
vt 0.680178 0.535155
vt 0.668934 0.541288
vt 0.664757 0.532232
vt 0.654504 0.537243
vt 0.643861 0.5333
vt 0.739214 0.551154
vt 0.759271 0.551075
vt 0.751714 0.541132
vt 0.771967 0.540037
vt 0.651362 0.529055
vt 0.763637 0.53046
vt 0.775061 0.519305
vt 0.784208 0.528547
vt 0.795952 0.516442
vt 0.743959 0.531288
vt 0.736008 0.521547
vt 0.755053 0.520971
vt 0.785938 0.507676
vt 0.775686 0.499034
vt 0.79615 0.495469
vt 0.765655 0.510186
vt 0.785063 0.487475
vt 0.773944 0.479426
vt 0.793651 0.475472
vt 0.781864 0.468185
vt 0.746295 0.511558
vt 0.737319 0.502202
vt 0.756074 0.501155
vt 0.76532 0.490429
vt 0.746318 0.492167
vt 0.736384 0.483107
vt 0.754842 0.481849
vt 0.762831 0.471299
vt 0.744306 0.473184
vt 0.733796 0.464332
vt 0.751829 0.463028
vt 0.758854 0.452748
vt 0.740953 0.454496
vt 0.73015 0.445765
vt 0.747717 0.444534
vt 0.754133 0.434602
vt 0.736818 0.435984
vt 0.726075 0.427261
vt 0.743279 0.426252
vt 0.749435 0.416823
vt 0.73267 0.41756
vt 0.72221 0.408845
vt 0.739087 0.40814
vt 0.745386 0.399155
vt 0.728899 0.399253
vt 0.718818 0.390595
vt 0.735689 0.390124
vt 0.742217 0.382146
vt 0.726035 0.381199
vt 0.715914 0.372995
vt 0.733068 0.372836
vt 0.738962 0.366709
vt 0.723299 0.364277
vt 0.711851 0.357326
vt 0.729362 0.357386
vt 0.717014 0.35085
vt 0.705362 0.344415
vt 0.720513 0.345749
vt 0.734827 0.345339
vt 0.722663 0.341077
vt 0.724416 0.336059
vt 0.735048 0.338918
vt 0.733945 0.331729
vt 0.709011 0.339804
vt 0.698755 0.333068
vt 0.711982 0.335647
vt 0.725511 0.330563
vt 0.71709 0.326912
vt 0.732859 0.326676
vt 0.727061 0.324078
vt 0.714667 0.331343
vt 0.702336 0.329527
vt 0.69296 0.322164
vt 0.705695 0.32564
vt 0.719538 0.321527
vt 0.730031 0.318228
vt 0.722916 0.315193
vt 0.715148 0.311036
vt 0.712056 0.317546
vt 0.708391 0.30805
vt 0.708727 0.321601
vt 0.704948 0.311228
vt 0.696927 0.304922
vt 0.703624 0.301803
vt 0.695659 0.294088
vt 0.696716 0.318955
vt 0.68772 0.311292
vt 0.700763 0.315666
vt 0.691662 0.307851
vt 0.683631 0.299722
vt 0.689271 0.297343
vt 0.681983 0.288204
vt 0.688428 0.285848
vt 0.684122 0.277375
vt 0.676839 0.279233
vt 0.681668 0.271655
vt 0.676674 0.270848
vt 0.669463 0.270034
vt 0.671109 0.280786
vt 0.665542 0.282231
vt 0.66335 0.270443
vt 0.657247 0.271326
vt 0.676457 0.29083
vt 0.671356 0.293045
vt 0.666298 0.295381
vt 0.66027 0.284133
vt 0.650994 0.273025
vt 0.678971 0.30272
vt 0.655169 0.286312
vt 0.649032 0.289503
vt 0.643401 0.276285
vt 0.633513 0.281923
vt 0.67429 0.305308
vt 0.670069 0.308296
vt 0.661685 0.297976
vt 0.683304 0.314131
vt 0.679366 0.317322
vt 0.674474 0.321282
vt 0.689094 0.325464
vt 0.656255 0.301355
vt 0.648754 0.306622
vt 0.664943 0.31197
vt 0.684396 0.329563
vt 0.678282 0.335228
vt 0.694534 0.337277
vt 0.658 0.317328
vt 0.64941 0.324754
vt 0.667943 0.32683
vt 0.689039 0.342993
vt 0.681988 0.350791
vt 0.700261 0.350426
vt 0.659848 0.334306
vt 0.651498 0.342701
vt 0.670694 0.342921
vt 0.693433 0.358319
vt 0.68576 0.367274
vt 0.70486 0.365663
vt 0.662768 0.351393
vt 0.654722 0.360484
vt 0.674267 0.359493
vt 0.697178 0.374942
vt 0.689671 0.384385
vt 0.708337 0.382516
vt 0.666391 0.368562
vt 0.658643 0.378159
vt 0.678003 0.376485
vt 0.700958 0.392267
vt 0.69374 0.402015
vt 0.711695 0.400359
vt 0.67053 0.385952
vt 0.663406 0.395656
vt 0.682348 0.393906
vt 0.704659 0.410233
vt 0.697657 0.419914
vt 0.715371 0.418648
vt 0.675247 0.403483
vt 0.668281 0.413118
vt 0.686611 0.411608
vt 0.70858 0.428341
vt 0.701843 0.437864
vt 0.71939 0.43698
vt 0.679691 0.421105
vt 0.673068 0.430543
vt 0.690846 0.429397
vt 0.712621 0.446541
vt 0.705758 0.455948
vt 0.723251 0.455406
vt 0.684285 0.438715
vt 0.677875 0.447932
vt 0.695153 0.447205
vt 0.71613 0.464869
vt 0.708887 0.474173
vt 0.726323 0.473977
vt 0.688549 0.456382
vt 0.681978 0.465388
vt 0.698876 0.465163
vt 0.718605 0.48342
vt 0.710624 0.492672
vt 0.728085 0.492793
vt 0.691979 0.4742
vt 0.684937 0.483031
vt 0.701501 0.483328
vt 0.719396 0.502205
vt 0.710294 0.511323
vt 0.727837 0.511855
vt 0.693874 0.492224
vt 0.685938 0.500751
vt 0.7023 0.501681
vt 0.717923 0.521111
vt 0.707522 0.52983
vt 0.725238 0.53101
vt 0.713984 0.539842
vt 0.693585 0.510239
vt 0.684477 0.518301
vt 0.700754 0.519951
vt 0.696608 0.53783
vt 0.690729 0.527972
vt 0.674904 0.525688
vt 0.669153 0.516493
vt 0.677714 0.508904
vt 0.670295 0.499871
vt 0.660126 0.523357
vt 0.654782 0.514933
vt 0.677696 0.491606
vt 0.668813 0.482985
vt 0.662714 0.507654
vt 0.655415 0.49939
vt 0.662139 0.49135
vt 0.653241 0.483529
vt 0.675483 0.474234
vt 0.665401 0.466037
vt 0.659344 0.474932
vt 0.649222 0.467629
vt 0.671541 0.457039
vt 0.660739 0.449211
vt 0.65488 0.458482
vt 0.643956 0.451674
vt 0.666795 0.439899
vt 0.655377 0.432395
vt 0.649535 0.442058
vt 0.637908 0.435632
vt 0.661599 0.42276
vt 0.64989 0.415512
vt 0.643644 0.425527
vt 0.631654 0.419265
vt 0.656565 0.405546
vt 0.644528 0.398301
vt 0.637919 0.408687
vt 0.625808 0.402216
vt 0.65142 0.388115
vt 0.639436 0.380594
vt 0.632438 0.391245
vt 0.620347 0.384291
vt 0.646848 0.370274
vt 0.635153 0.362163
vt 0.627498 0.372992
vt 0.615664 0.365331
vt 0.643159 0.35198
vt 0.632051 0.342988
vt 0.623595 0.353776
vt 0.612275 0.345165
vt 0.640628 0.333257
vt 0.630279 0.323189
vt 0.621083 0.333573
vt 0.610268 0.323856
vt 0.639517 0.31418
vt 0.630289 0.302759
vt 0.62008 0.312511
vt 0.64059 0.294806
vt 0.62177 0.290583
vt 0.61029 0.301427
vt 0.599544 0.314033
vt 0.589707 0.327923
vt 0.601028 0.336481
vt 0.580849 0.342595
vt 0.592473 0.349968
vt 0.584676 0.364082
vt 0.572892 0.357799
vt 0.565728 0.373301
vt 0.604031 0.357612
vt 0.596462 0.370679
vt 0.589525 0.384196
vt 0.577595 0.378616
vt 0.559216 0.389125
vt 0.60833 0.377444
vt 0.571115 0.393502
vt 0.565245 0.408772
vt 0.553268 0.405324
vt 0.548214 0.422083
vt 0.601558 0.389975
vt 0.595214 0.402843
vt 0.583115 0.398061
vt 0.61368 0.395978
vt 0.607372 0.407944
vt 0.601581 0.420149
vt 0.619529 0.413405
vt 0.577274 0.412266
vt 0.572232 0.426822
vt 0.589387 0.416009
vt 0.613791 0.424749
vt 0.608666 0.436166
vt 0.625938 0.429887
vt 0.584306 0.429417
vt 0.58019 0.442984
vt 0.596476 0.432481
vt 0.620742 0.440542
vt 0.616103 0.451241
vt 0.63256 0.445699
vt 0.592242 0.444906
vt 0.588979 0.45726
vt 0.604282 0.447626
vt 0.627566 0.455764
vt 0.623011 0.465941
vt 0.638625 0.461161
vt 0.600714 0.459069
vt 0.598018 0.470344
vt 0.612084 0.462003
vt 0.633515 0.470786
vt 0.62874 0.480546
vt 0.643645 0.476621
vt 0.608728 0.472733
vt 0.606069 0.483413
vt 0.618937 0.476192
vt 0.638294 0.485577
vt 0.633062 0.494764
vt 0.647233 0.491927
vt 0.615377 0.486326
vt 0.612545 0.495113
vt 0.624426 0.490086
vt 0.641247 0.500374
vt 0.635753 0.507923
vt 0.648508 0.507166
vt 0.620735 0.498383
vt 0.617966 0.504744
vt 0.628617 0.502654
vt 0.642001 0.514135
vt 0.636631 0.519545
vt 0.647235 0.52126
vt 0.640968 0.526054
vt 0.625088 0.508816
vt 0.622621 0.513467
vt 0.631313 0.513909
vt 0.636635 0.535943
vt 0.635358 0.529513
vt 0.627628 0.518578
vt 0.631921 0.523753
vt 0.631269 0.531348
vt 0.629799 0.536353
vt 0.623922 0.522542
vt 0.627688 0.54351
vt 0.627811 0.527634
vt 0.62405 0.532914
vt 0.619399 0.527111
vt 0.614206 0.531611
vt 0.619619 0.538522
vt 0.613056 0.543076
vt 0.600508 0.542397
vt 0.605182 0.552049
vt 0.588848 0.548181
vt 0.620145 0.517472
vt 0.607651 0.53411
vt 0.587899 0.537261
vt 0.57526 0.540027
vt 0.616178 0.520719
vt 0.614617 0.51385
vt 0.61331 0.516828
vt 0.611223 0.523831
vt 0.605291 0.52489
vt 0.598897 0.532972
vt 0.616146 0.509083
vt 0.608814 0.512271
vt 0.609202 0.517195
vt 0.602539 0.510267
vt 0.609385 0.507238
vt 0.604026 0.516669
vt 0.610576 0.502078
vt 0.597556 0.523616
vt 0.602726 0.505335
vt 0.595715 0.503924
vt 0.603223 0.499911
vt 0.597159 0.516198
vt 0.604281 0.492661
vt 0.596201 0.510237
vt 0.592085 0.51493
vt 0.590462 0.519939
vt 0.585332 0.514559
vt 0.59018 0.510724
vt 0.588699 0.527375
vt 0.581199 0.520767
vt 0.575988 0.514516
vt 0.578075 0.529811
vt 0.57085 0.522266
vt 0.564578 0.513275
vt 0.564422 0.529726
vt 0.556358 0.51969
vt 0.549408 0.507247
vt 0.58836 0.505256
vt 0.587208 0.498697
vt 0.581509 0.508115
vt 0.57917 0.50173
vt 0.577147 0.493226
vt 0.571723 0.507038
vt 0.568049 0.497421
vt 0.565338 0.485447
vt 0.558984 0.5025
vt 0.55514 0.488919
vt 0.55336 0.473254
vt 0.544471 0.492187
vt 0.542055 0.474964
vt 0.54217 0.457116
vt 0.553889 0.456923
vt 0.556338 0.440567
vt 0.544419 0.439391
vt 0.560219 0.424484
vt 0.568238 0.441648
vt 0.565498 0.456555
vt 0.564409 0.471356
vt 0.577179 0.456528
vt 0.575535 0.469859
vt 0.575619 0.482527
vt 0.586832 0.469341
vt 0.586045 0.481035
vt 0.586377 0.491013
vt 0.596301 0.481428
vt 0.595603 0.491013
vt 0.595502 0.498401

usemtl mannequin (Instance)
usemap mannequin (Instance)
f 1331/1331/1331 1332/1332/1332 1333/1333/1333
f 1331/1331/1331 1334/1334/1334 1332/1332/1332
f 1335/1335/1335 1332/1332/1332 1334/1334/1334
f 1336/1336/1336 1332/1332/1332 1335/1335/1335
f 1331/1331/1331 1337/1337/1337 1334/1334/1334
f 1331/1331/1331 1338/1338/1338 1337/1337/1337
f 1335/1335/1335 1334/1334/1334 1339/1339/1339
f 1339/1339/1339 1334/1334/1334 1337/1337/1337
f 1340/1340/1340 1337/1337/1337 1338/1338/1338
f 1340/1340/1340 1338/1338/1338 1341/1341/1341
f 1342/1342/1342 1340/1340/1340 1341/1341/1341
f 1339/1339/1339 1337/1337/1337 1343/1343/1343
f 1343/1343/1343 1337/1337/1337 1340/1340/1340
f 1342/1342/1342 1344/1344/1344 1340/1340/1340
f 1345/1345/1345 1344/1344/1344 1342/1342/1342
f 1345/1345/1345 1342/1342/1342 1346/1346/1346
f 1347/1347/1347 1340/1340/1340 1344/1344/1344
f 1343/1343/1343 1340/1340/1340 1347/1347/1347
f 1345/1345/1345 1348/1348/1348 1344/1344/1344
f 1347/1347/1347 1344/1344/1344 1348/1348/1348
f 1347/1347/1347 1348/1348/1348 1349/1349/1349
f 1343/1343/1343 1347/1347/1347 1350/1350/1350
f 1347/1347/1347 1349/1349/1349 1350/1350/1350
f 1339/1339/1339 1343/1343/1343 1351/1351/1351
f 1343/1343/1343 1350/1350/1350 1351/1351/1351
f 1345/1345/1345 1352/1352/1352 1348/1348/1348
f 1349/1349/1349 1348/1348/1348 1352/1352/1352
f 1353/1353/1353 1352/1352/1352 1345/1345/1345
f 1339/1339/1339 1351/1351/1351 1354/1354/1354
f 1355/1355/1355 1354/1354/1354 1351/1351/1351
f 1335/1335/1335 1339/1339/1339 1354/1354/1354
f 1356/1356/1356 1351/1351/1351 1350/1350/1350
f 1355/1355/1355 1351/1351/1351 1356/1356/1356
f 1357/1357/1357 1355/1355/1355 1356/1356/1356
f 1356/1356/1356 1350/1350/1350 1358/1358/1358
f 1349/1349/1349 1358/1358/1358 1350/1350/1350
f 1357/1357/1357 1356/1356/1356 1358/1358/1358
f 1353/1353/1353 1359/1359/1359 1352/1352/1352
f 1349/1349/1349 1352/1352/1352 1359/1359/1359
f 1349/1349/1349 1359/1359/1359 1360/1360/1360
f 1349/1349/1349 1361/1361/1361 1358/1358/1358
f 1349/1349/1349 1360/1360/1360 1361/1361/1361
f 1362/1362/1362 1358/1358/1358 1361/1361/1361
f 1357/1357/1357 1358/1358/1358 1362/1362/1362
f 1362/1362/1362 1361/1361/1361 1363/1363/1363
f 1360/1360/1360 1363/1363/1363 1361/1361/1361
f 1355/1355/1355 1364/1364/1364 1354/1354/1354
f 1335/1335/1335 1354/1354/1354 1364/1364/1364
f 1353/1353/1353 1365/1365/1365 1359/1359/1359
f 1360/1360/1360 1359/1359/1359 1365/1365/1365
f 1366/1366/1366 1365/1365/1365 1353/1353/1353
f 1367/1367/1367 1357/1357/1357 1362/1362/1362
f 1367/1367/1367 1362/1362/1362 1363/1363/1363
f 1360/1360/1360 1365/1365/1365 1368/1368/1368
f 1366/1366/1366 1368/1368/1368 1365/1365/1365
f 1360/1360/1360 1368/1368/1368 1369/1369/1369
f 1360/1360/1360 1370/1370/1370 1363/1363/1363
f 1360/1360/1360 1369/1369/1369 1370/1370/1370
f 1371/1371/1371 1363/1363/1363 1370/1370/1370
f 1367/1367/1367 1363/1363/1363 1371/1371/1371
f 1372/1372/1372 1367/1367/1367 1371/1371/1371
f 1367/1367/1367 1373/1373/1373 1357/1357/1357
f 1372/1372/1372 1373/1373/1373 1367/1367/1367
f 1366/1366/1366 1374/1374/1374 1368/1368/1368
f 1369/1369/1369 1368/1368/1368 1374/1374/1374
f 1375/1375/1375 1374/1374/1374 1366/1366/1366
f 1369/1369/1369 1376/1376/1376 1370/1370/1370
f 1371/1371/1371 1370/1370/1370 1376/1376/1376
f 1371/1371/1371 1376/1376/1376 1377/1377/1377
f 1372/1372/1372 1371/1371/1371 1378/1378/1378
f 1371/1371/1371 1377/1377/1377 1378/1378/1378
f 1379/1379/1379 1372/1372/1372 1378/1378/1378
f 1379/1379/1379 1378/1378/1378 1377/1377/1377
f 1375/1375/1375 1380/1380/1380 1374/1374/1374
f 1369/1369/1369 1374/1374/1374 1380/1380/1380
f 1369/1369/1369 1380/1380/1380 1381/1381/1381
f 1369/1369/1369 1382/1382/1382 1376/1376/1376
f 1377/1377/1377 1376/1376/1376 1382/1382/1382
f 1369/1369/1369 1381/1381/1381 1382/1382/1382
f 1375/1375/1375 1383/1383/1383 1380/1380/1380
f 1381/1381/1381 1380/1380/1380 1383/1383/1383
f 1384/1384/1384 1383/1383/1383 1375/1375/1375
f 1377/1377/1377 1382/1382/1382 1385/1385/1385
f 1381/1381/1381 1385/1385/1385 1382/1382/1382
f 1377/1377/1377 1385/1385/1385 1386/1386/1386
f 1379/1379/1379 1377/1377/1377 1387/1387/1387
f 1377/1377/1377 1386/1386/1386 1387/1387/1387
f 1388/1388/1388 1379/1379/1379 1387/1387/1387
f 1388/1388/1388 1387/1387/1387 1386/1386/1386
f 1384/1384/1384 1389/1389/1389 1383/1383/1383
f 1381/1381/1381 1383/1383/1383 1389/1389/1389
f 1381/1381/1381 1389/1389/1389 1390/1390/1390
f 1381/1381/1381 1391/1391/1391 1385/1385/1385
f 1386/1386/1386 1385/1385/1385 1391/1391/1391
f 1381/1381/1381 1390/1390/1390 1391/1391/1391
f 1384/1384/1384 1392/1392/1392 1389/1389/1389
f 1390/1390/1390 1389/1389/1389 1392/1392/1392
f 1393/1393/1393 1392/1392/1392 1384/1384/1384
f 1386/1386/1386 1391/1391/1391 1394/1394/1394
f 1390/1390/1390 1394/1394/1394 1391/1391/1391
f 1386/1386/1386 1394/1394/1394 1395/1395/1395
f 1388/1388/1388 1386/1386/1386 1396/1396/1396
f 1386/1386/1386 1395/1395/1395 1396/1396/1396
f 1397/1397/1397 1388/1388/1388 1396/1396/1396
f 1397/1397/1397 1396/1396/1396 1395/1395/1395
f 1393/1393/1393 1398/1398/1398 1392/1392/1392
f 1390/1390/1390 1392/1392/1392 1398/1398/1398
f 1390/1390/1390 1398/1398/1398 1399/1399/1399
f 1390/1390/1390 1400/1400/1400 1394/1394/1394
f 1395/1395/1395 1394/1394/1394 1400/1400/1400
f 1390/1390/1390 1399/1399/1399 1400/1400/1400
f 1393/1393/1393 1401/1401/1401 1398/1398/1398
f 1399/1399/1399 1398/1398/1398 1401/1401/1401
f 1402/1402/1402 1401/1401/1401 1393/1393/1393
f 1395/1395/1395 1400/1400/1400 1403/1403/1403
f 1399/1399/1399 1403/1403/1403 1400/1400/1400
f 1395/1395/1395 1403/1403/1403 1404/1404/1404
f 1397/1397/1397 1395/1395/1395 1405/1405/1405
f 1395/1395/1395 1404/1404/1404 1405/1405/1405
f 1402/1402/1402 1406/1406/1406 1401/1401/1401
f 1399/1399/1399 1401/1401/1401 1406/1406/1406
f 1399/1399/1399 1406/1406/1406 1407/1407/1407
f 1399/1399/1399 1408/1408/1408 1403/1403/1403
f 1404/1404/1404 1403/1403/1403 1408/1408/1408
f 1399/1399/1399 1407/1407/1407 1408/1408/1408
f 1409/1409/1409 1397/1397/1397 1405/1405/1405
f 1409/1409/1409 1405/1405/1405 1404/1404/1404
f 1409/1409/1409 1410/1410/1410 1397/1397/1397
f 1409/1409/1409 1404/1404/1404 1411/1411/1411
f 1397/1397/1397 1410/1410/1410 1412/1412/1412
f 1404/1404/1404 1413/1413/1413 1411/1411/1411
f 1404/1404/1404 1408/1408/1408 1414/1414/1414
f 1404/1404/1404 1414/1414/1414 1413/1413/1413
f 1407/1407/1407 1414/1414/1414 1408/1408/1408
f 1413/1413/1413 1414/1414/1414 1415/1415/1415
f 1407/1407/1407 1415/1415/1415 1414/1414/1414
f 1407/1407/1407 1416/1416/1416 1415/1415/1415
f 1413/1413/1413 1415/1415/1415 1417/1417/1417
f 1416/1416/1416 1417/1417/1417 1415/1415/1415
f 1416/1416/1416 1418/1418/1418 1417/1417/1417
f 1416/1416/1416 1419/1419/1419 1418/1418/1418
f 1397/1397/1397 1412/1412/1412 1420/1420/1420
f 1421/1421/1421 1420/1420/1420 1412/1412/1412
f 1397/1397/1397 1420/1420/1420 1388/1388/1388
f 1388/1388/1388 1420/1420/1420 1421/1421/1421
f 1421/1421/1421 1412/1412/1412 1422/1422/1422
f 1421/1421/1421 1422/1422/1422 1423/1423/1423
f 1388/1388/1388 1421/1421/1421 1424/1424/1424
f 1388/1388/1388 1424/1424/1424 1379/1379/1379
f 1421/1421/1421 1423/1423/1423 1425/1425/1425
f 1426/1426/1426 1425/1425/1425 1423/1423/1423
f 1421/1421/1421 1427/1427/1427 1424/1424/1424
f 1379/1379/1379 1424/1424/1424 1427/1427/1427
f 1421/1421/1421 1425/1425/1425 1427/1427/1427
f 1426/1426/1426 1428/1428/1428 1425/1425/1425
f 1428/1428/1428 1427/1427/1427 1425/1425/1425
f 1379/1379/1379 1427/1427/1427 1429/1429/1429
f 1379/1379/1379 1429/1429/1429 1372/1372/1372
f 1429/1429/1429 1427/1427/1427 1430/1430/1430
f 1428/1428/1428 1430/1430/1430 1427/1427/1427
f 1428/1428/1428 1431/1431/1431 1430/1430/1430
f 1426/1426/1426 1432/1432/1432 1428/1428/1428
f 1428/1428/1428 1432/1432/1432 1431/1431/1431
f 1426/1426/1426 1433/1433/1433 1432/1432/1432
f 1434/1434/1434 1432/1432/1432 1433/1433/1433
f 1429/1429/1429 1430/1430/1430 1435/1435/1435
f 1372/1372/1372 1429/1429/1429 1435/1435/1435
f 1431/1431/1431 1435/1435/1435 1430/1430/1430
f 1434/1434/1434 1436/1436/1436 1432/1432/1432
f 1431/1431/1431 1432/1432/1432 1436/1436/1436
f 1434/1434/1434 1437/1437/1437 1436/1436/1436
f 1434/1434/1434 1438/1438/1438 1437/1437/1437
f 1439/1439/1439 1437/1437/1437 1438/1438/1438
f 1439/1439/1439 1438/1438/1438 1440/1440/1440
f 1439/1439/1439 1440/1440/1440 1441/1441/1441
f 1442/1442/1442 1436/1436/1436 1437/1437/1437
f 1431/1431/1431 1436/1436/1436 1442/1442/1442
f 1372/1372/1372 1435/1435/1435 1443/1443/1443
f 1372/1372/1372 1443/1443/1443 1373/1373/1373
f 1444/1444/1444 1443/1443/1443 1435/1435/1435
f 1444/1444/1444 1373/1373/1373 1443/1443/1443
f 1431/1431/1431 1445/1445/1445 1435/1435/1435
f 1444/1444/1444 1435/1435/1435 1445/1445/1445
f 1431/1431/1431 1446/1446/1446 1445/1445/1445
f 1444/1444/1444 1445/1445/1445 1446/1446/1446
f 1431/1431/1431 1442/1442/1442 1446/1446/1446
f 1444/1444/1444 1447/1447/1447 1373/1373/1373
f 1444/1444/1444 1446/1446/1446 1447/1447/1447
f 1357/1357/1357 1373/1373/1373 1447/1447/1447
f 1357/1357/1357 1447/1447/1447 1448/1448/1448
f 1448/1448/1448 1447/1447/1447 1446/1446/1446
f 1357/1357/1357 1448/1448/1448 1355/1355/1355
f 1448/1448/1448 1446/1446/1446 1449/1449/1449
f 1442/1442/1442 1449/1449/1449 1446/1446/1446
f 1355/1355/1355 1448/1448/1448 1449/1449/1449
f 1442/1442/1442 1437/1437/1437 1450/1450/1450
f 1442/1442/1442 1450/1450/1450 1449/1449/1449
f 1450/1450/1450 1437/1437/1437 1439/1439/1439
f 1355/1355/1355 1449/1449/1449 1451/1451/1451
f 1450/1450/1450 1451/1451/1451 1449/1449/1449
f 1355/1355/1355 1451/1451/1451 1364/1364/1364
f 1450/1450/1450 1452/1452/1452 1451/1451/1451
f 1364/1364/1364 1451/1451/1451 1452/1452/1452
f 1450/1450/1450 1439/1439/1439 1452/1452/1452
f 1364/1364/1364 1452/1452/1452 1453/1453/1453
f 1439/1439/1439 1453/1453/1453 1452/1452/1452
f 1335/1335/1335 1364/1364/1364 1453/1453/1453
f 1439/1439/1439 1454/1454/1454 1453/1453/1453
f 1439/1439/1439 1441/1441/1441 1454/1454/1454
f 1335/1335/1335 1453/1453/1453 1455/1455/1455
f 1455/1455/1455 1453/1453/1453 1454/1454/1454
f 1336/1336/1336 1335/1335/1335 1455/1455/1455
f 1441/1441/1441 1456/1456/1456 1454/1454/1454
f 1455/1455/1455 1454/1454/1454 1456/1456/1456
f 1336/1336/1336 1455/1455/1455 1456/1456/1456
f 1441/1441/1441 1457/1457/1457 1456/1456/1456
f 1336/1336/1336 1456/1456/1456 1458/1458/1458
f 1459/1459/1459 1456/1456/1456 1457/1457/1457
f 1459/1459/1459 1458/1458/1458 1456/1456/1456
f 1460/1460/1460 1461/1461/1461 1462/1462/1462
f 1460/1460/1460 1462/1462/1462 1463/1463/1463
f 1460/1460/1460 1464/1464/1464 1461/1461/1461
f 1465/1465/1465 1461/1461/1461 1464/1464/1464
f 1465/1465/1465 1464/1464/1464 1466/1466/1466
f 1467/1467/1467 1465/1465/1465 1466/1466/1466
f 1460/1460/1460 1463/1463/1463 1468/1468/1468
f 1460/1460/1460 1469/1469/1469 1464/1464/1464
f 1460/1460/1460 1468/1468/1468 1469/1469/1469
f 1470/1470/1470 1468/1468/1468 1463/1463/1463
f 1470/1470/1470 1463/1463/1463 1471/1471/1471
f 1472/1472/1472 1470/1470/1470 1471/1471/1471
f 1473/1473/1473 1464/1464/1464 1469/1469/1469
f 1473/1473/1473 1466/1466/1466 1464/1464/1464
f 1474/1474/1474 1469/1469/1469 1468/1468/1468
f 1474/1474/1474 1468/1468/1468 1470/1470/1470
f 1473/1473/1473 1469/1469/1469 1474/1474/1474
f 1475/1475/1475 1474/1474/1474 1470/1470/1470
f 1472/1472/1472 1476/1476/1476 1470/1470/1470
f 1475/1475/1475 1470/1470/1470 1476/1476/1476
f 1472/1472/1472 1477/1477/1477 1476/1476/1476
f 1477/1477/1477 1475/1475/1475 1476/1476/1476
f 1472/1472/1472 1478/1478/1478 1477/1477/1477
f 1477/1477/1477 1478/1478/1478 1479/1479/1479
f 1473/1473/1473 1474/1474/1474 1480/1480/1480
f 1475/1475/1475 1480/1480/1480 1474/1474/1474
f 1481/1481/1481 1466/1466/1466 1473/1473/1473
f 1481/1481/1481 1473/1473/1473 1480/1480/1480
f 1481/1481/1481 1482/1482/1482 1466/1466/1466
f 1483/1483/1483 1482/1482/1482 1481/1481/1481
f 1467/1467/1467 1466/1466/1466 1482/1482/1482
f 1481/1481/1481 1480/1480/1480 1484/1484/1484
f 1483/1483/1483 1481/1481/1481 1484/1484/1484
f 1485/1485/1485 1484/1484/1484 1480/1480/1480
f 1475/1475/1475 1486/1486/1486 1480/1480/1480
f 1485/1485/1485 1480/1480/1480 1486/1486/1486
f 1475/1475/1475 1487/1487/1487 1486/1486/1486
f 1487/1487/1487 1485/1485/1485 1486/1486/1486
f 1477/1477/1477 1488/1488/1488 1475/1475/1475
f 1475/1475/1475 1488/1488/1488 1487/1487/1487
f 1477/1477/1477 1489/1489/1489 1488/1488/1488
f 1487/1487/1487 1488/1488/1488 1489/1489/1489
f 1467/1467/1467 1482/1482/1482 1490/1490/1490
f 1483/1483/1483 1490/1490/1490 1482/1482/1482
f 1485/1485/1485 1491/1491/1491 1484/1484/1484
f 1483/1483/1483 1484/1484/1484 1491/1491/1491
f 1477/1477/1477 1492/1492/1492 1489/1489/1489
f 1477/1477/1477 1479/1479/1479 1492/1492/1492
f 1493/1493/1493 1492/1492/1492 1479/1479/1479
f 1493/1493/1493 1479/1479/1479 1494/1494/1494
f 1493/1493/1493 1494/1494/1494 1495/1495/1495
f 1496/1496/1496 1492/1492/1492 1493/1493/1493
f 1496/1496/1496 1489/1489/1489 1492/1492/1492
f 1497/1497/1497 1489/1489/1489 1496/1496/1496
f 1493/1493/1493 1495/1495/1495 1498/1498/1498
f 1496/1496/1496 1493/1493/1493 1498/1498/1498
f 1499/1499/1499 1498/1498/1498 1495/1495/1495
f 1499/1499/1499 1500/1500/1500 1498/1498/1498
f 1501/1501/1501 1498/1498/1498 1500/1500/1500
f 1496/1496/1496 1498/1498/1498 1502/1502/1502
f 1497/1497/1497 1496/1496/1496 1502/1502/1502
f 1501/1501/1501 1502/1502/1502 1498/1498/1498
f 1497/1497/1497 1503/1503/1503 1489/1489/1489
f 1487/1487/1487 1489/1489/1489 1503/1503/1503
f 1487/1487/1487 1503/1503/1503 1504/1504/1504
f 1497/1497/1497 1504/1504/1504 1503/1503/1503
f 1501/1501/1501 1500/1500/1500 1505/1505/1505
f 1506/1506/1506 1505/1505/1505 1500/1500/1500
f 1497/1497/1497 1502/1502/1502 1507/1507/1507
f 1501/1501/1501 1507/1507/1507 1502/1502/1502
f 1487/1487/1487 1504/1504/1504 1508/1508/1508
f 1487/1487/1487 1508/1508/1508 1485/1485/1485
f 1509/1509/1509 1497/1497/1497 1507/1507/1507
f 1497/1497/1497 1510/1510/1510 1504/1504/1504
f 1509/1509/1509 1510/1510/1510 1497/1497/1497
f 1511/1511/1511 1508/1508/1508 1504/1504/1504
f 1511/1511/1511 1504/1504/1504 1510/1510/1510
f 1485/1485/1485 1508/1508/1508 1512/1512/1512
f 1511/1511/1511 1512/1512/1512 1508/1508/1508
f 1485/1485/1485 1512/1512/1512 1513/1513/1513
f 1485/1485/1485 1513/1513/1513 1491/1491/1491
f 1511/1511/1511 1514/1514/1514 1512/1512/1512
f 1513/1513/1513 1512/1512/1512 1514/1514/1514
f 1511/1511/1511 1510/1510/1510 1515/1515/1515
f 1511/1511/1511 1515/1515/1515 1514/1514/1514
f 1516/1516/1516 1514/1514/1514 1515/1515/1515
f 1517/1517/1517 1515/1515/1515 1510/1510/1510
f 1517/1517/1517 1510/1510/1510 1509/1509/1509
f 1516/1516/1516 1515/1515/1515 1517/1517/1517
f 1509/1509/1509 1507/1507/1507 1518/1518/1518
f 1501/1501/1501 1518/1518/1518 1507/1507/1507
f 1519/1519/1519 1518/1518/1518 1501/1501/1501
f 1509/1509/1509 1518/1518/1518 1520/1520/1520
f 1517/1517/1517 1509/1509/1509 1520/1520/1520
f 1519/1519/1519 1520/1520/1520 1518/1518/1518
f 1513/1513/1513 1521/1521/1521 1491/1491/1491
f 1483/1483/1483 1491/1491/1491 1521/1521/1521
f 1513/1513/1513 1514/1514/1514 1522/1522/1522
f 1522/1522/1522 1514/1514/1514 1516/1516/1516
f 1513/1513/1513 1522/1522/1522 1521/1521/1521
f 1519/1519/1519 1501/1501/1501 1523/1523/1523
f 1501/1501/1501 1505/1505/1505 1523/1523/1523
f 1516/1516/1516 1517/1517/1517 1524/1524/1524
f 1517/1517/1517 1520/1520/1520 1524/1524/1524
f 1525/1525/1525 1524/1524/1524 1520/1520/1520
f 1519/1519/1519 1526/1526/1526 1520/1520/1520
f 1525/1525/1525 1520/1520/1520 1526/1526/1526
f 1519/1519/1519 1527/1527/1527 1526/1526/1526
f 1527/1527/1527 1525/1525/1525 1526/1526/1526
f 1516/1516/1516 1524/1524/1524 1528/1528/1528
f 1525/1525/1525 1528/1528/1528 1524/1524/1524
f 1522/1522/1522 1529/1529/1529 1521/1521/1521
f 1522/1522/1522 1516/1516/1516 1530/1530/1530
f 1522/1522/1522 1530/1530/1530 1529/1529/1529
f 1516/1516/1516 1531/1531/1531 1530/1530/1530
f 1516/1516/1516 1528/1528/1528 1531/1531/1531
f 1530/1530/1530 1531/1531/1531 1532/1532/1532
f 1530/1530/1530 1532/1532/1532 1529/1529/1529
f 1533/1533/1533 1521/1521/1521 1529/1529/1529
f 1483/1483/1483 1521/1521/1521 1533/1533/1533
f 1534/1534/1534 1531/1531/1531 1528/1528/1528
f 1534/1534/1534 1532/1532/1532 1531/1531/1531
f 1533/1533/1533 1529/1529/1529 1535/1535/1535
f 1535/1535/1535 1529/1529/1529 1532/1532/1532
f 1536/1536/1536 1483/1483/1483 1533/1533/1533
f 1536/1536/1536 1533/1533/1533 1535/1535/1535
f 1536/1536/1536 1490/1490/1490 1483/1483/1483
f 1525/1525/1525 1537/1537/1537 1528/1528/1528
f 1534/1534/1534 1528/1528/1528 1537/1537/1537
f 1525/1525/1525 1538/1538/1538 1537/1537/1537
f 1534/1534/1534 1537/1537/1537 1538/1538/1538
f 1534/1534/1534 1539/1539/1539 1532/1532/1532
f 1534/1534/1534 1538/1538/1538 1539/1539/1539
f 1540/1540/1540 1532/1532/1532 1539/1539/1539
f 1535/1535/1535 1532/1532/1532 1540/1540/1540
f 1525/1525/1525 1541/1541/1541 1538/1538/1538
f 1527/1527/1527 1541/1541/1541 1525/1525/1525
f 1542/1542/1542 1539/1539/1539 1538/1538/1538
f 1540/1540/1540 1539/1539/1539 1542/1542/1542
f 1541/1541/1541 1543/1543/1543 1538/1538/1538
f 1542/1542/1542 1538/1538/1538 1543/1543/1543
f 1527/1527/1527 1544/1544/1544 1541/1541/1541
f 1541/1541/1541 1544/1544/1544 1543/1543/1543
f 1535/1535/1535 1540/1540/1540 1545/1545/1545
f 1540/1540/1540 1542/1542/1542 1546/1546/1546
f 1540/1540/1540 1546/1546/1546 1545/1545/1545
f 1546/1546/1546 1547/1547/1547 1545/1545/1545
f 1535/1535/1535 1545/1545/1545 1548/1548/1548
f 1547/1547/1547 1548/1548/1548 1545/1545/1545
f 1536/1536/1536 1535/1535/1535 1548/1548/1548
f 1542/1542/1542 1543/1543/1543 1549/1549/1549
f 1542/1542/1542 1549/1549/1549 1546/1546/1546
f 1550/1550/1550 1543/1543/1543 1544/1544/1544
f 1550/1550/1550 1549/1549/1549 1543/1543/1543
f 1551/1551/1551 1536/1536/1536 1548/1548/1548
f 1551/1551/1551 1490/1490/1490 1536/1536/1536
f 1546/1546/1546 1549/1549/1549 1552/1552/1552
f 1550/1550/1550 1552/1552/1552 1549/1549/1549
f 1550/1550/1550 1544/1544/1544 1553/1553/1553
f 1527/1527/1527 1553/1553/1553 1544/1544/1544
f 1527/1527/1527 1554/1554/1554 1553/1553/1553
f 1550/1550/1550 1553/1553/1553 1555/1555/1555
f 1550/1550/1550 1555/1555/1555 1552/1552/1552
f 1554/1554/1554 1555/1555/1555 1553/1553/1553
f 1551/1551/1551 1548/1548/1548 1556/1556/1556
f 1557/1557/1557 1551/1551/1551 1556/1556/1556
f 1547/1547/1547 1556/1556/1556 1548/1548/1548
f 1551/1551/1551 1558/1558/1558 1490/1490/1490
f 1557/1557/1557 1558/1558/1558 1551/1551/1551
f 1467/1467/1467 1490/1490/1490 1558/1558/1558
f 1467/1467/1467 1558/1558/1558 1559/1559/1559
f 1557/1557/1557 1559/1559/1559 1558/1558/1558
f 1467/1467/1467 1559/1559/1559 1560/1560/1560
f 1561/1561/1561 1560/1560/1560 1559/1559/1559
f 1561/1561/1561 1559/1559/1559 1557/1557/1557
f 1561/1561/1561 1562/1562/1562 1560/1560/1560
f 1563/1563/1563 1562/1562/1562 1561/1561/1561
f 1563/1563/1563 1564/1564/1564 1562/1562/1562
f 1565/1565/1565 1564/1564/1564 1563/1563/1563
f 1565/1565/1565 1566/1566/1566 1564/1564/1564
f 1565/1565/1565 1567/1567/1567 1566/1566/1566
f 1563/1563/1563 1561/1561/1561 1568/1568/1568
f 1561/1561/1561 1557/1557/1557 1568/1568/1568
f 1565/1565/1565 1563/1563/1563 1569/1569/1569
f 1563/1563/1563 1568/1568/1568 1569/1569/1569
f 1570/1570/1570 1569/1569/1569 1568/1568/1568
f 1557/1557/1557 1571/1571/1571 1568/1568/1568
f 1570/1570/1570 1568/1568/1568 1571/1571/1571
f 1572/1572/1572 1570/1570/1570 1571/1571/1571
f 1557/1557/1557 1573/1573/1573 1571/1571/1571
f 1572/1572/1572 1571/1571/1571 1573/1573/1573
f 1557/1557/1557 1556/1556/1556 1573/1573/1573
f 1547/1547/1547 1573/1573/1573 1556/1556/1556
f 1565/1565/1565 1574/1574/1574 1567/1567/1567
f 1575/1575/1575 1574/1574/1574 1565/1565/1565
f 1576/1576/1576 1567/1567/1567 1574/1574/1574
f 1576/1576/1576 1574/1574/1574 1577/1577/1577
f 1575/1575/1575 1577/1577/1577 1574/1574/1574
f 1575/1575/1575 1578/1578/1578 1577/1577/1577
f 1579/1579/1579 1578/1578/1578 1575/1575/1575
f 1572/1572/1572 1573/1573/1573 1580/1580/1580
f 1547/1547/1547 1580/1580/1580 1573/1573/1573
f 1547/1547/1547 1581/1581/1581 1580/1580/1580
f 1581/1581/1581 1572/1572/1572 1580/1580/1580
f 1575/1575/1575 1565/1565/1565 1582/1582/1582
f 1565/1565/1565 1569/1569/1569 1582/1582/1582
f 1570/1570/1570 1582/1582/1582 1569/1569/1569
f 1575/1575/1575 1582/1582/1582 1583/1583/1583
f 1570/1570/1570 1583/1583/1583 1582/1582/1582
f 1570/1570/1570 1584/1584/1584 1583/1583/1583
f 1575/1575/1575 1583/1583/1583 1585/1585/1585
f 1579/1579/1579 1575/1575/1575 1585/1585/1585
f 1584/1584/1584 1585/1585/1585 1583/1583/1583
f 1579/1579/1579 1585/1585/1585 1586/1586/1586
f 1584/1584/1584 1586/1586/1586 1585/1585/1585
f 1579/1579/1579 1586/1586/1586 1587/1587/1587
f 1506/1506/1506 1587/1587/1587 1586/1586/1586
f 1506/1506/1506 1586/1586/1586 1588/1588/1588
f 1584/1584/1584 1588/1588/1588 1586/1586/1586
f 1506/1506/1506 1588/1588/1588 1505/1505/1505
f 1589/1589/1589 1505/1505/1505 1588/1588/1588
f 1584/1584/1584 1589/1589/1589 1588/1588/1588
f 1570/1570/1570 1590/1590/1590 1584/1584/1584
f 1572/1572/1572 1590/1590/1590 1570/1570/1570
f 1584/1584/1584 1590/1590/1590 1591/1591/1591
f 1572/1572/1572 1591/1591/1591 1590/1590/1590
f 1584/1584/1584 1591/1591/1591 1589/1589/1589
f 1589/1589/1589 1592/1592/1592 1505/1505/1505
f 1592/1592/1592 1523/1523/1523 1505/1505/1505
f 1572/1572/1572 1593/1593/1593 1591/1591/1591
f 1581/1581/1581 1593/1593/1593 1572/1572/1572
f 1589/1589/1589 1591/1591/1591 1594/1594/1594
f 1589/1589/1589 1594/1594/1594 1592/1592/1592
f 1591/1591/1591 1593/1593/1593 1595/1595/1595
f 1581/1581/1581 1595/1595/1595 1593/1593/1593
f 1591/1591/1591 1595/1595/1595 1594/1594/1594
f 1592/1592/1592 1596/1596/1596 1523/1523/1523
f 1596/1596/1596 1519/1519/1519 1523/1523/1523
f 1592/1592/1592 1594/1594/1594 1597/1597/1597
f 1592/1592/1592 1597/1597/1597 1596/1596/1596
f 1598/1598/1598 1594/1594/1594 1595/1595/1595
f 1598/1598/1598 1597/1597/1597 1594/1594/1594
f 1596/1596/1596 1599/1599/1599 1519/1519/1519
f 1519/1519/1519 1599/1599/1599 1527/1527/1527
f 1527/1527/1527 1599/1599/1599 1554/1554/1554
f 1596/1596/1596 1554/1554/1554 1599/1599/1599
f 1596/1596/1596 1597/1597/1597 1554/1554/1554
f 1598/1598/1598 1554/1554/1554 1597/1597/1597
f 1598/1598/1598 1595/1595/1595 1600/1600/1600
f 1581/1581/1581 1600/1600/1600 1595/1595/1595
f 1598/1598/1598 1601/1601/1601 1554/1554/1554
f 1598/1598/1598 1600/1600/1600 1601/1601/1601
f 1554/1554/1554 1601/1601/1601 1555/1555/1555
f 1600/1600/1600 1555/1555/1555 1601/1601/1601
f 1600/1600/1600 1552/1552/1552 1555/1555/1555
f 1581/1581/1581 1552/1552/1552 1600/1600/1600
f 1581/1581/1581 1602/1602/1602 1552/1552/1552
f 1547/1547/1547 1602/1602/1602 1581/1581/1581
f 1546/1546/1546 1552/1552/1552 1602/1602/1602
f 1546/1546/1546 1602/1602/1602 1547/1547/1547
f 1603/1603/1603 1604/1604/1604 1605/1605/1605
f 1603/1603/1603 1606/1606/1606 1604/1604/1604
f 1603/1603/1603 1605/1605/1605 1607/1607/1607
f 1608/1608/1608 1607/1607/1607 1605/1605/1605
f 1603/1603/1603 1609/1609/1609 1606/1606/1606
f 1610/1610/1610 1606/1606/1606 1609/1609/1609
f 1603/1603/1603 1611/1611/1611 1609/1609/1609
f 1603/1603/1603 1607/1607/1607 1611/1611/1611
f 1610/1610/1610 1609/1609/1609 1612/1612/1612
f 1612/1612/1612 1609/1609/1609 1611/1611/1611
f 1610/1610/1610 1612/1612/1612 1613/1613/1613
f 1612/1612/1612 1614/1614/1614 1613/1613/1613
f 1610/1610/1610 1613/1613/1613 1615/1615/1615
f 1616/1616/1616 1615/1615/1615 1613/1613/1613
f 1612/1612/1612 1611/1611/1611 1617/1617/1617
f 1612/1612/1612 1617/1617/1617 1614/1614/1614
f 1618/1618/1618 1617/1617/1617 1611/1611/1611
f 1614/1614/1614 1617/1617/1617 1618/1618/1618
f 1619/1619/1619 1611/1611/1611 1607/1607/1607
f 1618/1618/1618 1611/1611/1611 1619/1619/1619
f 1608/1608/1608 1620/1620/1620 1607/1607/1607
f 1619/1619/1619 1607/1607/1607 1620/1620/1620
f 1608/1608/1608 1621/1621/1621 1620/1620/1620
f 1621/1621/1621 1619/1619/1619 1620/1620/1620
f 1608/1608/1608 1622/1622/1622 1621/1621/1621
f 1621/1621/1621 1622/1622/1622 1623/1623/1623
f 1616/1616/1616 1613/1613/1613 1624/1624/1624
f 1614/1614/1614 1624/1624/1624 1613/1613/1613
f 1625/1625/1625 1616/1616/1616 1624/1624/1624
f 1618/1618/1618 1619/1619/1619 1626/1626/1626
f 1621/1621/1621 1626/1626/1626 1619/1619/1619
f 1621/1621/1621 1627/1627/1627 1626/1626/1626
f 1621/1621/1621 1623/1623/1623 1628/1628/1628
f 1621/1621/1621 1628/1628/1628 1627/1627/1627
f 1629/1629/1629 1628/1628/1628 1623/1623/1623
f 1629/1629/1629 1630/1630/1630 1628/1628/1628
f 1627/1627/1627 1628/1628/1628 1630/1630/1630
f 1631/1631/1631 1630/1630/1630 1629/1629/1629
f 1631/1631/1631 1629/1629/1629 1632/1632/1632
f 1631/1631/1631 1632/1632/1632 1633/1633/1633
f 1625/1625/1625 1624/1624/1624 1634/1634/1634
f 1614/1614/1614 1634/1634/1634 1624/1624/1624
f 1614/1614/1614 1635/1635/1635 1634/1634/1634
f 1627/1627/1627 1636/1636/1636 1626/1626/1626
f 1618/1618/1618 1626/1626/1626 1636/1636/1636
f 1637/1637/1637 1618/1618/1618 1636/1636/1636
f 1614/1614/1614 1618/1618/1618 1638/1638/1638
f 1614/1614/1614 1638/1638/1638 1635/1635/1635
f 1637/1637/1637 1638/1638/1638 1618/1618/1618
f 1635/1635/1635 1638/1638/1638 1637/1637/1637
f 1627/1627/1627 1630/1630/1630 1639/1639/1639
f 1631/1631/1631 1639/1639/1639 1630/1630/1630
f 1627/1627/1627 1639/1639/1639 1640/1640/1640
f 1627/1627/1627 1641/1641/1641 1636/1636/1636
f 1637/1637/1637 1636/1636/1636 1641/1641/1641
f 1627/1627/1627 1640/1640/1640 1641/1641/1641
f 1625/1625/1625 1634/1634/1634 1642/1642/1642
f 1635/1635/1635 1642/1642/1642 1634/1634/1634
f 1631/1631/1631 1643/1643/1643 1639/1639/1639
f 1640/1640/1640 1639/1639/1639 1643/1643/1643
f 1644/1644/1644 1643/1643/1643 1631/1631/1631
f 1637/1637/1637 1641/1641/1641 1645/1645/1645
f 1640/1640/1640 1645/1645/1645 1641/1641/1641
f 1646/1646/1646 1637/1637/1637 1645/1645/1645
f 1635/1635/1635 1637/1637/1637 1647/1647/1647
f 1646/1646/1646 1647/1647/1647 1637/1637/1637
f 1635/1635/1635 1647/1647/1647 1648/1648/1648
f 1648/1648/1648 1647/1647/1647 1646/1646/1646
f 1635/1635/1635 1649/1649/1649 1642/1642/1642
f 1635/1635/1635 1648/1648/1648 1649/1649/1649
f 1650/1650/1650 1642/1642/1642 1649/1649/1649
f 1650/1650/1650 1625/1625/1625 1642/1642/1642
f 1644/1644/1644 1631/1631/1631 1651/1651/1651
f 1631/1631/1631 1633/1633/1633 1651/1651/1651
f 1652/1652/1652 1651/1651/1651 1633/1633/1633
f 1652/1652/1652 1653/1653/1653 1651/1651/1651
f 1644/1644/1644 1651/1651/1651 1653/1653/1653
f 1654/1654/1654 1653/1653/1653 1652/1652/1652
f 1648/1648/1648 1655/1655/1655 1649/1649/1649
f 1650/1650/1650 1649/1649/1649 1655/1655/1655
f 1654/1654/1654 1656/1656/1656 1653/1653/1653
f 1654/1654/1654 1657/1657/1657 1656/1656/1656
f 1654/1654/1654 1658/1658/1658 1657/1657/1657
f 1657/1657/1657 1658/1658/1658 1659/1659/1659
f 1656/1656/1656 1660/1660/1660 1653/1653/1653
f 1644/1644/1644 1653/1653/1653 1660/1660/1660
f 1661/1661/1661 1644/1644/1644 1660/1660/1660
f 1656/1656/1656 1662/1662/1662 1660/1660/1660
f 1657/1657/1657 1662/1662/1662 1656/1656/1656
f 1661/1661/1661 1660/1660/1660 1662/1662/1662
f 1657/1657/1657 1659/1659/1659 1663/1663/1663
f 1657/1657/1657 1663/1663/1663 1664/1664/1664
f 1419/1419/1419 1663/1663/1663 1659/1659/1659
f 1419/1419/1419 1665/1665/1665 1663/1663/1663
f 1664/1664/1664 1663/1663/1663 1665/1665/1665
f 1416/1416/1416 1665/1665/1665 1419/1419/1419
f 1657/1657/1657 1666/1666/1666 1662/1662/1662
f 1657/1657/1657 1664/1664/1664 1666/1666/1666
f 1416/1416/1416 1667/1667/1667 1665/1665/1665
f 1664/1664/1664 1665/1665/1665 1667/1667/1667
f 1664/1664/1664 1667/1667/1667 1668/1668/1668
f 1416/1416/1416 1669/1669/1669 1667/1667/1667
f 1668/1668/1668 1667/1667/1667 1669/1669/1669
f 1407/1407/1407 1669/1669/1669 1416/1416/1416
f 1407/1407/1407 1670/1670/1670 1669/1669/1669
f 1668/1668/1668 1669/1669/1669 1670/1670/1670
f 1407/1407/1407 1406/1406/1406 1670/1670/1670
f 1402/1402/1402 1670/1670/1670 1406/1406/1406
f 1668/1668/1668 1670/1670/1670 1402/1402/1402
f 1666/1666/1666 1671/1671/1671 1662/1662/1662
f 1661/1661/1661 1662/1662/1662 1671/1671/1671
f 1672/1672/1672 1661/1661/1661 1671/1671/1671
f 1666/1666/1666 1673/1673/1673 1671/1671/1671
f 1664/1664/1664 1673/1673/1673 1666/1666/1666
f 1672/1672/1672 1671/1671/1671 1673/1673/1673
f 1664/1664/1664 1674/1674/1674 1673/1673/1673
f 1664/1664/1664 1668/1668/1668 1674/1674/1674
f 1674/1674/1674 1675/1675/1675 1673/1673/1673
f 1672/1672/1672 1673/1673/1673 1675/1675/1675
f 1676/1676/1676 1672/1672/1672 1675/1675/1675
f 1674/1674/1674 1677/1677/1677 1675/1675/1675
f 1668/1668/1668 1677/1677/1677 1674/1674/1674
f 1676/1676/1676 1675/1675/1675 1677/1677/1677
f 1668/1668/1668 1678/1678/1678 1677/1677/1677
f 1668/1668/1668 1402/1402/1402 1678/1678/1678
f 1678/1678/1678 1679/1679/1679 1677/1677/1677
f 1676/1676/1676 1677/1677/1677 1679/1679/1679
f 1680/1680/1680 1676/1676/1676 1679/1679/1679
f 1678/1678/1678 1681/1681/1681 1679/1679/1679
f 1402/1402/1402 1681/1681/1681 1678/1678/1678
f 1680/1680/1680 1679/1679/1679 1681/1681/1681
f 1402/1402/1402 1682/1682/1682 1681/1681/1681
f 1402/1402/1402 1393/1393/1393 1682/1682/1682
f 1682/1682/1682 1683/1683/1683 1681/1681/1681
f 1680/1680/1680 1681/1681/1681 1683/1683/1683
f 1684/1684/1684 1680/1680/1680 1683/1683/1683
f 1682/1682/1682 1685/1685/1685 1683/1683/1683
f 1393/1393/1393 1685/1685/1685 1682/1682/1682
f 1684/1684/1684 1683/1683/1683 1685/1685/1685
f 1393/1393/1393 1686/1686/1686 1685/1685/1685
f 1393/1393/1393 1384/1384/1384 1686/1686/1686
f 1686/1686/1686 1687/1687/1687 1685/1685/1685
f 1684/1684/1684 1685/1685/1685 1687/1687/1687
f 1688/1688/1688 1684/1684/1684 1687/1687/1687
f 1686/1686/1686 1689/1689/1689 1687/1687/1687
f 1384/1384/1384 1689/1689/1689 1686/1686/1686
f 1688/1688/1688 1687/1687/1687 1689/1689/1689
f 1384/1384/1384 1690/1690/1690 1689/1689/1689
f 1384/1384/1384 1375/1375/1375 1690/1690/1690
f 1690/1690/1690 1691/1691/1691 1689/1689/1689
f 1688/1688/1688 1689/1689/1689 1691/1691/1691
f 1692/1692/1692 1688/1688/1688 1691/1691/1691
f 1690/1690/1690 1693/1693/1693 1691/1691/1691
f 1375/1375/1375 1693/1693/1693 1690/1690/1690
f 1692/1692/1692 1691/1691/1691 1693/1693/1693
f 1375/1375/1375 1694/1694/1694 1693/1693/1693
f 1375/1375/1375 1366/1366/1366 1694/1694/1694
f 1694/1694/1694 1695/1695/1695 1693/1693/1693
f 1692/1692/1692 1693/1693/1693 1695/1695/1695
f 1696/1696/1696 1692/1692/1692 1695/1695/1695
f 1694/1694/1694 1697/1697/1697 1695/1695/1695
f 1366/1366/1366 1697/1697/1697 1694/1694/1694
f 1696/1696/1696 1695/1695/1695 1697/1697/1697
f 1366/1366/1366 1698/1698/1698 1697/1697/1697
f 1366/1366/1366 1353/1353/1353 1698/1698/1698
f 1698/1698/1698 1699/1699/1699 1697/1697/1697
f 1696/1696/1696 1697/1697/1697 1699/1699/1699
f 1700/1700/1700 1696/1696/1696 1699/1699/1699
f 1698/1698/1698 1701/1701/1701 1699/1699/1699
f 1353/1353/1353 1701/1701/1701 1698/1698/1698
f 1700/1700/1700 1699/1699/1699 1701/1701/1701
f 1353/1353/1353 1702/1702/1702 1701/1701/1701
f 1353/1353/1353 1345/1345/1345 1702/1702/1702
f 1702/1702/1702 1703/1703/1703 1701/1701/1701
f 1700/1700/1700 1701/1701/1701 1703/1703/1703
f 1704/1704/1704 1700/1700/1700 1703/1703/1703
f 1345/1345/1345 1705/1705/1705 1702/1702/1702
f 1702/1702/1702 1705/1705/1705 1703/1703/1703
f 1704/1704/1704 1703/1703/1703 1705/1705/1705
f 1345/1345/1345 1346/1346/1346 1705/1705/1705
f 1346/1346/1346 1706/1706/1706 1705/1705/1705
f 1704/1704/1704 1705/1705/1705 1706/1706/1706
f 1707/1707/1707 1704/1704/1704 1706/1706/1706
f 1346/1346/1346 1708/1708/1708 1706/1706/1706
f 1707/1707/1707 1706/1706/1706 1708/1708/1708
f 1709/1709/1709 1708/1708/1708 1346/1346/1346
f 1709/1709/1709 1710/1710/1710 1708/1708/1708
f 1709/1709/1709 1711/1711/1711 1710/1710/1710
f 1709/1709/1709 1712/1712/1712 1711/1711/1711
f 1711/1711/1711 1712/1712/1712 1713/1713/1713
f 1710/1710/1710 1714/1714/1714 1708/1708/1708
f 1707/1707/1707 1708/1708/1708 1714/1714/1714
f 1715/1715/1715 1707/1707/1707 1714/1714/1714
f 1710/1710/1710 1716/1716/1716 1714/1714/1714
f 1711/1711/1711 1716/1716/1716 1710/1710/1710
f 1715/1715/1715 1714/1714/1714 1716/1716/1716
f 1711/1711/1711 1713/1713/1713 1717/1717/1717
f 1711/1711/1711 1717/1717/1717 1718/1718/1718
f 1719/1719/1719 1717/1717/1717 1713/1713/1713
f 1719/1719/1719 1720/1720/1720 1717/1717/1717
f 1718/1718/1718 1717/1717/1717 1720/1720/1720
f 1711/1711/1711 1721/1721/1721 1716/1716/1716
f 1711/1711/1711 1718/1718/1718 1721/1721/1721
f 1721/1721/1721 1722/1722/1722 1716/1716/1716
f 1715/1715/1715 1716/1716/1716 1722/1722/1722
f 1723/1723/1723 1715/1715/1715 1722/1722/1722
f 1721/1721/1721 1724/1724/1724 1722/1722/1722
f 1718/1718/1718 1724/1724/1724 1721/1721/1721
f 1723/1723/1723 1722/1722/1722 1724/1724/1724
f 1718/1718/1718 1720/1720/1720 1725/1725/1725
f 1725/1725/1725 1720/1720/1720 1726/1726/1726
f 1725/1725/1725 1726/1726/1726 1727/1727/1727
f 1725/1725/1725 1727/1727/1727 1728/1728/1728
f 1725/1725/1725 1728/1728/1728 1729/1729/1729
f 1718/1718/1718 1725/1725/1725 1729/1729/1729
f 1730/1730/1730 1729/1729/1729 1728/1728/1728
f 1718/1718/1718 1731/1731/1731 1724/1724/1724
f 1718/1718/1718 1729/1729/1729 1731/1731/1731
f 1730/1730/1730 1732/1732/1732 1729/1729/1729
f 1731/1731/1731 1729/1729/1729 1732/1732/1732
f 1730/1730/1730 1733/1733/1733 1732/1732/1732
f 1730/1730/1730 1734/1734/1734 1733/1733/1733
f 1735/1735/1735 1733/1733/1733 1734/1734/1734
f 1731/1731/1731 1736/1736/1736 1724/1724/1724
f 1723/1723/1723 1724/1724/1724 1736/1736/1736
f 1737/1737/1737 1723/1723/1723 1736/1736/1736
f 1731/1731/1731 1732/1732/1732 1738/1738/1738
f 1731/1731/1731 1738/1738/1738 1736/1736/1736
f 1738/1738/1738 1732/1732/1732 1733/1733/1733
f 1737/1737/1737 1736/1736/1736 1738/1738/1738
f 1738/1738/1738 1733/1733/1733 1739/1739/1739
f 1737/1737/1737 1738/1738/1738 1739/1739/1739
f 1740/1740/1740 1739/1739/1739 1733/1733/1733
f 1740/1740/1740 1737/1737/1737 1739/1739/1739
f 1735/1735/1735 1741/1741/1741 1733/1733/1733
f 1740/1740/1740 1733/1733/1733 1741/1741/1741
f 1735/1735/1735 1742/1742/1742 1741/1741/1741
f 1742/1742/1742 1740/1740/1740 1741/1741/1741
f 1735/1735/1735 1743/1743/1743 1742/1742/1742
f 1742/1742/1742 1743/1743/1743 1744/1744/1744
f 1742/1742/1742 1744/1744/1744 1745/1745/1745
f 1746/1746/1746 1745/1745/1745 1744/1744/1744
f 1746/1746/1746 1747/1747/1747 1745/1745/1745
f 1748/1748/1748 1745/1745/1745 1747/1747/1747
f 1742/1742/1742 1745/1745/1745 1749/1749/1749
f 1748/1748/1748 1749/1749/1749 1745/1745/1745
f 1750/1750/1750 1749/1749/1749 1748/1748/1748
f 1750/1750/1750 1748/1748/1748 1751/1751/1751
f 1750/1750/1750 1751/1751/1751 1752/1752/1752
f 1742/1742/1742 1749/1749/1749 1753/1753/1753
f 1742/1742/1742 1753/1753/1753 1740/1740/1740
f 1750/1750/1750 1753/1753/1753 1749/1749/1749
f 1740/1740/1740 1753/1753/1753 1754/1754/1754
f 1750/1750/1750 1754/1754/1754 1753/1753/1753
f 1755/1755/1755 1754/1754/1754 1750/1750/1750
f 1750/1750/1750 1752/1752/1752 1756/1756/1756
f 1755/1755/1755 1750/1750/1750 1756/1756/1756
f 1757/1757/1757 1756/1756/1756 1752/1752/1752
f 1740/1740/1740 1754/1754/1754 1758/1758/1758
f 1755/1755/1755 1758/1758/1758 1754/1754/1754
f 1740/1740/1740 1758/1758/1758 1737/1737/1737
f 1757/1757/1757 1759/1759/1759 1756/1756/1756
f 1755/1755/1755 1756/1756/1756 1759/1759/1759
f 1757/1757/1757 1760/1760/1760 1759/1759/1759
f 1757/1757/1757 1761/1761/1761 1760/1760/1760
f 1762/1762/1762 1760/1760/1760 1761/1761/1761
f 1737/1737/1737 1758/1758/1758 1763/1763/1763
f 1755/1755/1755 1763/1763/1763 1758/1758/1758
f 1764/1764/1764 1763/1763/1763 1755/1755/1755
f 1755/1755/1755 1759/1759/1759 1765/1765/1765
f 1760/1760/1760 1765/1765/1765 1759/1759/1759
f 1764/1764/1764 1755/1755/1755 1765/1765/1765
f 1737/1737/1737 1763/1763/1763 1766/1766/1766
f 1764/1764/1764 1766/1766/1766 1763/1763/1763
f 1737/1737/1737 1766/1766/1766 1723/1723/1723
f 1723/1723/1723 1766/1766/1766 1767/1767/1767
f 1764/1764/1764 1767/1767/1767 1766/1766/1766
f 1768/1768/1768 1767/1767/1767 1764/1764/1764
f 1723/1723/1723 1767/1767/1767 1769/1769/1769
f 1768/1768/1768 1769/1769/1769 1767/1767/1767
f 1723/1723/1723 1769/1769/1769 1715/1715/1715
f 1764/1764/1764 1765/1765/1765 1770/1770/1770
f 1760/1760/1760 1770/1770/1770 1765/1765/1765
f 1760/1760/1760 1771/1771/1771 1770/1770/1770
f 1764/1764/1764 1770/1770/1770 1772/1772/1772
f 1768/1768/1768 1764/1764/1764 1772/1772/1772
f 1771/1771/1771 1772/1772/1772 1770/1770/1770
f 1715/1715/1715 1769/1769/1769 1773/1773/1773
f 1768/1768/1768 1773/1773/1773 1769/1769/1769
f 1774/1774/1774 1773/1773/1773 1768/1768/1768
f 1715/1715/1715 1773/1773/1773 1775/1775/1775
f 1774/1774/1774 1775/1775/1775 1773/1773/1773
f 1715/1715/1715 1775/1775/1775 1707/1707/1707
f 1768/1768/1768 1772/1772/1772 1776/1776/1776
f 1771/1771/1771 1776/1776/1776 1772/1772/1772
f 1771/1771/1771 1777/1777/1777 1776/1776/1776
f 1768/1768/1768 1776/1776/1776 1778/1778/1778
f 1774/1774/1774 1768/1768/1768 1778/1778/1778
f 1777/1777/1777 1778/1778/1778 1776/1776/1776
f 1707/1707/1707 1775/1775/1775 1779/1779/1779
f 1774/1774/1774 1779/1779/1779 1775/1775/1775
f 1780/1780/1780 1779/1779/1779 1774/1774/1774
f 1707/1707/1707 1779/1779/1779 1781/1781/1781
f 1780/1780/1780 1781/1781/1781 1779/1779/1779
f 1707/1707/1707 1781/1781/1781 1704/1704/1704
f 1774/1774/1774 1778/1778/1778 1782/1782/1782
f 1777/1777/1777 1782/1782/1782 1778/1778/1778
f 1777/1777/1777 1783/1783/1783 1782/1782/1782
f 1774/1774/1774 1782/1782/1782 1784/1784/1784
f 1780/1780/1780 1774/1774/1774 1784/1784/1784
f 1783/1783/1783 1784/1784/1784 1782/1782/1782
f 1704/1704/1704 1781/1781/1781 1785/1785/1785
f 1780/1780/1780 1785/1785/1785 1781/1781/1781
f 1786/1786/1786 1785/1785/1785 1780/1780/1780
f 1704/1704/1704 1785/1785/1785 1787/1787/1787
f 1786/1786/1786 1787/1787/1787 1785/1785/1785
f 1704/1704/1704 1787/1787/1787 1700/1700/1700
f 1780/1780/1780 1784/1784/1784 1788/1788/1788
f 1783/1783/1783 1788/1788/1788 1784/1784/1784
f 1783/1783/1783 1789/1789/1789 1788/1788/1788
f 1780/1780/1780 1788/1788/1788 1790/1790/1790
f 1786/1786/1786 1780/1780/1780 1790/1790/1790
f 1789/1789/1789 1790/1790/1790 1788/1788/1788
f 1700/1700/1700 1787/1787/1787 1791/1791/1791
f 1786/1786/1786 1791/1791/1791 1787/1787/1787
f 1792/1792/1792 1791/1791/1791 1786/1786/1786
f 1700/1700/1700 1791/1791/1791 1793/1793/1793
f 1792/1792/1792 1793/1793/1793 1791/1791/1791
f 1700/1700/1700 1793/1793/1793 1696/1696/1696
f 1786/1786/1786 1790/1790/1790 1794/1794/1794
f 1789/1789/1789 1794/1794/1794 1790/1790/1790
f 1789/1789/1789 1795/1795/1795 1794/1794/1794
f 1786/1786/1786 1794/1794/1794 1796/1796/1796
f 1792/1792/1792 1786/1786/1786 1796/1796/1796
f 1795/1795/1795 1796/1796/1796 1794/1794/1794
f 1696/1696/1696 1793/1793/1793 1797/1797/1797
f 1792/1792/1792 1797/1797/1797 1793/1793/1793
f 1798/1798/1798 1797/1797/1797 1792/1792/1792
f 1696/1696/1696 1797/1797/1797 1799/1799/1799
f 1798/1798/1798 1799/1799/1799 1797/1797/1797
f 1696/1696/1696 1799/1799/1799 1692/1692/1692
f 1792/1792/1792 1796/1796/1796 1800/1800/1800
f 1795/1795/1795 1800/1800/1800 1796/1796/1796
f 1795/1795/1795 1801/1801/1801 1800/1800/1800
f 1792/1792/1792 1800/1800/1800 1802/1802/1802
f 1798/1798/1798 1792/1792/1792 1802/1802/1802
f 1801/1801/1801 1802/1802/1802 1800/1800/1800
f 1692/1692/1692 1799/1799/1799 1803/1803/1803
f 1798/1798/1798 1803/1803/1803 1799/1799/1799
f 1804/1804/1804 1803/1803/1803 1798/1798/1798
f 1692/1692/1692 1803/1803/1803 1805/1805/1805
f 1804/1804/1804 1805/1805/1805 1803/1803/1803
f 1692/1692/1692 1805/1805/1805 1688/1688/1688
f 1798/1798/1798 1802/1802/1802 1806/1806/1806
f 1801/1801/1801 1806/1806/1806 1802/1802/1802
f 1801/1801/1801 1807/1807/1807 1806/1806/1806
f 1798/1798/1798 1806/1806/1806 1808/1808/1808
f 1804/1804/1804 1798/1798/1798 1808/1808/1808
f 1807/1807/1807 1808/1808/1808 1806/1806/1806
f 1688/1688/1688 1805/1805/1805 1809/1809/1809
f 1804/1804/1804 1809/1809/1809 1805/1805/1805
f 1810/1810/1810 1809/1809/1809 1804/1804/1804
f 1688/1688/1688 1809/1809/1809 1811/1811/1811
f 1810/1810/1810 1811/1811/1811 1809/1809/1809
f 1688/1688/1688 1811/1811/1811 1684/1684/1684
f 1804/1804/1804 1808/1808/1808 1812/1812/1812
f 1807/1807/1807 1812/1812/1812 1808/1808/1808
f 1807/1807/1807 1813/1813/1813 1812/1812/1812
f 1804/1804/1804 1812/1812/1812 1814/1814/1814
f 1810/1810/1810 1804/1804/1804 1814/1814/1814
f 1813/1813/1813 1814/1814/1814 1812/1812/1812
f 1684/1684/1684 1811/1811/1811 1815/1815/1815
f 1810/1810/1810 1815/1815/1815 1811/1811/1811
f 1816/1816/1816 1815/1815/1815 1810/1810/1810
f 1684/1684/1684 1815/1815/1815 1817/1817/1817
f 1816/1816/1816 1817/1817/1817 1815/1815/1815
f 1684/1684/1684 1817/1817/1817 1680/1680/1680
f 1810/1810/1810 1814/1814/1814 1818/1818/1818
f 1813/1813/1813 1818/1818/1818 1814/1814/1814
f 1813/1813/1813 1819/1819/1819 1818/1818/1818
f 1810/1810/1810 1818/1818/1818 1820/1820/1820
f 1816/1816/1816 1810/1810/1810 1820/1820/1820
f 1819/1819/1819 1820/1820/1820 1818/1818/1818
f 1680/1680/1680 1817/1817/1817 1821/1821/1821
f 1816/1816/1816 1821/1821/1821 1817/1817/1817
f 1822/1822/1822 1821/1821/1821 1816/1816/1816
f 1680/1680/1680 1821/1821/1821 1823/1823/1823
f 1822/1822/1822 1823/1823/1823 1821/1821/1821
f 1680/1680/1680 1823/1823/1823 1676/1676/1676
f 1816/1816/1816 1820/1820/1820 1824/1824/1824
f 1819/1819/1819 1824/1824/1824 1820/1820/1820
f 1819/1819/1819 1825/1825/1825 1824/1824/1824
f 1816/1816/1816 1824/1824/1824 1826/1826/1826
f 1822/1822/1822 1816/1816/1816 1826/1826/1826
f 1825/1825/1825 1826/1826/1826 1824/1824/1824
f 1676/1676/1676 1823/1823/1823 1827/1827/1827
f 1822/1822/1822 1827/1827/1827 1823/1823/1823
f 1828/1828/1828 1827/1827/1827 1822/1822/1822
f 1676/1676/1676 1827/1827/1827 1829/1829/1829
f 1828/1828/1828 1829/1829/1829 1827/1827/1827
f 1676/1676/1676 1829/1829/1829 1672/1672/1672
f 1822/1822/1822 1826/1826/1826 1830/1830/1830
f 1825/1825/1825 1830/1830/1830 1826/1826/1826
f 1825/1825/1825 1831/1831/1831 1830/1830/1830
f 1822/1822/1822 1830/1830/1830 1832/1832/1832
f 1828/1828/1828 1822/1822/1822 1832/1832/1832
f 1831/1831/1831 1832/1832/1832 1830/1830/1830
f 1672/1672/1672 1829/1829/1829 1833/1833/1833
f 1828/1828/1828 1833/1833/1833 1829/1829/1829
f 1834/1834/1834 1833/1833/1833 1828/1828/1828
f 1672/1672/1672 1833/1833/1833 1835/1835/1835
f 1834/1834/1834 1835/1835/1835 1833/1833/1833
f 1672/1672/1672 1835/1835/1835 1661/1661/1661
f 1828/1828/1828 1832/1832/1832 1836/1836/1836
f 1831/1831/1831 1836/1836/1836 1832/1832/1832
f 1831/1831/1831 1837/1837/1837 1836/1836/1836
f 1828/1828/1828 1836/1836/1836 1838/1838/1838
f 1834/1834/1834 1828/1828/1828 1838/1838/1838
f 1837/1837/1837 1838/1838/1838 1836/1836/1836
f 1661/1661/1661 1835/1835/1835 1839/1839/1839
f 1834/1834/1834 1839/1839/1839 1835/1835/1835
f 1840/1840/1840 1839/1839/1839 1834/1834/1834
f 1661/1661/1661 1839/1839/1839 1841/1841/1841
f 1840/1840/1840 1841/1841/1841 1839/1839/1839
f 1661/1661/1661 1841/1841/1841 1644/1644/1644
f 1644/1644/1644 1841/1841/1841 1842/1842/1842
f 1840/1840/1840 1842/1842/1842 1841/1841/1841
f 1644/1644/1644 1842/1842/1842 1643/1643/1643
f 1640/1640/1640 1643/1643/1643 1842/1842/1842
f 1640/1640/1640 1842/1842/1842 1840/1840/1840
f 1834/1834/1834 1838/1838/1838 1843/1843/1843
f 1837/1837/1837 1843/1843/1843 1838/1838/1838
f 1837/1837/1837 1844/1844/1844 1843/1843/1843
f 1834/1834/1834 1843/1843/1843 1845/1845/1845
f 1840/1840/1840 1834/1834/1834 1845/1845/1845
f 1844/1844/1844 1845/1845/1845 1843/1843/1843
f 1640/1640/1640 1840/1840/1840 1846/1846/1846
f 1640/1640/1640 1846/1846/1846 1645/1645/1645
f 1646/1646/1646 1645/1645/1645 1846/1846/1846
f 1840/1840/1840 1845/1845/1845 1847/1847/1847
f 1840/1840/1840 1847/1847/1847 1846/1846/1846
f 1844/1844/1844 1847/1847/1847 1845/1845/1845
f 1646/1646/1646 1846/1846/1846 1847/1847/1847
f 1844/1844/1844 1646/1646/1646 1847/1847/1847
f 1844/1844/1844 1848/1848/1848 1646/1646/1646
f 1849/1849/1849 1848/1848/1848 1844/1844/1844
f 1648/1648/1648 1646/1646/1646 1848/1848/1848
f 1648/1648/1648 1848/1848/1848 1849/1849/1849
f 1837/1837/1837 1850/1850/1850 1844/1844/1844
f 1849/1849/1849 1844/1844/1844 1850/1850/1850
f 1851/1851/1851 1850/1850/1850 1837/1837/1837
f 1849/1849/1849 1850/1850/1850 1851/1851/1851
f 1648/1648/1648 1849/1849/1849 1852/1852/1852
f 1849/1849/1849 1853/1853/1853 1852/1852/1852
f 1648/1648/1648 1852/1852/1852 1655/1655/1655
f 1853/1853/1853 1655/1655/1655 1852/1852/1852
f 1851/1851/1851 1837/1837/1837 1854/1854/1854
f 1851/1851/1851 1854/1854/1854 1855/1855/1855
f 1831/1831/1831 1854/1854/1854 1837/1837/1837
f 1855/1855/1855 1854/1854/1854 1831/1831/1831
f 1849/1849/1849 1856/1856/1856 1853/1853/1853
f 1849/1849/1849 1851/1851/1851 1856/1856/1856
f 1851/1851/1851 1857/1857/1857 1856/1856/1856
f 1857/1857/1857 1853/1853/1853 1856/1856/1856
f 1851/1851/1851 1855/1855/1855 1858/1858/1858
f 1851/1851/1851 1858/1858/1858 1857/1857/1857
f 1855/1855/1855 1859/1859/1859 1858/1858/1858
f 1859/1859/1859 1857/1857/1857 1858/1858/1858
f 1855/1855/1855 1831/1831/1831 1860/1860/1860
f 1855/1855/1855 1860/1860/1860 1861/1861/1861
f 1825/1825/1825 1860/1860/1860 1831/1831/1831
f 1861/1861/1861 1860/1860/1860 1825/1825/1825
f 1855/1855/1855 1862/1862/1862 1859/1859/1859
f 1855/1855/1855 1861/1861/1861 1862/1862/1862
f 1863/1863/1863 1859/1859/1859 1862/1862/1862
f 1861/1861/1861 1863/1863/1863 1862/1862/1862
f 1861/1861/1861 1825/1825/1825 1864/1864/1864
f 1861/1861/1861 1864/1864/1864 1865/1865/1865
f 1819/1819/1819 1864/1864/1864 1825/1825/1825
f 1865/1865/1865 1864/1864/1864 1819/1819/1819
f 1861/1861/1861 1866/1866/1866 1863/1863/1863
f 1861/1861/1861 1865/1865/1865 1866/1866/1866
f 1867/1867/1867 1863/1863/1863 1866/1866/1866
f 1865/1865/1865 1867/1867/1867 1866/1866/1866
f 1865/1865/1865 1819/1819/1819 1868/1868/1868
f 1865/1865/1865 1868/1868/1868 1869/1869/1869
f 1813/1813/1813 1868/1868/1868 1819/1819/1819
f 1869/1869/1869 1868/1868/1868 1813/1813/1813
f 1865/1865/1865 1870/1870/1870 1867/1867/1867
f 1865/1865/1865 1869/1869/1869 1870/1870/1870
f 1871/1871/1871 1867/1867/1867 1870/1870/1870
f 1869/1869/1869 1871/1871/1871 1870/1870/1870
f 1869/1869/1869 1813/1813/1813 1872/1872/1872
f 1869/1869/1869 1872/1872/1872 1873/1873/1873
f 1807/1807/1807 1872/1872/1872 1813/1813/1813
f 1873/1873/1873 1872/1872/1872 1807/1807/1807
f 1869/1869/1869 1874/1874/1874 1871/1871/1871
f 1869/1869/1869 1873/1873/1873 1874/1874/1874
f 1875/1875/1875 1871/1871/1871 1874/1874/1874
f 1873/1873/1873 1875/1875/1875 1874/1874/1874
f 1873/1873/1873 1807/1807/1807 1876/1876/1876
f 1873/1873/1873 1876/1876/1876 1877/1877/1877
f 1801/1801/1801 1876/1876/1876 1807/1807/1807
f 1877/1877/1877 1876/1876/1876 1801/1801/1801
f 1873/1873/1873 1878/1878/1878 1875/1875/1875
f 1873/1873/1873 1877/1877/1877 1878/1878/1878
f 1879/1879/1879 1875/1875/1875 1878/1878/1878
f 1877/1877/1877 1879/1879/1879 1878/1878/1878
f 1877/1877/1877 1801/1801/1801 1880/1880/1880
f 1877/1877/1877 1880/1880/1880 1881/1881/1881
f 1795/1795/1795 1880/1880/1880 1801/1801/1801
f 1881/1881/1881 1880/1880/1880 1795/1795/1795
f 1877/1877/1877 1882/1882/1882 1879/1879/1879
f 1877/1877/1877 1881/1881/1881 1882/1882/1882
f 1883/1883/1883 1879/1879/1879 1882/1882/1882
f 1881/1881/1881 1883/1883/1883 1882/1882/1882
f 1881/1881/1881 1795/1795/1795 1884/1884/1884
f 1881/1881/1881 1884/1884/1884 1885/1885/1885
f 1789/1789/1789 1884/1884/1884 1795/1795/1795
f 1885/1885/1885 1884/1884/1884 1789/1789/1789
f 1881/1881/1881 1886/1886/1886 1883/1883/1883
f 1881/1881/1881 1885/1885/1885 1886/1886/1886
f 1887/1887/1887 1883/1883/1883 1886/1886/1886
f 1885/1885/1885 1887/1887/1887 1886/1886/1886
f 1885/1885/1885 1789/1789/1789 1888/1888/1888
f 1885/1885/1885 1888/1888/1888 1889/1889/1889
f 1783/1783/1783 1888/1888/1888 1789/1789/1789
f 1889/1889/1889 1888/1888/1888 1783/1783/1783
f 1885/1885/1885 1890/1890/1890 1887/1887/1887
f 1885/1885/1885 1889/1889/1889 1890/1890/1890
f 1891/1891/1891 1887/1887/1887 1890/1890/1890
f 1889/1889/1889 1891/1891/1891 1890/1890/1890
f 1889/1889/1889 1783/1783/1783 1892/1892/1892
f 1889/1889/1889 1892/1892/1892 1893/1893/1893
f 1777/1777/1777 1892/1892/1892 1783/1783/1783
f 1893/1893/1893 1892/1892/1892 1777/1777/1777
f 1889/1889/1889 1894/1894/1894 1891/1891/1891
f 1889/1889/1889 1893/1893/1893 1894/1894/1894
f 1895/1895/1895 1891/1891/1891 1894/1894/1894
f 1893/1893/1893 1895/1895/1895 1894/1894/1894
f 1893/1893/1893 1777/1777/1777 1896/1896/1896
f 1893/1893/1893 1896/1896/1896 1897/1897/1897
f 1771/1771/1771 1896/1896/1896 1777/1777/1777
f 1897/1897/1897 1896/1896/1896 1771/1771/1771
f 1893/1893/1893 1898/1898/1898 1895/1895/1895
f 1893/1893/1893 1897/1897/1897 1898/1898/1898
f 1897/1897/1897 1771/1771/1771 1899/1899/1899
f 1760/1760/1760 1899/1899/1899 1771/1771/1771
f 1762/1762/1762 1899/1899/1899 1760/1760/1760
f 1897/1897/1897 1899/1899/1899 1762/1762/1762
f 1897/1897/1897 1762/1762/1762 1900/1900/1900
f 1897/1897/1897 1900/1900/1900 1901/1901/1901
f 1897/1897/1897 1901/1901/1901 1898/1898/1898
f 1901/1901/1901 1895/1895/1895 1898/1898/1898
f 1901/1901/1901 1902/1902/1902 1895/1895/1895
f 1895/1895/1895 1902/1902/1902 1903/1903/1903
f 1895/1895/1895 1903/1903/1903 1904/1904/1904
f 1895/1895/1895 1904/1904/1904 1891/1891/1891
f 1905/1905/1905 1904/1904/1904 1903/1903/1903
f 1891/1891/1891 1904/1904/1904 1906/1906/1906
f 1905/1905/1905 1906/1906/1906 1904/1904/1904
f 1905/1905/1905 1907/1907/1907 1906/1906/1906
f 1905/1905/1905 1908/1908/1908 1907/1907/1907
f 1907/1907/1907 1908/1908/1908 1909/1909/1909
f 1891/1891/1891 1906/1906/1906 1910/1910/1910
f 1907/1907/1907 1910/1910/1910 1906/1906/1906
f 1891/1891/1891 1910/1910/1910 1887/1887/1887
f 1887/1887/1887 1910/1910/1910 1911/1911/1911
f 1907/1907/1907 1911/1911/1911 1910/1910/1910
f 1907/1907/1907 1912/1912/1912 1911/1911/1911
f 1907/1907/1907 1909/1909/1909 1913/1913/1913
f 1907/1907/1907 1913/1913/1913 1912/1912/1912
f 1914/1914/1914 1913/1913/1913 1909/1909/1909
f 1887/1887/1887 1911/1911/1911 1915/1915/1915
f 1912/1912/1912 1915/1915/1915 1911/1911/1911
f 1887/1887/1887 1915/1915/1915 1883/1883/1883
f 1914/1914/1914 1916/1916/1916 1913/1913/1913
f 1912/1912/1912 1913/1913/1913 1916/1916/1916
f 1917/1917/1917 1916/1916/1916 1914/1914/1914
f 1917/1917/1917 1914/1914/1914 1918/1918/1918
f 1917/1917/1917 1918/1918/1918 1919/1919/1919
f 1883/1883/1883 1915/1915/1915 1920/1920/1920
f 1912/1912/1912 1920/1920/1920 1915/1915/1915
f 1912/1912/1912 1921/1921/1921 1920/1920/1920
f 1912/1912/1912 1916/1916/1916 1922/1922/1922
f 1917/1917/1917 1922/1922/1922 1916/1916/1916
f 1912/1912/1912 1922/1922/1922 1921/1921/1921
f 1883/1883/1883 1920/1920/1920 1923/1923/1923
f 1921/1921/1921 1923/1923/1923 1920/1920/1920
f 1883/1883/1883 1923/1923/1923 1879/1879/1879
f 1879/1879/1879 1923/1923/1923 1924/1924/1924
f 1921/1921/1921 1924/1924/1924 1923/1923/1923
f 1921/1921/1921 1925/1925/1925 1924/1924/1924
f 1879/1879/1879 1924/1924/1924 1926/1926/1926
f 1925/1925/1925 1926/1926/1926 1924/1924/1924
f 1879/1879/1879 1926/1926/1926 1875/1875/1875
f 1921/1921/1921 1922/1922/1922 1927/1927/1927
f 1917/1917/1917 1927/1927/1927 1922/1922/1922
f 1928/1928/1928 1927/1927/1927 1917/1917/1917
f 1921/1921/1921 1927/1927/1927 1929/1929/1929
f 1921/1921/1921 1929/1929/1929 1925/1925/1925
f 1928/1928/1928 1929/1929/1929 1927/1927/1927
f 1875/1875/1875 1926/1926/1926 1930/1930/1930
f 1925/1925/1925 1930/1930/1930 1926/1926/1926
f 1925/1925/1925 1931/1931/1931 1930/1930/1930
f 1875/1875/1875 1930/1930/1930 1932/1932/1932
f 1931/1931/1931 1932/1932/1932 1930/1930/1930
f 1875/1875/1875 1932/1932/1932 1871/1871/1871
f 1925/1925/1925 1929/1929/1929 1933/1933/1933
f 1928/1928/1928 1933/1933/1933 1929/1929/1929
f 1934/1934/1934 1933/1933/1933 1928/1928/1928
f 1925/1925/1925 1933/1933/1933 1935/1935/1935
f 1925/1925/1925 1935/1935/1935 1931/1931/1931
f 1934/1934/1934 1935/1935/1935 1933/1933/1933
f 1871/1871/1871 1932/1932/1932 1936/1936/1936
f 1931/1931/1931 1936/1936/1936 1932/1932/1932
f 1931/1931/1931 1937/1937/1937 1936/1936/1936
f 1871/1871/1871 1936/1936/1936 1938/1938/1938
f 1937/1937/1937 1938/1938/1938 1936/1936/1936
f 1871/1871/1871 1938/1938/1938 1867/1867/1867
f 1931/1931/1931 1935/1935/1935 1939/1939/1939
f 1934/1934/1934 1939/1939/1939 1935/1935/1935
f 1940/1940/1940 1939/1939/1939 1934/1934/1934
f 1931/1931/1931 1939/1939/1939 1941/1941/1941
f 1931/1931/1931 1941/1941/1941 1937/1937/1937
f 1940/1940/1940 1941/1941/1941 1939/1939/1939
f 1867/1867/1867 1938/1938/1938 1942/1942/1942
f 1937/1937/1937 1942/1942/1942 1938/1938/1938
f 1937/1937/1937 1943/1943/1943 1942/1942/1942
f 1867/1867/1867 1942/1942/1942 1944/1944/1944
f 1943/1943/1943 1944/1944/1944 1942/1942/1942
f 1867/1867/1867 1944/1944/1944 1863/1863/1863
f 1937/1937/1937 1941/1941/1941 1945/1945/1945
f 1940/1940/1940 1945/1945/1945 1941/1941/1941
f 1946/1946/1946 1945/1945/1945 1940/1940/1940
f 1937/1937/1937 1945/1945/1945 1947/1947/1947
f 1937/1937/1937 1947/1947/1947 1943/1943/1943
f 1946/1946/1946 1947/1947/1947 1945/1945/1945
f 1863/1863/1863 1944/1944/1944 1948/1948/1948
f 1943/1943/1943 1948/1948/1948 1944/1944/1944
f 1943/1943/1943 1949/1949/1949 1948/1948/1948
f 1863/1863/1863 1948/1948/1948 1950/1950/1950
f 1949/1949/1949 1950/1950/1950 1948/1948/1948
f 1863/1863/1863 1950/1950/1950 1859/1859/1859
f 1943/1943/1943 1947/1947/1947 1951/1951/1951
f 1946/1946/1946 1951/1951/1951 1947/1947/1947
f 1952/1952/1952 1951/1951/1951 1946/1946/1946
f 1943/1943/1943 1951/1951/1951 1953/1953/1953
f 1943/1943/1943 1953/1953/1953 1949/1949/1949
f 1952/1952/1952 1953/1953/1953 1951/1951/1951
f 1859/1859/1859 1950/1950/1950 1954/1954/1954
f 1949/1949/1949 1954/1954/1954 1950/1950/1950
f 1949/1949/1949 1955/1955/1955 1954/1954/1954
f 1859/1859/1859 1954/1954/1954 1956/1956/1956
f 1955/1955/1955 1956/1956/1956 1954/1954/1954
f 1859/1859/1859 1956/1956/1956 1857/1857/1857
f 1949/1949/1949 1953/1953/1953 1957/1957/1957
f 1952/1952/1952 1957/1957/1957 1953/1953/1953
f 1958/1958/1958 1957/1957/1957 1952/1952/1952
f 1949/1949/1949 1957/1957/1957 1959/1959/1959
f 1949/1949/1949 1959/1959/1959 1955/1955/1955
f 1958/1958/1958 1959/1959/1959 1957/1957/1957
f 1857/1857/1857 1956/1956/1956 1960/1960/1960
f 1955/1955/1955 1960/1960/1960 1956/1956/1956
f 1955/1955/1955 1961/1961/1961 1960/1960/1960
f 1857/1857/1857 1960/1960/1960 1962/1962/1962
f 1961/1961/1961 1962/1962/1962 1960/1960/1960
f 1857/1857/1857 1962/1962/1962 1853/1853/1853
f 1955/1955/1955 1959/1959/1959 1963/1963/1963
f 1958/1958/1958 1963/1963/1963 1959/1959/1959
f 1964/1964/1964 1963/1963/1963 1958/1958/1958
f 1955/1955/1955 1963/1963/1963 1965/1965/1965
f 1955/1955/1955 1965/1965/1965 1961/1961/1961
f 1964/1964/1964 1965/1965/1965 1963/1963/1963
f 1853/1853/1853 1962/1962/1962 1966/1966/1966
f 1961/1961/1961 1966/1966/1966 1962/1962/1962
f 1961/1961/1961 1967/1967/1967 1966/1966/1966
f 1853/1853/1853 1966/1966/1966 1968/1968/1968
f 1967/1967/1967 1968/1968/1968 1966/1966/1966
f 1853/1853/1853 1968/1968/1968 1655/1655/1655
f 1969/1969/1969 1655/1655/1655 1968/1968/1968
f 1967/1967/1967 1969/1969/1969 1968/1968/1968
f 1969/1969/1969 1650/1650/1650 1655/1655/1655
f 1961/1961/1961 1965/1965/1965 1970/1970/1970
f 1964/1964/1964 1970/1970/1970 1965/1965/1965
f 1971/1971/1971 1970/1970/1970 1964/1964/1964
f 1961/1961/1961 1970/1970/1970 1972/1972/1972
f 1961/1961/1961 1972/1972/1972 1967/1967/1967
f 1971/1971/1971 1972/1972/1972 1970/1970/1970
f 1969/1969/1969 1973/1973/1973 1650/1650/1650
f 1650/1650/1650 1973/1973/1973 1625/1625/1625
f 1967/1967/1967 1974/1974/1974 1969/1969/1969
f 1969/1969/1969 1974/1974/1974 1973/1973/1973
f 1967/1967/1967 1972/1972/1972 1975/1975/1975
f 1971/1971/1971 1975/1975/1975 1972/1972/1972
f 1967/1967/1967 1976/1976/1976 1974/1974/1974
f 1967/1967/1967 1975/1975/1975 1976/1976/1976
f 1977/1977/1977 1973/1973/1973 1974/1974/1974
f 1977/1977/1977 1974/1974/1974 1976/1976/1976
f 1625/1625/1625 1973/1973/1973 1978/1978/1978
f 1977/1977/1977 1978/1978/1978 1973/1973/1973
f 1979/1979/1979 1976/1976/1976 1975/1975/1975
f 1979/1979/1979 1975/1975/1975 1971/1971/1971
f 1625/1625/1625 1978/1978/1978 1980/1980/1980
f 1625/1625/1625 1980/1980/1980 1616/1616/1616
f 1977/1977/1977 1976/1976/1976 1981/1981/1981
f 1979/1979/1979 1981/1981/1981 1976/1976/1976
f 1977/1977/1977 1982/1982/1982 1978/1978/1978
f 1977/1977/1977 1981/1981/1981 1982/1982/1982
f 1980/1980/1980 1978/1978/1978 1982/1982/1982
f 1983/1983/1983 1981/1981/1981 1979/1979/1979
f 1983/1983/1983 1982/1982/1982 1981/1981/1981
f 1984/1984/1984 1982/1982/1982 1983/1983/1983
f 1980/1980/1980 1982/1982/1982 1985/1985/1985
f 1984/1984/1984 1985/1985/1985 1982/1982/1982
f 1980/1980/1980 1985/1985/1985 1986/1986/1986
f 1980/1980/1980 1986/1986/1986 1616/1616/1616
f 1984/1984/1984 1986/1986/1986 1985/1985/1985
f 1616/1616/1616 1986/1986/1986 1987/1987/1987
f 1616/1616/1616 1987/1987/1987 1988/1988/1988
f 1987/1987/1987 1989/1989/1989 1988/1988/1988
f 1983/1983/1983 1979/1979/1979 1990/1990/1990
f 1979/1979/1979 1971/1971/1971 1990/1990/1990
f 1984/1984/1984 1991/1991/1991 1986/1986/1986
f 1987/1987/1987 1986/1986/1986 1991/1991/1991
f 1987/1987/1987 1992/1992/1992 1989/1989/1989
f 1992/1992/1992 1993/1993/1993 1989/1989/1989
f 1984/1984/1984 1983/1983/1983 1994/1994/1994
f 1983/1983/1983 1990/1990/1990 1994/1994/1994
f 1971/1971/1971 1995/1995/1995 1990/1990/1990
f 1996/1996/1996 1994/1994/1994 1990/1990/1990
f 1996/1996/1996 1990/1990/1990 1995/1995/1995
f 1984/1984/1984 1994/1994/1994 1997/1997/1997
f 1996/1996/1996 1997/1997/1997 1994/1994/1994
f 1998/1998/1998 1991/1991/1991 1984/1984/1984
f 1998/1998/1998 1984/1984/1984 1997/1997/1997
f 1987/1987/1987 1991/1991/1991 1999/1999/1999
f 1998/1998/1998 1999/1999/1999 1991/1991/1991
f 1971/1971/1971 2000/2000/2000 1995/1995/1995
f 1971/1971/1971 1964/1964/1964 2000/2000/2000
f 1996/1996/1996 1995/1995/1995 2001/2001/2001
f 2000/2000/2000 2001/2001/2001 1995/1995/1995
f 1996/1996/1996 2002/2002/2002 1997/1997/1997
f 1996/1996/1996 2001/2001/2001 2002/2002/2002
f 2003/2003/2003 2002/2002/2002 2001/2001/2001
f 2000/2000/2000 2004/2004/2004 2001/2001/2001
f 1964/1964/1964 2004/2004/2004 2000/2000/2000
f 2003/2003/2003 2001/2001/2001 2004/2004/2004
f 2005/2005/2005 1997/1997/1997 2002/2002/2002
f 2005/2005/2005 1998/1998/1998 1997/1997/1997
f 2003/2003/2003 2005/2005/2005 2002/2002/2002
f 1964/1964/1964 2006/2006/2006 2004/2004/2004
f 1964/1964/1964 1958/1958/1958 2006/2006/2006
f 2005/2005/2005 2007/2007/2007 1998/1998/1998
f 1998/1998/1998 2007/2007/2007 1999/1999/1999
f 2006/2006/2006 2008/2008/2008 2004/2004/2004
f 2003/2003/2003 2004/2004/2004 2008/2008/2008
f 2009/2009/2009 2003/2003/2003 2008/2008/2008
f 2006/2006/2006 2010/2010/2010 2008/2008/2008
f 1958/1958/1958 2010/2010/2010 2006/2006/2006
f 2009/2009/2009 2008/2008/2008 2010/2010/2010
f 2003/2003/2003 2011/2011/2011 2005/2005/2005
f 2005/2005/2005 2011/2011/2011 2007/2007/2007
f 1958/1958/1958 2012/2012/2012 2010/2010/2010
f 1958/1958/1958 1952/1952/1952 2012/2012/2012
f 2003/2003/2003 2013/2013/2013 2011/2011/2011
f 2009/2009/2009 2013/2013/2013 2003/2003/2003
f 2014/2014/2014 2007/2007/2007 2011/2011/2011
f 2014/2014/2014 2011/2011/2011 2013/2013/2013
f 1999/1999/1999 2007/2007/2007 2015/2015/2015
f 2014/2014/2014 2015/2015/2015 2007/2007/2007
f 2014/2014/2014 2016/2016/2016 2015/2015/2015
f 2014/2014/2014 2013/2013/2013 2017/2017/2017
f 2009/2009/2009 2017/2017/2017 2013/2013/2013
f 2014/2014/2014 2017/2017/2017 2016/2016/2016
f 1999/1999/1999 2015/2015/2015 2018/2018/2018
f 2016/2016/2016 2018/2018/2018 2015/2015/2015
f 1987/1987/1987 1999/1999/1999 2018/2018/2018
f 1987/1987/1987 2018/2018/2018 1992/1992/1992
f 1992/1992/1992 2018/2018/2018 2019/2019/2019
f 2016/2016/2016 2019/2019/2019 2018/2018/2018
f 2016/2016/2016 2020/2020/2020 2019/2019/2019
f 1992/1992/1992 2019/2019/2019 2021/2021/2021
f 2020/2020/2020 2021/2021/2021 2019/2019/2019
f 1992/1992/1992 2021/2021/2021 1993/1993/1993
f 2022/2022/2022 1993/1993/1993 2021/2021/2021
f 2020/2020/2020 2022/2022/2022 2021/2021/2021
f 2020/2020/2020 2023/2023/2023 2022/2022/2022
f 2022/2022/2022 2024/2024/2024 1993/1993/1993
f 2023/2023/2023 2024/2024/2024 2022/2022/2022
f 2023/2023/2023 2025/2025/2025 2024/2024/2024
f 2023/2023/2023 2026/2026/2026 2025/2025/2025
f 2016/2016/2016 2017/2017/2017 2027/2027/2027
f 2009/2009/2009 2027/2027/2027 2017/2017/2017
f 2028/2028/2028 2027/2027/2027 2009/2009/2009
f 2016/2016/2016 2027/2027/2027 2029/2029/2029
f 2016/2016/2016 2029/2029/2029 2020/2020/2020
f 2028/2028/2028 2029/2029/2029 2027/2027/2027
f 2020/2020/2020 2029/2029/2029 2030/2030/2030
f 2028/2028/2028 2030/2030/2030 2029/2029/2029
f 2031/2031/2031 2030/2030/2030 2028/2028/2028
f 2020/2020/2020 2030/2030/2030 2032/2032/2032
f 2020/2020/2020 2032/2032/2032 2023/2023/2023
f 2031/2031/2031 2032/2032/2032 2030/2030/2030
f 2023/2023/2023 2032/2032/2032 2033/2033/2033
f 2031/2031/2031 2033/2033/2033 2032/2032/2032
f 2034/2034/2034 2033/2033/2033 2031/2031/2031
f 2023/2023/2023 2033/2033/2033 2035/2035/2035
f 2023/2023/2023 2035/2035/2035 2026/2026/2026
f 2034/2034/2034 2035/2035/2035 2033/2033/2033
f 2026/2026/2026 2035/2035/2035 2036/2036/2036
f 2034/2034/2034 2036/2036/2036 2035/2035/2035
f 2037/2037/2037 2036/2036/2036 2034/2034/2034
f 2026/2026/2026 2036/2036/2036 2038/2038/2038
f 2037/2037/2037 2038/2038/2038 2036/2036/2036
f 2037/2037/2037 2039/2039/2039 2038/2038/2038
f 2040/2040/2040 2039/2039/2039 2037/2037/2037
f 2040/2040/2040 2037/2037/2037 2041/2041/2041
f 2040/2040/2040 2041/2041/2041 2042/2042/2042
f 2040/2040/2040 2042/2042/2042 2043/2043/2043
f 2044/2044/2044 2043/2043/2043 2042/2042/2042
f 2044/2044/2044 1919/1919/1919 2043/2043/2043
f 1917/1917/1917 1919/1919/1919 2044/2044/2044
f 1928/1928/1928 1917/1917/1917 2044/2044/2044
f 1928/1928/1928 2044/2044/2044 2042/2042/2042
f 1928/1928/1928 2042/2042/2042 2045/2045/2045
f 2045/2045/2045 2042/2042/2042 2041/2041/2041
f 1934/1934/1934 1928/1928/1928 2045/2045/2045
f 2045/2045/2045 2041/2041/2041 2046/2046/2046
f 2037/2037/2037 2046/2046/2046 2041/2041/2041
f 1934/1934/1934 2045/2045/2045 2046/2046/2046
f 2037/2037/2037 2047/2047/2047 2046/2046/2046
f 2037/2037/2037 2034/2034/2034 2047/2047/2047
f 1934/1934/1934 2046/2046/2046 2048/2048/2048
f 2048/2048/2048 2046/2046/2046 2047/2047/2047
f 1940/1940/1940 1934/1934/1934 2048/2048/2048
f 2048/2048/2048 2047/2047/2047 2049/2049/2049
f 2034/2034/2034 2049/2049/2049 2047/2047/2047
f 1940/1940/1940 2048/2048/2048 2049/2049/2049
f 2034/2034/2034 2050/2050/2050 2049/2049/2049
f 2034/2034/2034 2031/2031/2031 2050/2050/2050
f 1940/1940/1940 2049/2049/2049 2051/2051/2051
f 2051/2051/2051 2049/2049/2049 2050/2050/2050
f 1946/1946/1946 1940/1940/1940 2051/2051/2051
f 2051/2051/2051 2050/2050/2050 2052/2052/2052
f 2031/2031/2031 2052/2052/2052 2050/2050/2050
f 1946/1946/1946 2051/2051/2051 2052/2052/2052
f 2031/2031/2031 2053/2053/2053 2052/2052/2052
f 2031/2031/2031 2028/2028/2028 2053/2053/2053
f 1946/1946/1946 2052/2052/2052 2054/2054/2054
f 2054/2054/2054 2052/2052/2052 2053/2053/2053
f 1952/1952/1952 1946/1946/1946 2054/2054/2054
f 2054/2054/2054 2053/2053/2053 2055/2055/2055
f 1952/1952/1952 2054/2054/2054 2055/2055/2055
f 2028/2028/2028 2055/2055/2055 2053/2053/2053
f 1952/1952/1952 2055/2055/2055 2012/2012/2012
f 2028/2028/2028 2056/2056/2056 2055/2055/2055
f 2012/2012/2012 2055/2055/2055 2056/2056/2056
f 2028/2028/2028 2009/2009/2009 2056/2056/2056
f 2012/2012/2012 2056/2056/2056 2010/2010/2010
f 2009/2009/2009 2010/2010/2010 2056/2056/2056
o geo.bobbie.shin.r
v 0.07856917 -0.8370807 -0.1025362
v 0.0680545 -0.8387524 -0.09816532
v 0.07194556 -0.8364772 -0.1068918
v 0.07831389 -0.8387592 -0.0952656
v 0.08927558 -0.8379879 -0.09553222
v 0.08561587 -0.8358284 -0.1058943
v 0.09582011 -0.8341008 -0.1106913
v 0.07747257 -0.8409873 -0.08522715
v 0.06617877 -0.8407985 -0.08898237
v 0.09954431 -0.8365735 -0.09872513
v 0.1053215 -0.8322255 -0.1153239
v 0.08918552 -0.8403715 -0.08490746
v 0.08795873 -0.8426036 -0.07510016
v 0.1004453 -0.839154 -0.08670996
v 0.07565311 -0.8428548 -0.0764008
v 0.1096158 -0.8351219 -0.1020153
v 0.1111913 -0.8375021 -0.08911947
v 0.1188456 -0.8309144 -0.1046349
v 0.1134413 -0.8282901 -0.119097
v 0.1176433 -0.8182004 -0.1194372
v 0.1197184 -0.8309481 -0.09099309
v 0.1003051 -0.8411277 -0.07602392
v 0.1231968 -0.820275 -0.1049188
v 0.1109681 -0.8370491 -0.07757242
v 0.1236887 -0.8076493 -0.1022239
v 0.1189508 -0.8051771 -0.1168104
v 0.1188608 -0.7896645 -0.1123718
v 0.1239953 -0.8210865 -0.08998144
v 0.1187885 -0.8299354 -0.07787091
v 0.1082674 -0.8358459 -0.06917004
v 0.1235693 -0.8094503 -0.08722774
v 0.1235121 -0.7924205 -0.09808681
v 0.09941103 -0.8395887 -0.06713607
v 0.1237798 -0.7764319 -0.09372918
v 0.119243 -0.7733443 -0.1079096
v 0.1197835 -0.7563806 -0.1032324
v 0.1104208 -0.8304619 -0.06650185
v 0.1198398 -0.8210318 -0.07579692
v 0.119001 -0.8112646 -0.07341039
v 0.09887914 -0.833719 -0.06030306
v 0.08648753 -0.8425465 -0.06629134
v 0.1234827 -0.7949549 -0.08334532
v 0.1236809 -0.7795265 -0.07903028
v 0.07326399 -0.8433591 -0.06790834
v 0.124172 -0.7596683 -0.0891286
v 0.06389444 -0.8425062 -0.08010497
v 0.05640749 -0.8417514 -0.08427478
v 0.05658331 -0.8405335 -0.09162933
v 0.06039584 -0.8427377 -0.07220788
v 0.05172043 -0.8412995 -0.08059177
v 0.07105211 -0.8389408 -0.06069474
v 0.124227 -0.742367 -0.08431176
v 0.1198511 -0.7389438 -0.09828167
v 0.1239494 -0.7248966 -0.07944416
v 0.1196049 -0.7214367 -0.09338155
v 0.1196175 -0.7039269 -0.08882409
v 0.1240435 -0.7459837 -0.0697737
v 0.05779499 -0.8380591 -0.06592296
v 0.08536436 -0.8376594 -0.05904137
v 0.1239521 -0.7630785 -0.07448056
v 0.09863263 -0.8259696 -0.05660114
v 0.1191072 -0.7825138 -0.06520709
v 0.1109913 -0.8215637 -0.0637546
v 0.09832735 -0.8156236 -0.05353508
v 0.1106597 -0.8132066 -0.0614764
v 0.1189415 -0.7974336 -0.06952043
v 0.08447547 -0.8292195 -0.05354416
v 0.1103271 -0.7999674 -0.05784138
v 0.1104042 -0.7852564 -0.05351949
v 0.1193082 -0.7663678 -0.06065231
v 0.06969214 -0.8308363 -0.05442031
v 0.08384591 -0.8176184 -0.05035169
v 0.05604565 -0.8299686 -0.06106117
v 0.1193284 -0.7494551 -0.05599655
v 0.06894596 -0.8186623 -0.05131638
v 0.1238447 -0.7285818 -0.06498358
v 0.08343837 -0.8036064 -0.04641443
v 0.06831628 -0.8042872 -0.04750674
v 0.08328627 -0.7887229 -0.04195429
v 0.09808676 -0.8021609 -0.0497312
v 0.09800261 -0.7873968 -0.04545767
v 0.1104564 -0.7692658 -0.04894425
v 0.1103592 -0.7524496 -0.04432649
v 0.09788628 -0.7714422 -0.04090645
v 0.1191798 -0.7321299 -0.05127079
v 0.09771308 -0.7546277 -0.03627625
v 0.1101664 -0.7351778 -0.03967335
v 0.1192073 -0.7146252 -0.04643951
v 0.1100902 -0.71771 -0.03484032
v 0.1239624 -0.7110507 -0.06020747
v 0.1244684 -0.6934855 -0.05552708
v 0.1240379 -0.7073731 -0.07477207
v 0.1246236 -0.6897844 -0.07039008
v 0.1202479 -0.6863098 -0.08471049
v 0.1212059 -0.6685691 -0.08073436
v 0.1256036 -0.6721609 -0.06606555
v 0.1195815 -0.6971015 -0.04149896
v 0.1269631 -0.6545032 -0.0617508
v 0.1223652 -0.6507778 -0.07683982
v 0.1238734 -0.6329391 -0.07319073
v 0.1254064 -0.6759765 -0.05082031
v 0.1267883 -0.6584427 -0.04606952
v 0.12154 -0.6621644 -0.03124509
v 0.1203937 -0.679642 -0.03639396
v 0.1287329 -0.6367445 -0.05755414
v 0.1108043 -0.6827606 -0.02433371
v 0.1102735 -0.70021 -0.02973665
v 0.1295707 -0.6189061 -0.05331807
v 0.1246577 -0.6151215 -0.0693347
v 0.1253068 -0.5973008 -0.06549743
v 0.1284295 -0.6407743 -0.0413114
v 0.1292664 -0.6229602 -0.03670183
v 0.1302916 -0.6010878 -0.04916196
v 0.09743729 -0.719942 -0.02667081
v 0.1306874 -0.5832709 -0.04504633
v 0.1257055 -0.5794709 -0.06157211
v 0.1255333 -0.5616615 -0.05741247
v 0.09754819 -0.7373737 -0.03156364
v 0.08295355 -0.7558012 -0.03271364
v 0.08313256 -0.7727327 -0.03731227
v 0.06772647 -0.7558852 -0.0337029
v 0.08273437 -0.7384338 -0.02811614
v 0.08253606 -0.7209902 -0.02320091
v 0.06787542 -0.7730038 -0.03831466
v 0.0680443 -0.789114 -0.04303978
v 0.09741893 -0.702451 -0.0215744
v 0.05370925 -0.7721463 -0.04391849
v 0.05420532 -0.8040147 -0.05307674
v 0.09761634 -0.6849577 -0.01607468
v 0.05382518 -0.7885134 -0.0485799
v 0.05483605 -0.8185696 -0.05671385
v 0.1115972 -0.6652751 -0.01886972
v 0.04241921 -0.8030256 -0.06241225
v 0.04496907 -0.8281019 -0.07085644
v 0.04284663 -0.8175948 -0.06615672
v 0.04729025 -0.8363131 -0.07532817
v 0.03822815 -0.8258925 -0.08367057
v 0.04808722 -0.8397498 -0.0906231
v 0.05640749 -0.8417514 -0.08427478
v 0.05658331 -0.8405335 -0.09162933
v 0.04143548 -0.8348819 -0.08744799
v 0.05830851 -0.838327 -0.1017144
v 0.06617877 -0.8407985 -0.08898237
v 0.0680545 -0.8387524 -0.09816532
v 0.04907832 -0.8375544 -0.1021018
v 0.0624359 -0.8356439 -0.111935
v 0.07194556 -0.8364772 -0.1068918
v 0.06878426 -0.8332203 -0.1196781
v 0.05180335 -0.8347524 -0.1137473
v 0.04034467 -0.8326505 -0.1004028
v 0.03550174 -0.8235181 -0.09733108
v 0.07885526 -0.8340129 -0.1150605
v 0.07856917 -0.8370807 -0.1025362
v 0.08561587 -0.8358284 -0.1058943
v 0.09582011 -0.8341008 -0.1106913
v 0.08753359 -0.8321171 -0.1210322
v 0.03548836 -0.8156852 -0.07924769
v 0.09579605 -0.8298112 -0.1265329
v 0.08382767 -0.828065 -0.1339567
v 0.1053215 -0.8322255 -0.1153239
v 0.1134413 -0.8282901 -0.119097
v 0.1034455 -0.8253607 -0.1317075
v 0.07615956 -0.8308367 -0.1271007
v 0.06477893 -0.8291179 -0.131963
v 0.03453717 -0.8012942 -0.07494296
v 0.108455 -0.8154262 -0.1322497
v 0.09646963 -0.8125519 -0.1411074
v 0.1176433 -0.8182004 -0.1194372
v 0.1189508 -0.8051771 -0.1168104
v 0.1097799 -0.8023989 -0.1289915
v 0.1101083 -0.7869057 -0.1246313
v 0.1188608 -0.7896645 -0.1123718
v 0.119243 -0.7733443 -0.1079096
v 0.09131877 -0.8226078 -0.1403683
v 0.07873953 -0.8192705 -0.1445853
v 0.04207164 -0.7870865 -0.05799804
v 0.0976686 -0.7998269 -0.1376802
v 0.1106063 -0.7705427 -0.1201488
v 0.1197835 -0.7563806 -0.1032324
v 0.07207917 -0.8252991 -0.1391777
v 0.04199828 -0.7703346 -0.05335891
v 0.05361596 -0.7548718 -0.03924879
v 0.09831323 -0.7846286 -0.133556
v 0.09885969 -0.7683698 -0.1290586
v 0.0839183 -0.7979057 -0.1421509
v 0.1111534 -0.7535077 -0.1153563
v 0.0828949 -0.8100286 -0.145245
v 0.1114428 -0.7360216 -0.1104794
v 0.1198511 -0.7389438 -0.09828167
v 0.1196049 -0.7214367 -0.09338155
v 0.06929281 -0.8160477 -0.1449969
v 0.08513676 -0.7671295 -0.1341179
v 0.08456028 -0.7831947 -0.1382558
v 0.09938673 -0.7513583 -0.1244272
v 0.09961428 -0.7339419 -0.1196792
v 0.1112435 -0.7185242 -0.1056329
v 0.06977307 -0.7972101 -0.1420217
v 0.06915197 -0.8082651 -0.1444434
v 0.1112071 -0.7009958 -0.1011723
v 0.1196175 -0.7039269 -0.08882409
v 0.1202479 -0.6863098 -0.08471049
v 0.08555425 -0.7329175 -0.1249127
v 0.09950739 -0.7164453 -0.1149942
v 0.09949018 -0.6988587 -0.110679
v 0.1117649 -0.6833152 -0.09726353
v 0.0854675 -0.7502542 -0.1295562
v 0.11257 -0.6655172 -0.09355766
v 0.1212059 -0.6685691 -0.08073436
v 0.1223652 -0.6507778 -0.07683982
v 0.07052916 -0.7672406 -0.134511
v 0.07018618 -0.7830486 -0.1383989
v 0.05660217 -0.7991056 -0.1385443
v 0.05727876 -0.8108074 -0.1404139
v 0.06216212 -0.8198891 -0.1420281
v 0.05405523 -0.8247856 -0.1353048
v 0.07071179 -0.7504427 -0.130248
v 0.05658526 -0.7687301 -0.1306181
v 0.05653248 -0.7845816 -0.1346588
v 0.04557365 -0.8024805 -0.1313899
v 0.04785947 -0.814597 -0.1331272
v 0.04709921 -0.8284066 -0.1254142
v 0.07065163 -0.7330939 -0.1258074
v 0.05789571 -0.8321658 -0.1232954
v 0.04202618 -0.8304705 -0.1134785
v 0.04051939 -0.8182479 -0.1236551
v 0.03637294 -0.821117 -0.1111213
v 0.0377765 -0.8062821 -0.1209476
v 0.03289251 -0.8131071 -0.0937378
v 0.03363861 -0.80999 -0.1079902
v 0.04481148 -0.7875499 -0.1273888
v 0.03127519 -0.7989684 -0.08931245
v 0.0318186 -0.7956281 -0.1038162
v 0.03619016 -0.7915566 -0.1169532
v 0.04455175 -0.7713135 -0.1230195
v 0.0338942 -0.785012 -0.07028127
v 0.03039586 -0.7821676 -0.08441082
v 0.03099427 -0.7786443 -0.09880656
v 0.03565574 -0.7747578 -0.1121143
v 0.05653159 -0.7518452 -0.1265091
v 0.03374672 -0.7678406 -0.06558859
v 0.03001898 -0.7647544 -0.07963491
v 0.03060681 -0.761189 -0.09403427
v 0.03535687 -0.7575254 -0.1075106
v 0.04428814 -0.7542745 -0.1187332
v 0.05630419 -0.7344339 -0.1222229
v 0.04191966 -0.7528872 -0.04867122
v 0.03357776 -0.7501814 -0.06094075
v 0.0297345 -0.7469238 -0.07499214
v 0.03032511 -0.743363 -0.08943216
v 0.03507835 -0.7398493 -0.1029783
v 0.04400098 -0.7367624 -0.1143406
v 0.04159126 -0.7351651 -0.04399052
v 0.03325412 -0.7323686 -0.0563144
v 0.02934821 -0.7290469 -0.07039715
v 0.02998545 -0.7254813 -0.08490466
v 0.03476256 -0.7220349 -0.09854013
v 0.04370838 -0.7190403 -0.1099906
v 0.05600761 -0.7167648 -0.1180566
v 0.05334887 -0.7372484 -0.03458619
v 0.05302764 -0.7195573 -0.02989399
v 0.06750568 -0.7384007 -0.02909548
v 0.06722327 -0.7208331 -0.02430172
v 0.08241625 -0.703509 -0.01796901
v 0.07046735 -0.7154988 -0.1216794
v 0.04116498 -0.7173811 -0.03934291
v 0.06693236 -0.7033018 -0.0190919
v 0.0823453 -0.6859607 -0.01244448
v 0.08548873 -0.7153876 -0.1205777
v 0.0854358 -0.6977525 -0.1163835
v 0.07031694 -0.6977398 -0.1177773
v 0.09986036 -0.6811231 -0.1068982
v 0.06663416 -0.6857337 -0.01364034
v 0.09796607 -0.6674126 -0.01048908
v 0.05573585 -0.6989979 -0.1139725
v 0.08557048 -0.6799529 -0.1126945
v 0.1003503 -0.6633015 -0.1033354
v 0.08229144 -0.6684334 -0.006591827
v 0.04332547 -0.7012641 -0.1058422
v 0.07022144 -0.6799777 -0.1138938
v 0.08572244 -0.662154 -0.1091498
v 0.1134522 -0.6476572 -0.09002922
v 0.03431052 -0.7042193 -0.09427829
v 0.05537345 -0.681208 -0.1102115
v 0.07005253 -0.6621741 -0.1104922
v 0.1009319 -0.6454221 -0.1001671
v 0.1145208 -0.6297637 -0.08680354
v 0.1238734 -0.6329391 -0.07319073
v 0.1246577 -0.6151215 -0.0693347
v 0.101562 -0.6275027 -0.09720058
v 0.08590958 -0.6442758 -0.1061843
v 0.05491512 -0.663336 -0.1068892
v 0.1151377 -0.6119334 -0.0832621
v 0.08616021 -0.6262761 -0.1035199
v 0.06985001 -0.6442196 -0.1076263
v 0.1156473 -0.5940903 -0.07965837
v 0.1253068 -0.5973008 -0.06549743
v 0.1257055 -0.5794709 -0.06157211
v 0.1019448 -0.6095897 -0.09391621
v 0.06960571 -0.626146 -0.1050391
v 0.1022547 -0.5916947 -0.09049559
v 0.1159961 -0.5762321 -0.07590626
v 0.1255333 -0.5616615 -0.05741247
v 0.08623493 -0.608288 -0.1003943
v 0.08630145 -0.5903063 -0.09713017
v 0.1024597 -0.5738328 -0.08679853
v 0.05358477 -0.6272904 -0.1010903
v 0.06930604 -0.6081188 -0.1019275
v 0.06904092 -0.5901006 -0.09882391
v 0.08632424 -0.5724167 -0.09347388
v 0.05434223 -0.6453308 -0.1039477
v 0.04191446 -0.6655035 -0.09868217
v 0.04265425 -0.6834201 -0.1020869
v 0.05228027 -0.5913092 -0.09455664
v 0.05287161 -0.6092719 -0.09789772
v 0.03985645 -0.6296179 -0.09241244
v 0.04104665 -0.6475707 -0.09548907
v 0.0325522 -0.6684639 -0.08666047
v 0.03347814 -0.6863402 -0.09036256
v 0.06885201 -0.5722443 -0.09512558
v 0.02943218 -0.7075955 -0.08053167
v 0.02872042 -0.7111391 -0.06589007
v 0.02859988 -0.6897131 -0.07634532
v 0.02764755 -0.671903 -0.07228217
v 0.03267 -0.7145093 -0.05170579
v 0.02795651 -0.6932859 -0.06144724
v 0.03198106 -0.6967251 -0.04701806
v 0.02701004 -0.6755599 -0.05703347
v 0.03136213 -0.6506426 -0.0831864
v 0.04053542 -0.6996858 -0.03441993
v 0.03978254 -0.6820866 -0.02940575
v 0.0310209 -0.6790897 -0.04224408
v 0.05252697 -0.7019517 -0.02479025
v 0.05202327 -0.6843671 -0.01957206
v 0.02638528 -0.6542069 -0.06836742
v 0.02961596 -0.6328312 -0.07993169
v 0.02567392 -0.6579757 -0.05269354
v 0.06614703 -0.6681567 -0.008055672
v 0.02429485 -0.6365764 -0.06464595
v 0.03861845 -0.6116344 -0.08917521
v 0.02972003 -0.6615875 -0.03748417
v 0.02791161 -0.6441178 -0.03270831
v 0.02347348 -0.6404743 -0.04836357
v 0.02812628 -0.6150037 -0.07640335
v 0.03772467 -0.5936899 -0.08559889
v 0.03863733 -0.6646243 -0.02427025
v 0.02280756 -0.6189033 -0.06075647
v 0.02702016 -0.5971609 -0.07259418
v 0.05189857 -0.5734801 -0.09079782
v 0.05118314 -0.6668347 -0.0141573
v 0.03702076 -0.6471798 -0.01908764
v 0.04995111 -0.649352 -0.008752525
v 0.02141573 -0.6011906 -0.05679873
v 0.02046654 -0.6051615 -0.03997448
v 0.06544334 -0.6506084 -0.002581701
v 0.0219041 -0.6228528 -0.04414883
v 0.02614542 -0.6265069 -0.02805559
v 0.0356183 -0.6295571 -0.01424914
v 0.04881394 -0.6318098 -0.003670469
v 0.02484842 -0.6087676 -0.02365543
v 0.08210129 -0.6508344 -0.001111418
v 0.06468327 -0.6331178 0.002726622
v 0.0344589 -0.6118501 -0.009609014
v 0.09837225 -0.6498886 -0.004799701
v 0.08179175 -0.6333531 0.004448712
v 0.04780758 -0.6142606 0.001321919
v 0.1124846 -0.6477407 -0.0134216
v 0.1129185 -0.6300472 -0.008209832
v 0.09850828 -0.6323213 0.0006673187
v 0.1228388 -0.6445755 -0.02607181
v 0.1235555 -0.6268132 -0.02110576
v 0.06394932 -0.6156092 0.007907398
v 0.08136962 -0.6158253 0.00981766
v 0.1299512 -0.6051556 -0.03220759
v 0.1241405 -0.6090779 -0.01625444
v 0.09840027 -0.6146939 0.005904749
v 0.09811678 -0.5970041 0.0107303
v 0.1131984 -0.6123753 -0.003079593
v 0.08084935 -0.5981308 0.0146312
v 0.06325996 -0.5979417 0.01273131
v 0.1302915 -0.5873392 -0.02784971
v 0.1243866 -0.5913426 -0.01165378
v 0.1132317 -0.5947168 0.001703054
v 0.130466 -0.5654759 -0.04088306
v 0.1301193 -0.5696019 -0.02360925
v 0.1240521 -0.5736431 -0.007338017
v 0.1296517 -0.5478876 -0.03665289
v 0.1247402 -0.5440577 -0.05304919
v 0.1280932 -0.530866 -0.03244315
v 0.1232207 -0.5271546 -0.04861372
v 0.1209286 -0.5112 -0.04421194
v 0.1291936 -0.5520505 -0.01951461
v 0.1232625 -0.5561007 -0.003285028
v 0.1128654 -0.5770452 0.006062932
v 0.1277074 -0.5349902 -0.01561204
v 0.1123049 -0.5594697 0.01020497
v 0.1218732 -0.5389317 0.0003223792
v 0.1260922 -0.5146302 -0.02847326
v 0.1257655 -0.5184357 -0.01197253
v 0.1232999 -0.5036618 -0.008934252
v 0.122973 -0.499922 -0.02487008
v 0.1203176 -0.4887369 -0.02218773
v 0.1183922 -0.4964612 -0.04009912
v 0.1156473 -0.4854557 -0.03687107
v 0.1119301 -0.4781627 -0.03381658
v 0.1200476 -0.5221533 0.003520302
v 0.1158246 -0.4810497 -0.02017476
v 0.1043276 -0.475267 -0.03020232
v 0.1095058 -0.5254641 0.01617653
v 0.1179346 -0.5072979 0.006075703
v 0.1111164 -0.5422033 0.01344959
v 0.09715303 -0.5616988 0.01891188
v 0.09769467 -0.579312 0.01504827
v 0.07992264 -0.5626928 0.02243909
v 0.08034239 -0.5803404 0.01885836
v 0.0627324 -0.5801371 0.01700382
v 0.09634914 -0.5445597 0.02196906
v 0.09512966 -0.5282236 0.02426213
v 0.1076118 -0.5104427 0.01814286
v 0.04651856 -0.5788628 0.01021351
v 0.06246675 -0.5624917 0.02052808
v 0.04699252 -0.5966424 0.006025136
v 0.03351907 -0.5941771 -0.00506302
v 0.03315793 -0.5764891 -0.0009427667
v 0.02391936 -0.5909812 -0.01941365
v 0.04639879 -0.561232 0.01374743
v 0.02367061 -0.5732443 -0.01537073
v 0.03319219 -0.5589374 0.002644412
v 0.06236175 -0.5457222 0.02315184
v 0.04658033 -0.5445395 0.01649535
v 0.06207427 -0.529992 0.02531084
v 0.07944491 -0.545785 0.02515084
v 0.07874752 -0.5298954 0.02731798
v 0.03359522 -0.5421718 0.005546495
v 0.09361986 -0.5131227 0.02599211
v 0.07774016 -0.5150127 0.02925037
v 0.04678271 -0.5288872 0.01859408
v 0.02460391 -0.5388819 -0.008483171
v 0.03440523 -0.5264007 0.007831305
v 0.02398731 -0.5557765 -0.01168627
v 0.01902178 -0.5695205 -0.03180625
v 0.01939729 -0.5873256 -0.03583969
v 0.01985189 -0.5655527 -0.04873605
v 0.02024907 -0.5833692 -0.05275885
v 0.02610867 -0.5793689 -0.06864386
v 0.01950368 -0.5519672 -0.02796084
v 0.02039087 -0.5348215 -0.02429637
v 0.03712563 -0.5758946 -0.0817314
v 0.02589532 -0.5616217 -0.06451083
v 0.03690924 -0.558233 -0.07760476
v 0.02591221 -0.5227571 -0.005582877
v 0.05171451 -0.5558369 -0.0866561
v 0.06868249 -0.5545909 -0.09083047
v 0.08611958 -0.5547208 -0.08926602
v 0.1023041 -0.5560591 -0.08266181
v 0.1158528 -0.5584267 -0.07174283
v 0.115107 -0.540902 -0.06729261
v 0.1247402 -0.5440577 -0.05304919
v 0.1232207 -0.5271546 -0.04861372
v 0.1015924 -0.5386223 -0.07805896
v 0.0856657 -0.5372741 -0.08459496
v 0.06851722 -0.5371512 -0.08622093
v 0.1137554 -0.5241236 -0.06268161
v 0.1209286 -0.5112 -0.04421194
v 0.1005949 -0.5218331 -0.07323566
v 0.09928537 -0.5059587 -0.06798791
v 0.08505851 -0.5203986 -0.07968691
v 0.1118436 -0.5082321 -0.05782847
v 0.1097743 -0.493455 -0.05315846
v 0.1183922 -0.4964612 -0.04009912
v 0.1156473 -0.4854557 -0.03687107
v 0.06834131 -0.5202187 -0.08111603
v 0.08437017 -0.5046213 -0.07379467
v 0.1068911 -0.4827262 -0.04899997
v 0.1119301 -0.4781627 -0.03381658
v 0.05208083 -0.5214428 -0.07717778
v 0.06851839 -0.5042948 -0.07514987
v 0.05181807 -0.5384037 -0.08210266
v 0.03718848 -0.5407294 -0.07320085
v 0.03786092 -0.5236359 -0.0683981
v 0.02721723 -0.5267311 -0.05569958
v 0.02630423 -0.5440078 -0.06023674
v 0.02035768 -0.5479201 -0.04462113
v 0.02132932 -0.5306253 -0.04045363
v 0.05283299 -0.5051433 -0.07178063
v 0.02181704 -0.5184251 -0.02057388
v 0.02279834 -0.5140336 -0.03618393
v 0.03907687 -0.507067 -0.06333475
v 0.04114233 -0.4934311 -0.0582678
v 0.02867084 -0.510078 -0.05103587
v 0.05415174 -0.4911459 -0.06620462
v 0.0312934 -0.4964629 -0.04635677
v 0.03618011 -0.4872175 -0.04129376
v 0.02581749 -0.5004704 -0.03218603
v 0.02404536 -0.5045596 -0.01741914
v 0.06885664 -0.489975 -0.06939135
v 0.02767176 -0.5087553 -0.003269657
v 0.08365526 -0.4901133 -0.06791047
v 0.08246519 -0.4801022 -0.06308053
v 0.09770072 -0.4912882 -0.06259903
v 0.09558148 -0.4808511 -0.05791609
v 0.09223241 -0.4742835 -0.05334077
v 0.06893428 -0.4804254 -0.06417675
v 0.03531332 -0.512589 0.009456292
v 0.1034174 -0.4755428 -0.0456558
v 0.09702275 -0.4732671 -0.03959677
v 0.1043276 -0.475267 -0.03020232
v 0.09769771 -0.4760281 -0.02755664
v 0.09106576 -0.4746424 -0.03456854
v 0.09217442 -0.4769157 -0.02523641
v 0.08568368 -0.4764463 -0.02867749
v 0.08820588 -0.4719228 -0.04722987
v 0.08228527 -0.4738575 -0.03989005
v 0.07656628 -0.4759727 -0.03291837
v 0.06642415 -0.4757372 -0.03660968
v 0.07277483 -0.4735139 -0.04381498
v 0.05619719 -0.4752439 -0.04133887
v 0.06015774 -0.4783311 -0.02823243
v 0.07802678 -0.4719698 -0.05028953
v 0.08095772 -0.4738351 -0.05756863
v 0.07037038 -0.4723417 -0.0524666
v 0.06902199 -0.473908 -0.0584718
v 0.05801981 -0.4750434 -0.05399367
v 0.06425619 -0.4731927 -0.04798166
v 0.05568062 -0.481387 -0.06052175
v 0.04425921 -0.4836209 -0.05269676
v 0.04869601 -0.4772516 -0.04670959
v 0.04203763 -0.4807648 -0.03643168
v 0.050015 -0.4783138 -0.03203194
v 0.03741748 -0.484832 -0.02490594
v 0.04567654 -0.4815817 -0.02185328
v 0.03448411 -0.4875018 -0.01319872
v 0.05553336 -0.4811673 -0.01805761
v 0.03118582 -0.49113 -0.0285396
v 0.04285981 -0.4839408 -0.01095363
v 0.05264812 -0.4837836 -0.00691174
v 0.05072967 -0.4859216 0.003457576
v 0.04137072 -0.4860556 -2.852082E-05
v 0.03352333 -0.4896159 -0.0009327158
v 0.02922228 -0.4980279 -0.001747929
v 0.02825972 -0.4941352 -0.01507303
v 0.03587366 -0.5019836 0.01046909
v 0.02922228 -0.4980279 -0.001747929
v 0.04689357 -0.5032332 0.02107149
v 0.03352333 -0.4896159 -0.0009327158
v 0.03838174 -0.4927431 0.01023037
v 0.04200202 -0.4884624 0.007939272
v 0.04137072 -0.4860556 -2.852082E-05
v 0.05072967 -0.4859216 0.003457576
v 0.0477126 -0.4939528 0.01934709
v 0.04695261 -0.5149033 0.02000601
v 0.06154033 -0.5156788 0.02691642
v 0.06084312 -0.5036968 0.02783368
v 0.06091467 -0.4946339 0.02503161
v 0.07669539 -0.5031042 0.02984125
v 0.04949484 -0.4885967 0.01273305
v 0.06189097 -0.4896282 0.0182429
v 0.07496862 -0.4898785 0.02053872
v 0.06254963 -0.4869027 0.008754462
v 0.05264812 -0.4837836 -0.00691174
v 0.09230129 -0.5018212 0.02655389
v 0.07577791 -0.4944737 0.02677794
v 0.0907358 -0.4935129 0.02450696
v 0.1055297 -0.4994375 0.0184212
v 0.1031979 -0.4919192 0.01704775
v 0.1113702 -0.4885347 0.006851882
v 0.1149244 -0.4961974 0.006918348
v 0.1199012 -0.4924693 -0.00709568
v 0.1156091 -0.4848031 -0.005875744
v 0.08825945 -0.4890332 0.01898998
v 0.1088396 -0.4810967 -0.006226949
v 0.09816367 -0.4867776 0.01265985
v 0.1061973 -0.4843893 0.00439515
v 0.1094129 -0.4778293 -0.01912527
v 0.0941146 -0.4855343 0.008547731
v 0.0860986 -0.486356 0.01037562
v 0.1003076 -0.4809702 -0.007559858
v 0.1015722 -0.4782554 -0.01784478
v 0.08950564 -0.4815259 -0.007730737
v 0.09769771 -0.4760281 -0.02755664
v 0.09217442 -0.4769157 -0.02523641
v 0.09706795 -0.4836391 0.001938887
v 0.08696089 -0.48413 0.001927949
v 0.07503414 -0.4845018 0.001077235
v 0.07451376 -0.4871589 0.0114541
v 0.09210381 -0.4787942 -0.0178267
v 0.08186541 -0.4788548 -0.02011552
v 0.08568368 -0.4764463 -0.02867749
v 0.06345073 -0.4842775 -0.002078921
v 0.06639682 -0.4814937 -0.01327047
v 0.05553336 -0.4811673 -0.01805761
v 0.06015774 -0.4783311 -0.02823243
v 0.07767639 -0.4817333 -0.00956402
v 0.07093851 -0.4786346 -0.02383387
v 0.07656628 -0.4759727 -0.03291837
v 0.06642415 -0.4757372 -0.03660968
v 0.04661173 -0.8396799 -0.08891795
v 0.05076335 -0.8334169 -0.08467304
v 0.04745523 -0.8271372 -0.09629299
v 0.05545139 -0.8424915 -0.07703152
v 0.04377918 -0.8380983 -0.09804638
v 0.04789934 -0.8265728 -0.1103532
v 0.04824722 -0.8471296 -0.08629807
v 0.06069811 -0.8525341 -0.0756316
v 0.04479899 -0.8485734 -0.09816417
v 0.04477482 -0.8383116 -0.1118598
v 0.05209737 -0.8563997 -0.08432733
v 0.05587049 -0.865711 -0.08471683
v 0.06614303 -0.8634896 -0.07667793
v 0.07171594 -0.8739178 -0.08076496
v 0.04676237 -0.8575979 -0.0968983
v 0.06025737 -0.8753438 -0.08723494
v 0.07656778 -0.8825801 -0.08791456
v 0.04628819 -0.8589203 -0.1094869
v 0.04936908 -0.8664149 -0.09603458
v 0.04512836 -0.8491079 -0.1109393
v 0.04863505 -0.852758 -0.1227247
v 0.05295714 -0.8752811 -0.09726474
v 0.05822551 -0.8824251 -0.1014173
v 0.05075346 -0.8744571 -0.1051174
v 0.04842255 -0.8680983 -0.1069898
v 0.04955406 -0.8628871 -0.1203659
v 0.05606845 -0.8676999 -0.1281102
v 0.0508137 -0.8721514 -0.1157387
v 0.05369685 -0.8791698 -0.1099797
v 0.05685451 -0.8771037 -0.1235225
v 0.04955322 -0.8418721 -0.1238327
v 0.06531723 -0.8835986 -0.09317291
v 0.06907687 -0.8882771 -0.09883551
v 0.06036894 -0.8845608 -0.1158915
v 0.0775817 -0.8887016 -0.09845691
v 0.08881947 -0.8789852 -0.08825216
v 0.06508172 -0.8885657 -0.1062722
v 0.07523312 -0.8909042 -0.1104032
v 0.06966898 -0.8876144 -0.1200963
v 0.0895583 -0.885137 -0.1007341
v 0.06572554 -0.8800897 -0.1280541
v 0.09871215 -0.8768432 -0.1045592
v 0.09889772 -0.871125 -0.0919954
v 0.1059197 -0.8663521 -0.1094154
v 0.0862389 -0.8880017 -0.1133823
v 0.09463806 -0.879374 -0.1169087
v 0.07361584 -0.8808654 -0.1293591
v 0.07975658 -0.8854121 -0.123483
v 0.08698609 -0.8784751 -0.1274296
v 0.06479042 -0.8715167 -0.1335858
v 0.0758281 -0.8751464 -0.1334199
v 0.09130818 -0.8694105 -0.1310688
v 0.07937995 -0.8667381 -0.136374
v 0.06675449 -0.8624956 -0.1355475
v 0.06873568 -0.8535762 -0.1363525
v 0.05660702 -0.8578268 -0.1309664
v 0.05777701 -0.8475284 -0.1326547
v 0.06125167 -0.8370157 -0.1317448
v 0.1004672 -0.8692139 -0.121474
v 0.08103531 -0.8584421 -0.1390791
v 0.09333247 -0.8592917 -0.1342141
v 0.05234711 -0.8300796 -0.1235321
v 0.1025563 -0.8576542 -0.1254677
v 0.101399 -0.8462675 -0.128991
v 0.09277016 -0.8496189 -0.1356261
v 0.08179637 -0.8485423 -0.1390712
v 0.07144971 -0.8437923 -0.1364959
v 0.08193304 -0.8411769 -0.138346
v 0.06659672 -0.827852 -0.1298752
v 0.05582093 -0.8171064 -0.107288
v 0.04745523 -0.8271372 -0.09629299
v 0.1087444 -0.8542503 -0.1145204
v 0.08850557 -0.8387412 -0.1358401
v 0.07497714 -0.835256 -0.1361146
v 0.05946638 -0.8205696 -0.1206645
v 0.08137232 -0.8292739 -0.1332192
v 0.07423329 -0.821281 -0.1266019
v 0.08273073 -0.8178559 -0.1222
v 0.096077 -0.8351367 -0.1306951
v 0.06941299 -0.8150983 -0.1168113
v 0.06701428 -0.8127769 -0.104182
v 0.06768221 -0.8151426 -0.09178971
v 0.08003618 -0.8128595 -0.1131991
v 0.08884154 -0.8257967 -0.1282286
v 0.0944088 -0.8244712 -0.1233733
v 0.1013364 -0.8310738 -0.1226378
v 0.1066887 -0.8421474 -0.1191834
v 0.1022695 -0.8262686 -0.1130479
v 0.09303701 -0.8197892 -0.1176743
v 0.1096492 -0.8485711 -0.1023201
v 0.09095223 -0.8157898 -0.109972
v 0.107652 -0.8368555 -0.1081158
v 0.09992297 -0.8219846 -0.1038363
v 0.1067061 -0.8607399 -0.09657415
v 0.0879167 -0.8139101 -0.102921
v 0.1053022 -0.8415997 -0.09128588
v 0.1038256 -0.8307798 -0.09748294
v 0.07942352 -0.8116674 -0.102662
v 0.09194923 -0.8176273 -0.09665023
v 0.08071139 -0.815084 -0.0923961
v 0.09603655 -0.8246108 -0.08874204
v 0.09705926 -0.8335474 -0.08315659
v 0.1023979 -0.85293 -0.08556808
v 0.08321191 -0.8205469 -0.08364096
v 0.09493139 -0.8628032 -0.08116572
v 0.08561124 -0.8284546 -0.07711519
v 0.08422945 -0.8697653 -0.07904206
v 0.07779636 -0.8589846 -0.07309134
v 0.08881947 -0.8789852 -0.08825216
v 0.07656778 -0.8825801 -0.08791456
v 0.07171594 -0.8739178 -0.08076496
v 0.06614303 -0.8634896 -0.07667793
v 0.06069811 -0.8525341 -0.0756316
v 0.0880662 -0.8522695 -0.07321983
v 0.09485438 -0.8435271 -0.07754005
v 0.0874665 -0.8363603 -0.07367542
v 0.07348574 -0.8290043 -0.07404778
v 0.08046962 -0.8405381 -0.07021937
v 0.06358425 -0.835437 -0.0734794
v 0.06997301 -0.820567 -0.08113935
v 0.07049526 -0.8470606 -0.0712811
v 0.05545139 -0.8424915 -0.07703152
v 0.05076335 -0.8334169 -0.08467304
v 0.05868232 -0.8253958 -0.08089755
v 0.05596517 -0.8193447 -0.09321182
vn 0.06295449 -0.9715282 -0.2284066
vn 0.04629529 -0.9747488 -0.2184522
vn 0.05133834 -0.9691646 -0.2410069
vn 0.05978584 -0.9740522 -0.2182843
vn 0.06423932 -0.973783 -0.21822
vn 0.06024338 -0.9717817 -0.2280595
vn 0.06807458 -0.9690239 -0.2373997
vn 0.05045873 -0.9775134 -0.2047474
vn 0.03696094 -0.9795828 -0.1976139
vn 0.0743365 -0.9731005 -0.2180582
vn 0.1942434 -0.9324161 -0.304745
vn 0.06843747 -0.9758928 -0.2072425
vn 0.09466875 -0.9930505 -0.06991798
vn 0.1290393 -0.9776759 -0.165827
vn 0.02710439 -0.9934195 -0.1112796
vn 0.260285 -0.9422016 -0.2109694
vn 0.3854779 -0.9191518 -0.08103459
vn 0.717326 -0.6539494 -0.2404029
vn 0.6099001 -0.6397412 -0.4677104
vn 0.8553166 -0.1536869 -0.4947865
vn 0.7963565 -0.6048151 0.003875561
vn 0.223306 -0.9747386 0.004376623
vn 0.9589222 -0.1775284 -0.2212507
vn 0.5121915 -0.8477745 0.1376163
vn 0.9848998 0.03042324 -0.1704313
vn 0.8893227 0.07920355 -0.4503687
vn 0.8951265 0.1100063 -0.4320268
vn 0.9830461 -0.1637131 0.08257388
vn 0.8288744 -0.4726068 0.2993492
vn 0.5299393 -0.7279403 0.4350487
vn 0.9902409 -0.02007076 0.1379133
vn 0.9877508 0.03720589 -0.1515393
vn 0.313982 -0.8559477 0.4108147
vn 0.9886568 0.02029767 -0.1488146
vn 0.8982806 0.09323493 -0.4294173
vn 0.9007221 0.1017214 -0.4223178
vn 0.6593849 -0.4014679 0.6356376
vn 0.9005834 -0.1474083 0.4089259
vn 0.898461 -0.08725925 0.4302948
vn 0.372108 -0.5342609 0.7590132
vn 0.1214467 -0.9308803 0.3445469
vn 0.9879992 -0.04491597 0.1477843
vn 0.9872478 -0.05717081 0.1485709
vn -0.05641189 -0.9595374 0.2758726
vn 0.9896546 0.0281953 -0.1406726
vn -0.01331432 -0.9933009 -0.1147869
vn -0.07197854 -0.9902068 -0.1196229
vn -0.0419582 -0.9807766 -0.1905697
vn -0.2449097 -0.9359761 0.2529185
vn -0.4156232 -0.8974443 0.1478212
vn -0.1613498 -0.7133219 0.6820104
vn 0.9898447 0.04315821 -0.1354434
vn 0.9029156 0.1189878 -0.4130198
vn 0.9896827 0.04200886 -0.1369797
vn 0.904274 0.116267 -0.410817
vn 0.9050292 0.08613555 -0.4165366
vn 0.9865552 -0.03891419 0.1587277
vn -0.4419396 -0.6750455 0.5907648
vn 0.11678 -0.6715112 0.7317343
vn 0.9866869 -0.05288501 0.1537925
vn 0.3924914 -0.3102462 0.8658509
vn 0.8912115 -0.1335364 0.433486
vn 0.6884781 -0.2061844 0.6953315
vn 0.3987712 -0.2388459 0.8854006
vn 0.6974584 -0.1715685 0.6957844
vn 0.893589 -0.1230932 0.4316791
vn 0.104496 -0.3844811 0.9171996
vn 0.6979956 -0.1929116 0.6896283
vn 0.6938193 -0.2021233 0.6912025
vn 0.8895347 -0.1275514 0.4387012
vn -0.2071843 -0.4255728 0.8808874
vn 0.09549353 -0.2622104 0.9602743
vn -0.5039772 -0.4347383 0.7463308
vn 0.887603 -0.1176819 0.4453224
vn -0.2125242 -0.2716994 0.9386229
vn 0.9866176 -0.03883183 0.1583593
vn 0.09109172 -0.273659 0.9575036
vn -0.211163 -0.2700823 0.9393965
vn 0.09282659 -0.279132 0.9557555
vn 0.404823 -0.2480001 0.8801218
vn 0.4063787 -0.2531499 0.8779359
vn 0.689861 -0.1947554 0.6972533
vn 0.6871073 -0.1866597 0.7021693
vn 0.4053125 -0.2442996 0.880931
vn 0.8858466 -0.1191696 0.4484133
vn 0.4031754 -0.2366078 0.8840059
vn 0.6859203 -0.188466 0.7028469
vn 0.8839589 -0.1349713 0.44766
vn 0.6843216 -0.2016704 0.7007375
vn 0.9862543 -0.05882469 0.1544085
vn 0.985193 -0.08170232 0.1507294
vn 0.9896173 0.01740111 -0.1426704
vn 0.9892745 -0.008739266 -0.1458063
vn 0.9056239 0.05621804 -0.4203391
vn 0.9058477 0.03941423 -0.421766
vn 0.9885252 -0.02949065 -0.1481491
vn 0.8819563 -0.1572545 0.4443244
vn 0.9870554 -0.04896588 -0.1527223
vn 0.9038864 0.02244806 -0.427183
vn 0.9032997 0.03289611 -0.427747
vn 0.9836345 -0.1043881 0.1468542
vn 0.9816662 -0.1225612 0.1459798
vn 0.875897 -0.1917278 0.4427697
vn 0.8794268 -0.1786029 0.4412591
vn 0.9881851 -0.03544573 -0.1491103
vn 0.6755789 -0.2415011 0.6966135
vn 0.6807462 -0.2229431 0.6977686
vn 0.9898666 -0.01023846 -0.1416311
vn 0.9044777 0.05521094 -0.4229324
vn 0.905615 0.06480899 -0.4191197
vn 0.9819707 -0.1085392 0.1547666
vn 0.9829528 -0.08414988 0.1634707
vn 0.9905671 0.0009226095 -0.1370257
vn 0.4016035 -0.2517726 0.8805255
vn 0.9912546 0.02567216 -0.1294418
vn 0.9069943 0.08920813 -0.4115862
vn 0.9072804 0.1217854 -0.4025055
vn 0.4017733 -0.2397266 0.8838038
vn 0.09226745 -0.2579253 0.9617491
vn 0.09436032 -0.2681458 0.958746
vn -0.2180392 -0.2540329 0.9422984
vn 0.08773245 -0.26157 0.961189
vn 0.08469686 -0.2755631 0.9575444
vn -0.2166473 -0.2649062 0.9396216
vn -0.2144479 -0.2770374 0.9366229
vn 0.4002079 -0.2695172 0.8758962
vn -0.5058514 -0.2335038 0.8304157
vn -0.4955679 -0.242244 0.8341045
vn 0.3971711 -0.2849865 0.8723748
vn -0.5008767 -0.2450937 0.8300913
vn -0.4995725 -0.2829517 0.8187586
vn 0.6703505 -0.2501422 0.6986122
vn -0.7448254 -0.1997246 0.6366673
vn -0.7380089 -0.4223256 0.5262927
vn -0.7480878 -0.2778304 0.60264
vn -0.6752333 -0.6154277 0.4065816
vn -0.8937109 -0.3796798 0.2390065
vn -0.42171 -0.9030001 -0.08216809
vn -0.07197854 -0.9902068 -0.1196229
vn -0.0419582 -0.9807766 -0.1905697
vn -0.784776 -0.6085757 0.1173127
vn -0.0192061 -0.9723375 -0.2327894
vn 0.03696094 -0.9795828 -0.1976139
vn 0.04629529 -0.9747488 -0.2184522
vn -0.3172069 -0.9209313 -0.2264183
vn -0.003251741 -0.9647977 -0.262973
vn 0.05133834 -0.9691646 -0.2410069
vn 0.01864022 -0.9584471 -0.2846606
vn -0.2342596 -0.9249092 -0.2994418
vn -0.7575547 -0.6399838 -0.1285755
vn -0.9407995 -0.3384323 -0.01896841
vn 0.04862338 -0.9674945 -0.2481734
vn 0.06295449 -0.9715282 -0.2284066
vn 0.06024338 -0.9717817 -0.2280595
vn 0.06807458 -0.9690239 -0.2373997
vn 0.05931677 -0.9609202 -0.2703958
vn -0.9212983 -0.2376843 0.3077588
vn 0.1488841 -0.9117704 -0.382764
vn 0.07978108 -0.870771 -0.485173
vn 0.1942434 -0.9324161 -0.304745
vn 0.6099001 -0.6397412 -0.4677104
vn 0.4629097 -0.6144317 -0.6388962
vn 0.0252793 -0.9418857 -0.3349809
vn -0.09287096 -0.8755555 -0.4741072
vn -0.9241784 -0.1491182 0.3516504
vn 0.6903895 -0.1010177 -0.7163503
vn 0.4592807 -0.01991155 -0.888068
vn 0.8553166 -0.1536869 -0.4947865
vn 0.8893227 0.07920355 -0.4503687
vn 0.7201574 0.1384151 -0.6798636
vn 0.724095 0.1684211 -0.6688204
vn 0.8951265 0.1100063 -0.4320268
vn 0.8982806 0.09323493 -0.4294173
vn 0.2827246 -0.5508003 -0.7852935
vn 0.08136164 -0.4237633 -0.9021114
vn -0.7410053 -0.1925623 0.6432969
vn 0.4798084 0.1979773 -0.854745
vn 0.7287526 0.1615616 -0.6654453
vn 0.9007221 0.1017214 -0.4223178
vn -0.04161785 -0.7766848 -0.6285131
vn -0.7412978 -0.1811125 0.6462785
vn -0.50759 -0.2273465 0.8310632
vn 0.4844379 0.2137591 -0.8483083
vn 0.4908293 0.214816 -0.8443581
vn 0.1754331 0.2357444 -0.9558492
vn 0.7315663 0.1675803 -0.6608536
vn 0.173704 0.07732651 -0.9817574
vn 0.7360541 0.1800719 -0.6525325
vn 0.9029156 0.1189878 -0.4130198
vn 0.904274 0.116267 -0.410817
vn -0.1613907 -0.2006152 -0.966285
vn 0.1927929 0.244442 -0.9503047
vn 0.1828161 0.2423151 -0.9528177
vn 0.4942223 0.2195708 -0.8411497
vn 0.4992464 0.2234776 -0.8371444
vn 0.7407066 0.1756309 -0.6484656
vn -0.1436946 0.2340275 -0.9615524
vn -0.1673258 0.1394168 -0.9759943
vn 0.7437892 0.1438251 -0.6527572
vn 0.9050292 0.08613555 -0.4165366
vn 0.9056239 0.05621804 -0.4203391
vn 0.2110828 0.2434022 -0.9466781
vn 0.5080988 0.2148612 -0.8340685
vn 0.5147607 0.1858884 -0.836939
vn 0.7441075 0.1139006 -0.6582785
vn 0.2015112 0.24903 -0.9473
vn 0.7436311 0.09884147 -0.6612437
vn 0.9058477 0.03941423 -0.421766
vn 0.9038864 0.02244806 -0.427183
vn -0.127292 0.2443914 -0.9612854
vn -0.1343354 0.2469417 -0.9596739
vn -0.4428489 0.1792145 -0.8785027
vn -0.4838155 0.01915663 -0.8749603
vn -0.3365381 -0.4111968 -0.8471478
vn -0.454991 -0.5615639 -0.6911072
vn -0.1147071 0.2460286 -0.9624511
vn -0.4219356 0.2203033 -0.8794525
vn -0.4267455 0.2248304 -0.8759792
vn -0.6968701 0.08432946 -0.7122223
vn -0.6837333 -0.1244087 -0.7190489
vn -0.5689891 -0.6470185 -0.5075614
vn -0.1025263 0.2375305 -0.9659542
vn -0.139584 -0.9185336 -0.3698816
vn -0.6831351 -0.6607528 -0.311018
vn -0.8327827 -0.234546 -0.501459
vn -0.919587 -0.3020985 -0.2511898
vn -0.8826467 -0.02072086 -0.4695801
vn -0.9831442 -0.1791102 0.03670303
vn -0.9724129 -0.1108713 -0.2052328
vn -0.6879743 0.1654001 -0.7066358
vn -0.9932109 -0.09427599 0.06814948
vn -0.98242 -0.02488196 -0.1850184
vn -0.886713 0.07037899 -0.4569319
vn -0.68278 0.1746204 -0.7094499
vn -0.9175057 -0.1278168 0.3766246
vn -0.9944285 -0.05788052 0.08810131
vn -0.9838395 0.01741391 -0.1782041
vn -0.8837544 0.1052037 -0.4559717
vn -0.416642 0.2161861 -0.882991
vn -0.9136037 -0.1148592 0.3900456
vn -0.9942093 -0.0427687 0.09858284
vn -0.9834071 0.02923652 -0.1790411
vn -0.8828032 0.1055927 -0.4577212
vn -0.6835291 0.1687497 -0.7101489
vn -0.4134651 0.2101151 -0.8859448
vn -0.741626 -0.1805477 0.6460599
vn -0.9116248 -0.1169011 0.3940486
vn -0.993816 -0.04373005 0.1020663
vn -0.9831663 0.028642 -0.180454
vn -0.8833826 0.1003766 -0.457777
vn -0.6862473 0.1613181 -0.709254
vn -0.741237 -0.185335 0.6451502
vn -0.9104322 -0.1253181 0.3942189
vn -0.9935265 -0.05258431 0.1006966
vn -0.9826936 0.02089515 -0.1840564
vn -0.8833587 0.09250157 -0.4594789
vn -0.6883857 0.1557882 -0.7084174
vn -0.4147623 0.2003817 -0.887592
vn -0.5078952 -0.2293055 0.8303382
vn -0.5093881 -0.2418029 0.8258663
vn -0.2202099 -0.2562872 0.9411825
vn -0.2245605 -0.2707556 0.9360897
vn 0.08401057 -0.2913433 0.9529226
vn -0.09440801 0.2240326 -0.9699982
vn -0.740922 -0.1959081 0.642382
vn -0.2285809 -0.2859693 0.9305763
vn 0.08234904 -0.3048227 0.9488423
vn 0.2244443 0.2299743 -0.9469618
vn 0.2336276 0.2119471 -0.9489449
vn -0.08978822 0.2128679 -0.9729467
vn 0.5149246 0.1613975 -0.8419047
vn -0.2330046 -0.2972789 0.9259233
vn 0.3931071 -0.2892071 0.8728265
vn -0.4142118 0.187985 -0.8905562
vn 0.2340741 0.1916257 -0.9531469
vn 0.5130649 0.1444446 -0.8461088
vn 0.0782535 -0.3057294 0.9488972
vn -0.6873454 0.1389738 -0.7129113
vn -0.08582444 0.1960923 -0.9768224
vn 0.2338065 0.170254 -0.9572607
vn 0.7422734 0.08372429 -0.6648462
vn -0.8827475 0.0748034 -0.4638548
vn -0.4071875 0.1692959 -0.8975173
vn -0.08028065 0.1711454 -0.9819697
vn 0.5133404 0.1267206 -0.8487777
vn 0.7413243 0.09083492 -0.6649717
vn 0.9032997 0.03289611 -0.427747
vn 0.9044777 0.05521094 -0.4229324
vn 0.5156245 0.1319773 -0.8465893
vn 0.2366472 0.148072 -0.9602463
vn -0.4000441 0.1473349 -0.9045757
vn 0.7420363 0.1089275 -0.6614506
vn 0.2404181 0.1533678 -0.9584766
vn -0.07675601 0.149766 -0.9857377
vn 0.743034 0.1186352 -0.6586549
vn 0.905615 0.06480899 -0.4191197
vn 0.9069943 0.08920813 -0.4115862
vn 0.517854 0.1476832 -0.842625
vn -0.07739236 0.1556007 -0.9847837
vn 0.5189878 0.1593563 -0.8397959
vn 0.7437294 0.1438399 -0.6528221
vn 0.9072804 0.1217854 -0.4025055
vn 0.2431506 0.1686444 -0.9552156
vn 0.2452036 0.1829955 -0.952044
vn 0.5184219 0.1853934 -0.8347862
vn -0.397767 0.1334831 -0.9077244
vn -0.07891549 0.1699531 -0.9822873
vn -0.0800293 0.1865038 -0.9791893
vn 0.2442142 0.2113433 -0.9464108
vn -0.397995 0.1305282 -0.9080542
vn -0.6805235 0.102813 -0.7254772
vn -0.6837896 0.119026 -0.719906
vn -0.3986106 0.1671858 -0.901753
vn -0.3971699 0.1478658 -0.9057548
vn -0.670406 0.08412807 -0.7372097
vn -0.6762545 0.08595435 -0.7316364
vn -0.882886 0.04301055 -0.4676137
vn -0.8826751 0.05722402 -0.466487
vn -0.0811489 0.2182912 -0.972504
vn -0.9820503 0.006919452 -0.1884924
vn -0.9931933 -0.06316531 0.09786299
vn -0.9819474 -0.005998624 -0.189059
vn -0.9817362 -0.02033237 -0.1891578
vn -0.909788 -0.1349864 0.3925105
vn -0.9927406 -0.07305305 0.09554849
vn -0.9096718 -0.1459519 0.3888385
vn -0.992045 -0.08775642 0.09025266
vn -0.8794262 0.01905651 -0.4756538
vn -0.7410815 -0.2089097 0.6380869
vn -0.7406465 -0.2234198 0.633661
vn -0.909851 -0.1614007 0.3822578
vn -0.511822 -0.2559546 0.8200765
vn -0.513091 -0.2677985 0.8154885
vn -0.9790502 -0.05109946 -0.1971033
vn -0.8756794 0.01451343 -0.4826747
vn -0.989666 -0.1180021 0.08146632
vn -0.2358728 -0.3012529 0.9239106
vn -0.9778676 -0.0558724 -0.2016265
vn -0.6672471 0.1018994 -0.7378331
vn -0.9083561 -0.1856343 0.3747387
vn -0.9073209 -0.1915933 0.374247
vn -0.9891067 -0.1242031 0.07900382
vn -0.8755988 0.03495777 -0.4817725
vn -0.6660964 0.1240049 -0.735485
vn -0.7393051 -0.2427523 0.6280919
vn -0.9791629 -0.03519694 -0.2000032
vn -0.8741637 0.0540833 -0.4826104
vn -0.3993067 0.1938771 -0.8960836
vn -0.5111164 -0.28093 0.8123044
vn -0.7386558 -0.2437237 0.6284795
vn -0.5092391 -0.2779679 0.8144994
vn -0.9793591 -0.02166552 -0.2009637
vn -0.9925156 -0.08872018 0.08391357
vn -0.2368869 -0.2962711 0.9252611
vn -0.9913017 -0.1041878 0.08041161
vn -0.9087237 -0.1730381 0.3798408
vn -0.7393955 -0.2266078 0.6339899
vn -0.5117613 -0.2651922 0.8171741
vn -0.9102944 -0.153316 0.3845237
vn 0.07187576 -0.2998383 0.9512785
vn -0.2411919 -0.2892866 0.9263583
vn -0.7428841 -0.2093412 0.6358455
vn 0.38871 -0.282084 0.8771164
vn 0.06648722 -0.293165 0.9537473
vn -0.516775 -0.2513892 0.8183808
vn 0.6677786 -0.2397039 0.7047083
vn 0.6663074 -0.222185 0.7118064
vn 0.3871277 -0.2692805 0.8818278
vn 0.873742 -0.1789497 0.4522741
vn 0.8729255 -0.1584605 0.4614015
vn -0.2463368 -0.2741563 0.9296002
vn 0.06371307 -0.2746603 0.9594282
vn 0.9833673 -0.07052425 0.1673768
vn 0.8727719 -0.1437239 0.4664898
vn 0.3856851 -0.2504585 0.8879852
vn 0.3813489 -0.2241616 0.8968415
vn 0.6637092 -0.2063985 0.7189506
vn 0.06150483 -0.2465149 0.9671854
vn -0.2490732 -0.2471018 0.9364311
vn 0.9835659 -0.04582893 0.1746362
vn 0.8724173 -0.1177538 0.4743651
vn 0.6609387 -0.1809615 0.7282946
vn 0.9910349 0.05777496 -0.120465
vn 0.9828647 -0.01325539 0.1838519
vn 0.8722016 -0.08822647 0.4811242
vn 0.9893118 0.09529273 -0.1103702
vn 0.9056231 0.1602442 -0.3926429
vn 0.9855468 0.1334167 -0.1043916
vn 0.9009354 0.202861 -0.3836182
vn 0.8952131 0.2423559 -0.3739747
vn 0.9810057 0.02246464 0.1926736
vn 0.8723317 -0.05320192 0.4860113
vn 0.6591817 -0.1563153 0.7355576
vn 0.9781922 0.05593769 0.2000276
vn 0.6578094 -0.1225071 0.7431546
vn 0.8696314 -0.01584366 0.4934473
vn 0.9782609 0.1802683 -0.1025129
vn 0.9743766 0.09793028 0.2024843
vn 0.9623304 0.1725973 0.2100725
vn 0.9670541 0.2369344 -0.09310467
vn 0.9299688 0.3642837 -0.04955285
vn 0.8870468 0.2895055 -0.3596311
vn 0.8511487 0.4142579 -0.3223917
vn 0.6508726 0.7407011 -0.1665137
vn 0.8642733 0.01940564 0.502648
vn 0.7233915 0.6878371 0.05987269
vn 0.2177133 0.9716476 0.09220584
vn 0.6465242 -0.04309966 0.7616751
vn 0.8514907 0.09750865 0.515224
vn 0.6546375 -0.07947773 0.7517533
vn 0.3656669 -0.1663298 0.9157631
vn 0.3743014 -0.1991726 0.9056649
vn 0.05061371 -0.1800823 0.9823486
vn 0.05744421 -0.2158121 0.9747437
vn -0.2513365 -0.2109219 0.9446384
vn 0.3592738 -0.1256554 0.9247341
vn 0.3559953 -0.09266388 0.9298822
vn 0.6357266 0.02363252 0.7715525
vn -0.5255205 -0.189663 0.8293709
vn -0.2537758 -0.1739749 0.9514886
vn -0.5214962 -0.2255778 0.8228952
vn -0.7483504 -0.182437 0.6377212
vn -0.7530614 -0.1462533 0.6414893
vn -0.9121385 -0.1250473 0.3903414
vn -0.528145 -0.1517904 0.8354775
vn -0.9138516 -0.08588406 0.3968619
vn -0.7564359 -0.1115543 0.6444846
vn -0.2569892 -0.1433119 0.9557291
vn -0.5311919 -0.1191608 0.8388301
vn -0.2650349 -0.1247868 0.9561301
vn 0.04392358 -0.1462195 0.9882765
vn 0.0414181 -0.1243445 0.9913743
vn -0.7591401 -0.07653041 0.6464126
vn 0.3543626 -0.04192024 0.9341679
vn 0.03914051 -0.08767612 0.9953798
vn -0.5402294 -0.09365847 0.8362896
vn -0.9166205 -0.02176073 0.3991657
vn -0.76322 -0.04282509 0.6447179
vn -0.9156423 -0.05480012 0.3982412
vn -0.994087 -0.02054759 0.1066253
vn -0.9936098 -0.06128615 0.09478226
vn -0.9800335 0.04663934 -0.1932853
vn -0.9799978 0.005885763 -0.1989215
vn -0.8712884 0.0809379 -0.4840513
vn -0.993693 0.01390036 0.1112692
vn -0.992665 0.04406709 0.1125802
vn -0.6649206 0.1488542 -0.731931
vn -0.8690592 0.1177042 -0.4805016
vn -0.6639315 0.1778921 -0.726326
vn -0.9149016 0.01921258 0.4032193
vn -0.3974927 0.2202505 -0.8907802
vn -0.08090265 0.2434466 -0.9665343
vn 0.2416225 0.2415425 -0.9398275
vn 0.5164025 0.2178859 -0.8281631
vn 0.7432778 0.1767316 -0.6452163
vn 0.7412654 0.2135591 -0.6363319
vn 0.9056231 0.1602442 -0.3926429
vn 0.9009354 0.202861 -0.3836182
vn 0.5146858 0.2500383 -0.8201094
vn 0.2409416 0.268966 -0.9325258
vn -0.08043399 0.2694677 -0.9596445
vn 0.7392927 0.2534692 -0.6238586
vn 0.8952131 0.2423559 -0.3739747
vn 0.512708 0.2880332 -0.8088061
vn 0.5058937 0.3280721 -0.797772
vn 0.2373954 0.3115274 -0.9201055
vn 0.7374352 0.2878322 -0.6110172
vn 0.7280079 0.3414394 -0.5944945
vn 0.8870468 0.2895055 -0.3596311
vn 0.8511487 0.4142579 -0.3223917
vn -0.07881217 0.3130135 -0.9464729
vn 0.2321915 0.3560521 -0.9051597
vn 0.688727 0.4731835 -0.54932
vn 0.6508726 0.7407011 -0.1665137
vn -0.3931811 0.2866401 -0.8736395
vn -0.07053506 0.3598583 -0.9303369
vn -0.3961328 0.2483104 -0.88398
vn -0.6633056 0.2089057 -0.7185987
vn -0.6625883 0.2437042 -0.7082267
vn -0.8650603 0.1857739 -0.466003
vn -0.8675141 0.152071 -0.4735966
vn -0.9786478 0.08487941 -0.1872001
vn -0.9761403 0.1159771 -0.1835737
vn -0.3847701 0.3389563 -0.8585223
vn -0.9881859 0.09755389 0.1182031
vn -0.9679692 0.1818423 -0.1731152
vn -0.6586792 0.3023546 -0.6890017
vn -0.6524943 0.4275562 -0.6256572
vn -0.8586276 0.2515655 -0.4466245
vn -0.3848433 0.428987 -0.8172306
vn -0.8321416 0.4091488 -0.3743495
vn -0.7525657 0.6174084 -0.2290238
vn -0.9272004 0.3477479 -0.1391787
vn -0.968604 0.2235454 0.1087829
vn -0.07117593 0.4196843 -0.9048752
vn -0.9174541 0.07655327 0.3904071
vn 0.2277135 0.4039943 -0.8859657
vn 0.2046729 0.540691 -0.8159425
vn 0.4957647 0.382273 -0.7797979
vn 0.4652237 0.5171223 -0.7184368
vn 0.3280969 0.8154306 -0.4768913
vn -0.1001382 0.5656827 -0.8185202
vn -0.7718936 -0.02093545 0.6354069
vn 0.5088112 0.7889775 -0.3444206
vn 0.1579866 0.9867589 0.03670001
vn 0.2177133 0.9716476 0.09220584
vn -0.03494955 0.9716479 0.2338353
vn -0.04611356 0.9721091 0.2299506
vn -0.0570329 0.9680981 0.2439943
vn -0.06107529 0.9679875 0.2434541
vn 0.0824661 0.996258 -0.02586925
vn -0.05635827 0.9742461 0.2183307
vn -0.06496619 0.9678923 0.2428243
vn -0.07085023 0.9677897 0.241585
vn -0.06309831 0.9738538 0.2182369
vn -0.1933467 0.9717573 0.1352951
vn -0.08298674 0.9665318 0.2427539
vn 0.00340289 0.9995284 -0.03051628
vn 0.1385332 0.8139111 -0.5642316
vn -0.07968222 0.9932267 -0.08456626
vn -0.1227661 0.8156885 -0.5653147
vn -0.3505462 0.8540116 -0.3844237
vn -0.1480182 0.9868935 0.06427949
vn -0.400746 0.598869 -0.6933676
vn -0.6280698 0.6197902 -0.4705192
vn -0.4859374 0.8541651 -0.1851131
vn -0.5593272 0.8286619 -0.02173739
vn -0.2336247 0.9546951 0.184328
vn -0.5848647 0.8102245 0.03833629
vn -0.2562473 0.9510649 0.1726641
vn -0.6280898 0.7737255 0.08277725
vn -0.08702283 0.9721009 0.217823
vn -0.809105 0.5829536 -0.07425818
vn -0.2579911 0.9542871 0.1509199
vn -0.07092422 0.9765546 0.2032509
vn -0.06763316 0.9700784 0.2331815
vn -0.2834798 0.9334002 0.2200074
vn -0.7206964 0.629979 0.2893496
vn -0.9001532 0.2587186 0.3504126
vn -0.8806356 0.4674478 0.0772884
vn -0.7753981 0.09305589 0.6245785
vn -0.9001532 0.2587186 0.3504126
vn -0.5543736 0.05205388 0.8306385
vn -0.7206964 0.629979 0.2893496
vn -0.6816013 0.4308751 0.5914105
vn -0.3412375 0.8504177 0.4004331
vn -0.2834798 0.9334002 0.2200074
vn -0.06763316 0.9700784 0.2331815
vn -0.4584029 0.4654142 0.7571369
vn -0.5533957 -0.07644155 0.8294033
vn -0.2761374 -0.1004964 0.9558496
vn -0.2774142 0.06763313 0.9583669
vn -0.2249207 0.5204 0.8237685
vn 0.0249562 0.09886449 0.994788
vn -0.180444 0.8867683 0.4255371
vn -0.09694494 0.8905746 0.4443856
vn -0.03308225 0.8877373 0.4591601
vn -0.03819595 0.9666249 0.2533326
vn -0.07092422 0.9765546 0.2032509
vn 0.3352901 0.1274575 0.9334533
vn -0.007079822 0.5348968 0.8448877
vn 0.2414785 0.5263532 0.8152548
vn 0.610798 0.1783063 0.7714484
vn 0.4778095 0.5239539 0.7051031
vn 0.6419241 0.5624346 0.5211533
vn 0.8136544 0.2522008 0.5237951
vn 0.9180072 0.3176287 0.2374339
vn 0.7268621 0.6223834 0.2903624
vn 0.06509816 0.8723454 0.4845366
vn 0.2401582 0.9258969 0.2916143
vn 0.1736008 0.8651168 0.4705696
vn 0.2409172 0.8855255 0.3972449
vn 0.2633847 0.9473336 0.1821748
vn -0.02210266 0.9598364 0.2796884
vn -0.03706094 0.960594 0.2754733
vn -0.03352602 0.9656922 0.2575163
vn -0.03284407 0.9694122 0.2432308
vn -0.05334605 0.9676897 0.2464362
vn -0.03494955 0.9716479 0.2338353
vn -0.0570329 0.9680981 0.2439943
vn -0.02705372 0.9636179 0.2659108
vn -0.04845853 0.9676057 0.2477721
vn -0.04648155 0.969533 0.2405101
vn -0.03818352 0.9628069 0.2674784
vn -0.05620019 0.9677344 0.2456249
vn -0.0600504 0.9682589 0.2426284
vn -0.06107529 0.9679875 0.2434541
vn -0.04523463 0.9730468 0.2261278
vn -0.06064256 0.9709983 0.2312676
vn -0.08702283 0.9721009 0.217823
vn -0.08298674 0.9665318 0.2427539
vn -0.05453449 0.9693234 0.2396627
vn -0.06606291 0.9685345 0.2399514
vn -0.06496619 0.9678923 0.2428243
vn -0.07085023 0.9677897 0.241585
vn -0.8989946 0.0930182 0.4279676
vn -0.7502849 0.3355405 0.5696359
vn -0.8453713 0.4985426 0.1918403
vn -0.6043624 0.02346807 0.7963638
vn -0.9864661 0.1301236 0.09976233
vn -0.841823 0.5010161 -0.2007907
vn -0.8481656 -0.1315651 0.5131332
vn -0.4582134 -0.2103181 0.8636011
vn -0.9813377 -0.1396605 0.1321797
vn -0.9649372 0.1425064 -0.2204273
vn -0.7560864 -0.2652631 0.5983049
vn -0.6530201 -0.3865039 0.6512907
vn -0.3091024 -0.3798486 0.8718777
vn -0.1380677 -0.569909 0.8100253
vn -0.9437832 -0.2322224 0.2352575
vn -0.5146817 -0.5773393 0.6338628
vn 0.05128697 -0.7588877 0.6491988
vn -0.9774409 -0.1923442 -0.08725224
vn -0.8815442 -0.330889 0.3367379
vn -0.9834188 -0.08623753 -0.1595328
vn -0.8749189 -0.07897868 -0.4777858
vn -0.7569606 -0.5395328 0.3686665
vn -0.632198 -0.7371885 0.2384926
vn -0.8761398 -0.475131 0.08142191
vn -0.9565743 -0.2912138 -0.01265179
vn -0.8922565 -0.2192878 -0.3947038
vn -0.6921328 -0.2731912 -0.6680709
vn -0.8758185 -0.390218 -0.2840281
vn -0.7661794 -0.6382258 -0.07507849
vn -0.679028 -0.5388213 -0.4985908
vn -0.8157285 0.1291543 -0.5638317
vn -0.380525 -0.757925 0.5298588
vn -0.2411018 -0.9065863 0.3463684
vn -0.563113 -0.7888162 -0.2463184
vn 0.156502 -0.9291064 0.3350647
vn 0.4538292 -0.6771025 0.5792851
vn -0.4125925 -0.9096668 0.04768327
vn 0.03980646 -0.9962494 -0.07682812
vn -0.2041202 -0.895074 -0.3964561
vn 0.5285051 -0.8175718 0.2286016
vn -0.374214 -0.6502669 -0.6611481
vn 0.7698948 -0.6325061 0.08484007
vn 0.7336028 -0.5164558 0.4417017
vn 0.9037622 -0.4228416 -0.06647471
vn 0.4472921 -0.8779601 -0.1706332
vn 0.6823205 -0.6690502 -0.2946364
vn -0.002221004 -0.6773738 -0.7356357
vn 0.2393027 -0.8147947 -0.5280567
vn 0.4571841 -0.6114209 -0.6458693
vn -0.366712 -0.3320625 -0.8690551
vn 0.07782188 -0.4592433 -0.8848951
vn 0.5156551 -0.4418431 -0.7340808
vn 0.107724 -0.3190745 -0.9415874
vn -0.306451 -0.1527815 -0.9395455
vn -0.2817981 -0.01203137 -0.9593983
vn -0.6192238 -0.09919234 -0.7789241
vn -0.5303633 0.07373713 -0.8445576
vn -0.4415226 0.2790486 -0.8527542
vn 0.7749997 -0.4666986 -0.4261079
vn 0.07718053 -0.1539041 -0.9850668
vn 0.532434 -0.2380048 -0.8123224
vn -0.686295 0.4214814 -0.5927501
vn 0.8086351 -0.2180115 -0.5464251
vn 0.7532763 0.05773563 -0.6551653
vn 0.4981928 -0.0001109366 -0.8670663
vn 0.05794454 0.02883869 -0.9979032
vn -0.2689999 0.1382572 -0.9531652
vn 0.07298049 0.2080056 -0.9754012
vn -0.2947883 0.5248679 -0.7985071
vn -0.5576246 0.8229918 -0.1083473
vn -0.8453713 0.4985426 0.1918403
vn 0.9663785 -0.1306761 -0.2214416
vn 0.3609337 0.2887419 -0.8867666
vn -0.1639968 0.3642837 -0.9167346
vn -0.4540426 0.7206213 -0.5239754
vn 0.09864596 0.5505674 -0.8289418
vn -0.08500624 0.7165625 -0.6923238
vn 0.1645565 0.8137516 -0.5574311
vn 0.5770682 0.3375624 -0.7436693
vn -0.1986077 0.8933191 -0.4031574
vn -0.2403931 0.9706666 0.004196417
vn -0.1977921 0.9135281 0.35545
vn 0.07887017 0.9513409 -0.2978755
vn 0.3196631 0.614344 -0.7213855
vn 0.5285662 0.6515107 -0.5441981
vn 0.7802085 0.4179974 -0.4653524
vn 0.9217669 0.1571837 -0.3544559
vn 0.8215905 0.5406237 -0.1808736
vn 0.5096178 0.7769707 -0.3696028
vn 0.9909019 0.01409057 0.1338461
vn 0.4741711 0.8630548 -0.1740641
vn 0.9589465 0.2821495 -0.0285161
vn 0.7533986 0.6535066 0.07293565
vn 0.9078075 -0.2923707 0.3006742
vn 0.3810163 0.9195341 0.09635116
vn 0.8897628 0.1688595 0.4240383
vn 0.8686575 0.4210869 0.2609981
vn 0.05473013 0.9952213 0.08086456
vn 0.5171416 0.7982455 0.3088181
vn 0.1560988 0.9075899 0.3897611
vn 0.6350965 0.604093 0.4813773
vn 0.711059 0.3558164 0.6064567
vn 0.802936 -0.1110413 0.585631
vn 0.2781037 0.7554367 0.5932736
vn 0.595166 -0.3487798 0.7239681
vn 0.3671113 0.5357599 0.7603886
vn 0.2676847 -0.4967777 0.8255645
vn 0.0447145 -0.3172272 0.9472949
vn 0.4538292 -0.6771025 0.5792851
vn 0.05128697 -0.7588877 0.6491988
vn -0.1380677 -0.569909 0.8100253
vn -0.3091024 -0.3798486 0.8718777
vn -0.4582134 -0.2103181 0.8636011
vn 0.3869554 -0.1834651 0.9036626
vn 0.6596184 0.06997991 0.7483357
vn 0.4427753 0.2783993 0.8523167
vn -0.04281009 0.4656395 0.8839385
vn 0.1193969 0.09712934 0.9880841
vn -0.3514856 0.2409629 0.9046517
vn -0.1170541 0.7560363 0.6439778
vn -0.1616121 -0.07817376 0.9837532
vn -0.6043624 0.02346807 0.7963638
vn -0.7502849 0.3355405 0.5696359
vn -0.498255 0.574571 0.6493152
vn -0.5660267 0.7664618 0.3035624

vt 0.402966 0.658742
vt 0.39354 0.655576
vt 0.398168 0.662159
vt 0.401406 0.653325
vt 0.410347 0.653244
vt 0.410285 0.660867
vt 0.420895 0.662491
vt 0.398966 0.645944
vt 0.389683 0.647414
vt 0.419388 0.653791
vt 0.430913 0.662527
vt 0.408311 0.645818
vt 0.406464 0.639468
vt 0.416895 0.645935
vt 0.397513 0.63945
vt 0.427998 0.652975
vt 0.424886 0.645163
vt 0.435863 0.651154
vt 0.439845 0.660652
vt 0.448931 0.656643
vt 0.432428 0.643343
vt 0.415181 0.639271
vt 0.443693 0.647145
vt 0.422877 0.638365
vt 0.450931 0.640383
vt 0.457586 0.648769
vt 0.466393 0.637943
vt 0.43876 0.638867
vt 0.429406 0.635872
vt 0.420652 0.633594
vt 0.444411 0.632464
vt 0.458285 0.630544
vt 0.414446 0.633728
vt 0.464859 0.619477
vt 0.473568 0.625809
vt 0.480276 0.613073
vt 0.423271 0.630266
vt 0.433451 0.631235
vt 0.437379 0.625665
vt 0.415433 0.628096
vt 0.40589 0.633656
vt 0.450455 0.623468
vt 0.456204 0.613271
vt 0.396841 0.633513
vt 0.47094 0.607477
vt 0.387908 0.639845
vt 0.380589 0.639979
vt 0.38067 0.646141
vt 0.386769 0.633262
vt 0.375845 0.633836
vt 0.397244 0.627728
vt 0.476438 0.594831
vt 0.485998 0.599755
vt 0.481649 0.581979
vt 0.491326 0.586517
vt 0.496537 0.573503
vt 0.466922 0.589925
vt 0.387863 0.627271
vt 0.406545 0.62797
vt 0.461693 0.601952
vt 0.417477 0.622831
vt 0.447388 0.607575
vt 0.426563 0.625091
vt 0.420482 0.616266
vt 0.429442 0.620123
vt 0.442339 0.617172
vt 0.408338 0.621549
vt 0.433648 0.611979
vt 0.43824 0.602616
vt 0.452366 0.596768
vt 0.399074 0.620813
vt 0.411083 0.613961
vt 0.389531 0.620212
vt 0.457272 0.585199
vt 0.401612 0.612481
vt 0.471828 0.577467
vt 0.414832 0.60484
vt 0.405047 0.602643
vt 0.418841 0.594956
vt 0.424446 0.607907
vt 0.428715 0.598427
vt 0.442832 0.592068
vt 0.447424 0.58075
vt 0.43302 0.587925
vt 0.461917 0.573082
vt 0.437343 0.576669
vt 0.451828 0.568893
vt 0.466429 0.560714
vt 0.456115 0.556741
vt 0.476545 0.56484
vt 0.481326 0.552221
vt 0.486554 0.569127
vt 0.491577 0.556364
vt 0.501712 0.560651
vt 0.507075 0.547808
vt 0.496581 0.543584
vt 0.47085 0.548238
vt 0.501469 0.530723
vt 0.512304 0.534794
vt 0.517649 0.521655
vt 0.485909 0.539584
vt 0.490483 0.52692
vt 0.479406 0.523261
vt 0.475128 0.535736
vt 0.506259 0.517727
vt 0.464249 0.532023
vt 0.460231 0.544409
vt 0.51068 0.50457
vt 0.52234 0.508148
vt 0.526833 0.494453
vt 0.494842 0.514113
vt 0.49894 0.501234
vt 0.514698 0.491278
vt 0.445585 0.55292
vt 0.518133 0.477816
vt 0.530375 0.480336
vt 0.533452 0.465933
vt 0.441523 0.56492
vt 0.427083 0.57301
vt 0.422966 0.584373
[truncated: 3,537,785 more chars]
