# Supplementary material for: A HUG taxonomy of humans with potential in human–robot hugs
Source: Sci Rep. 2024 Jun 20;14:14212. doi: 10.1038/s41598-024-64825-8 (PMC11190144; doi:10.1038/s41598-024-64825-8)
Supplement: Supplementary file 2 — Supplementary Information 2. [file 41598_2024_64825_MOESM2_ESM.zip › BNH.obj]

o geo.bobbie.hips
v 0.03007338 0.1465006 -0.009323254
v 0.02899734 0.1470702 -0.003025159
v 0.03051375 0.1470029 -0.003127053
v 0.04553257 0.1456191 -0.01258895
v 0.0309235 0.1460498 -0.01429905
v 0.04238008 0.1467188 -0.0007756203
v 0.03253124 0.1450793 -0.02370782
v 0.05394957 0.1465713 0.003542408
v 0.04545498 0.1447504 -0.02240141
v 0.0461891 0.1435947 -0.03173342
v 0.06513559 0.1431181 -0.02642556
v 0.03403706 0.1439082 -0.03251715
v 0.03541277 0.1410215 -0.04054461
v 0.06209613 0.1444455 -0.01752292
v 0.07720449 0.1444133 -0.00879921
v 0.05883915 0.1454659 -0.007591113
v 0.07092354 0.1454901 -0.0001513511
v 0.06424127 0.1466348 0.01033439
v 0.0730957 0.1469228 0.01950277
v 0.04677024 0.1406294 -0.04019889
v 0.08214071 0.1456954 0.0099767
v 0.04639441 0.1319162 -0.0438612
v 0.03603392 0.1325638 -0.0440876
v 0.03638446 0.1226346 -0.04602836
v 0.09075569 0.1461559 0.02161609
v 0.07986067 0.1474692 0.03011914
v 0.08587006 0.1480479 0.03997125
v 0.09683338 0.1468975 0.03369679
v 0.0903441 0.1485291 0.04758613
v 0.09969941 0.1479637 0.04661082
v 0.1082417 0.1473079 0.04597375
v 0.1056348 0.1460089 0.03048426
v 0.09933271 0.1450977 0.01581948
v 0.1071106 0.1439857 0.01086582
v 0.1140363 0.1447797 0.02778062
v 0.1167438 0.1460782 0.04556939
v 0.1243009 0.1425276 0.04536715
v 0.0895054 0.1446074 0.00239183
v 0.0962406 0.1434818 -0.004510671
v 0.1019093 0.1396756 -0.01019706
v 0.08192491 0.143071 -0.01719047
v 0.1216982 0.1414565 0.02555096
v 0.08632325 0.139651 -0.02433158
v 0.08805154 0.1314825 -0.02790447
v 0.06766389 0.1399518 -0.03463216
v 0.06832616 0.1314874 -0.03850488
v 0.0457447 0.1219082 -0.04593426
v 0.1138679 0.140362 0.006784499
v 0.06812745 0.1213101 -0.04021047
v 0.04493494 0.1099691 -0.04811841
v 0.0367742 0.1105885 -0.04817462
v 0.04408418 0.09612685 -0.05157913
v 0.03738271 0.09655613 -0.05158006
v 0.03811008 0.08112764 -0.05566601
v 0.06807633 0.1093037 -0.04262261
v 0.1246487 0.1340403 0.02453189
v 0.11693 0.1328456 0.004722968
v 0.1183099 0.1233892 0.003617793
v 0.1045938 0.1318894 -0.01322119
v 0.1054412 0.1221958 -0.014587
v 0.1066479 0.1104984 -0.01643728
v 0.08836684 0.1214841 -0.02948296
v 0.0890417 0.1095781 -0.03176446
v 0.06826086 0.09545189 -0.04608859
v 0.1273673 0.135187 0.04531604
v 0.1222288 0.1438897 0.06522245
v 0.1167438 0.1460782 0.04556939
v 0.09020621 0.09574825 -0.03494133
v 0.06851216 0.08027691 -0.05010377
v 0.09165409 0.08052862 -0.03870936
v 0.06862383 0.06409901 -0.05383535
v 0.04314604 0.08084929 -0.05566035
v 0.04209917 0.06453103 -0.05945145
v 0.03878662 0.06469458 -0.0594427
v 0.0393359 0.04764056 -0.06246668
v 0.04099044 0.04756671 -0.06248568
v 0.03979707 0.03025228 -0.06410407
v 0.0679027 0.02995974 -0.05838937
v 0.03964882 0.03025866 -0.0641021
v 0.03966644 0.02839088 -0.06418408
v 0.03976887 0.01307958 -0.0646098
v 0.06843974 0.047216 -0.056743
v 0.09300744 0.06436598 -0.04239838
v 0.09381781 0.04753053 -0.04521091
v 0.1112439 0.08158916 -0.02235641
v 0.09395085 0.03036857 -0.04670711
v 0.1137114 0.06546444 -0.02554618
v 0.1086684 0.09676677 -0.01911828
v 0.1154312 0.04864901 -0.02796374
v 0.06726296 0.01283652 -0.05918278
v 0.09377003 0.01331371 -0.04727875
v 0.06639797 -0.003543854 -0.05894132
v 0.03972525 -0.003347635 -0.06416711
v 0.1164348 0.03151268 -0.02938776
v 0.09328245 -0.0030635 -0.04705842
v 0.09255522 -0.01797903 -0.0463744
v 0.06546558 -0.01841426 -0.05816258
v 0.0395706 -0.01823097 -0.06309144
v 0.06454273 -0.03146702 -0.05711059
v 0.03938341 -0.03160375 -0.06184238
v 0.1168761 0.01451004 -0.02987289
v 0.06380429 -0.04082012 -0.05604951
v 0.03917748 -0.04087788 -0.0605302
v 0.11668 -0.001875341 -0.02958108
v 0.1349826 0.0001398921 -0.007084623
v 0.1348291 0.01653755 -0.007516697
v 0.09174115 -0.03055024 -0.04543491
v 0.1152845 -0.02955174 -0.02782838
v 0.1161374 -0.01686001 -0.02888125
v 0.06316599 -0.04771024 -0.05494671
v 0.09017579 -0.0471676 -0.04327126
v 0.03896098 -0.04770607 -0.0591839
v 0.09090208 -0.03988624 -0.04430014
v 0.0625074 -0.05377609 -0.05363117
v 0.03876258 -0.05366963 -0.05795354
v 0.06134401 -0.05844188 -0.05054621
v 0.03821845 -0.05808383 -0.05471519
v 0.03724104 -0.05891252 -0.048979
v 0.134766 -0.01505423 -0.00638321
v 0.1468323 -0.01203406 0.01975657
v 0.114453 -0.03925967 -0.02679794
v 0.1331839 -0.03825164 -0.004325435
v 0.1340888 -0.02812004 -0.005383596
v 0.08918175 -0.05361092 -0.04170446
v 0.1124714 -0.05308086 -0.02455723
v 0.1137764 -0.04659891 -0.02600516
v 0.14617 -0.02533466 0.02074276
v 0.1518586 -0.02183521 0.04824676
v 0.08754098 -0.05853301 -0.03897552
v 0.1322452 -0.04545343 -0.003412366
v 0.1441822 -0.04319847 0.02279602
v 0.1452104 -0.03569835 0.02178948
v 0.1308919 -0.05220819 -0.002302036
v 0.1276011 -0.05682069 -0.0001763403
v 0.1097566 -0.05760944 -0.02170007
v 0.08409078 -0.05948061 -0.03334695
v 0.1509257 -0.03231239 0.04911073
v 0.149896 -0.02964979 0.07610816
v 0.1431483 -0.05020756 0.02377672
v 0.1473782 -0.04709941 0.05079076
v 0.1495393 -0.04011899 0.04995462
v 0.05937922 -0.05938381 -0.0448252
v 0.05702814 -0.05905747 -0.03800173
v 0.0361128 -0.05853915 -0.04237284
v 0.0543641 -0.05831307 -0.0298868
v 0.03473653 -0.05784839 -0.03431709
v 0.03253413 -0.05653423 -0.02142808
v 0.08007422 -0.0591417 -0.02683933
v 0.09950541 -0.05867255 -0.01162235
v 0.1480751 -0.03758073 0.07641061
v 0.1418085 -0.03653765 0.1013288
v 0.07532556 -0.0584166 -0.01958595
v 0.06847104 -0.05720192 -0.008319274
v 0.05047904 -0.05695611 -0.01734869
v 0.04624996 -0.05548847 -0.001940891
v 0.02984725 -0.0552336 -0.00570032
v 0.02942018 -0.05489784 0.0113446
v 0.02955183 -0.05519444 -0.003969893
v 0.02694798 -0.05491239 0.01128295
v 0.0240696 -0.05421335 0.02813962
v 0.1453292 -0.04460096 0.07656496
v 0.1408551 -0.05031133 0.07644042
v 0.09313256 -0.05805767 -0.005437985
v 0.1074367 -0.05735153 0.01202357
v 0.1395527 -0.04359901 0.101082
v 0.1289622 -0.04246771 0.1233599
v 0.08365394 -0.05700809 0.004176557
v 0.1357505 -0.04937148 0.1003086
v 0.1295666 -0.05256432 0.09864148
v 0.1256189 -0.04773885 0.1221646
v 0.1113215 -0.04608864 0.1406989
v 0.1199746 -0.0504669 0.1195228
v 0.1130549 -0.05116421 0.116162
v 0.1062946 -0.0477863 0.1369016
v 0.07294306 -0.05584145 0.01536174
v 0.06035045 -0.05580109 0.006687477
v 0.04285821 -0.05483019 0.01564468
v 0.04259761 -0.05386418 0.03096321
v 0.05472218 -0.05477804 0.02089767
v 0.06423336 -0.05492604 0.02426429
v 0.08100566 -0.05546993 0.02763303
v 0.05469556 -0.05394131 0.03368352
v 0.05715898 -0.05314946 0.04544923
v 0.06733103 -0.0544728 0.03363724
v 0.03059598 -0.05411202 0.02860394
v 0.03205049 -0.05266309 0.04287384
v 0.02162697 -0.05274081 0.04243429
v 0.02136602 -0.05254585 0.043961
v 0.09557299 -0.05653977 0.01930226
v 0.1031218 -0.05599684 0.0361311
v 0.0887551 -0.05511194 0.04093239
v 0.09183221 -0.05443764 0.05623728
v 0.07203199 -0.05398816 0.04485549
v 0.02153715 -0.05124581 0.05410985
v 0.01964756 -0.05124766 0.05401479
v 0.01784522 -0.04985851 0.06455895
v 0.0759198 -0.05344236 0.05738592
v 0.02081836 -0.04984558 0.06491335
v 0.01901416 -0.04854858 0.07551584
v 0.03124239 -0.04901654 0.07644324
v 0.01604263 -0.04854602 0.07510547
v 0.01674982 -0.04729789 0.08694726
v 0.01409985 -0.04727316 0.0864738
v 0.01195743 -0.04617953 0.09901392
v 0.03292108 -0.05018532 0.0655376
v 0.04567698 -0.05084282 0.0664592
v 0.03317877 -0.05142295 0.05469455
v 0.04532331 -0.05173516 0.05581607
v 0.04404505 -0.05275083 0.04405749
v 0.05949107 -0.05245715 0.05682099
v 0.05996986 -0.05167508 0.06798328
v 0.07587384 -0.05259335 0.07027164
v 0.05755427 -0.05069178 0.0791749
v 0.04385502 -0.04979688 0.07737265
v 0.05409884 -0.04956585 0.09056798
v 0.07276027 -0.05151796 0.08270235
v 0.04100125 -0.0486775 0.08866091
v 0.02900459 -0.04780394 0.08814201
v 0.03934409 -0.04755652 0.1008044
v 0.01484248 -0.04623598 0.09956911
v 0.02720899 -0.0467118 0.1006339
v 0.01380353 -0.04539156 0.1125243
v 0.00978139 -0.04531926 0.1117536
v 0.007587983 -0.04458576 0.1245966
v 0.02674798 -0.04578608 0.1138071
v 0.03909641 -0.04650396 0.1132963
v 0.01305983 -0.04468632 0.1257201
v 0.05099156 -0.04848576 0.101362
v 0.01241044 -0.04408699 0.1382531
v 0.005520782 -0.04395783 0.1367012
v 0.004317968 -0.04359132 0.1437444
v 0.02756245 -0.04505831 0.1275487
v 0.02897451 -0.04449916 0.140259
v 0.01231852 -0.0437572 0.145332
v 0.01215326 -0.04343611 0.1513282
v 0.003311721 -0.04322439 0.1496359
v 0.002396418 -0.04263157 0.1549919
v 0.04130071 -0.04555249 0.1271064
v 0.04499832 -0.0450511 0.139908
v 0.03006914 -0.04419529 0.1476672
v 0.03085513 -0.04396427 0.1538386
v 0.01195053 -0.04292697 0.1567049
v 0.05005686 -0.04748785 0.1121757
v 0.01190919 -0.04145515 0.1615518
v 0.001599333 -0.04107571 0.1596444
v 0.00107256 -0.0375334 0.1626904
v 0.04800667 -0.04466319 0.1488378
v 0.05023074 -0.04441386 0.1552527
v 0.06014393 -0.04591739 0.1366091
v 0.05364595 -0.0466066 0.1245923
v 0.05860655 -0.04826039 0.111144
v 0.03152188 -0.04364175 0.1594179
v 0.03217562 -0.04237103 0.1646118
v 0.06238562 -0.04914832 0.1037524
v 0.06757576 -0.05031002 0.09402475
v 0.07412553 -0.04939127 0.1104643
v 0.06502705 -0.04802358 0.1190377
v 0.08770496 -0.0521521 0.08707719
v 0.07359703 -0.0474509 0.1299698
v 0.08176037 -0.05076814 0.1001112
v 0.1011964 -0.05265367 0.09102282
v 0.09127335 -0.0534175 0.07210786
v 0.08520047 -0.04921144 0.1198916
v 0.06506924 -0.04543811 0.1462654
v 0.1055018 -0.05413234 0.07344678
v 0.117621 -0.05467051 0.07445489
v 0.1063037 -0.05527395 0.05467774
v 0.1195167 -0.05587059 0.05321625
v 0.1282402 -0.05595583 0.05251918
v 0.1162919 -0.05653614 0.03182225
v 0.1250151 -0.05667335 0.02927457
v 0.132573 -0.0565744 0.02725212
v 0.1147825 -0.05781192 0.007080749
v 0.1216656 -0.05789131 0.00325948
v 0.1050054 -0.05883181 -0.01699679
v 0.1392677 -0.054878 0.02532138
v 0.1427808 -0.05222458 0.05154087
v 0.1361168 -0.05499673 0.05211799
v 0.1345047 -0.05411178 0.0759646
v 0.1264975 -0.05492389 0.07520514
v 0.1219183 -0.05333328 0.09655391
v 0.113086 -0.05305189 0.09434781
v 0.1053111 -0.05110675 0.1123208
v 0.09422326 -0.05098552 0.1065887
v 0.09410202 -0.04891127 0.1275518
v 0.1004716 -0.0485121 0.1325388
v 0.0802884 -0.04688597 0.1387253
v 0.08994796 -0.0460121 0.150199
v 0.08541958 -0.04644692 0.1447669
v 0.06887099 -0.04514557 0.1527819
v 0.07204156 -0.04491097 0.1589361
v 0.05216159 -0.04413462 0.1613279
v 0.09399287 -0.04460365 0.1546358
v 0.05351305 -0.04323721 0.1668415
v 0.0748088 -0.04424739 0.1643182
v 0.09708343 -0.04090196 0.1574386
v 0.07737922 -0.04143393 0.1681431
v 0.0986259 -0.03480232 0.1578444
v 0.1144046 -0.04148418 0.1424475
v 0.05488621 -0.04047704 0.1712481
v 0.03293879 -0.03890169 0.1680796
v 0.1158041 -0.03479743 0.1425394
v 0.1167271 -0.0271976 0.1422141
v 0.1305456 -0.03550583 0.1235503
v 0.07901855 -0.03605795 0.1689925
v 0.1313928 -0.02757508 0.1233376
v 0.1323377 -0.01691103 0.1230662
v 0.1430431 -0.02840853 0.1012481
v 0.1439739 -0.01769704 0.1008564
v 0.144448 -0.004140913 0.1002839
v 0.150912 -0.01915306 0.07552989
v 0.1513218 -0.005759895 0.07480311
v 0.1512095 0.009572923 0.07409684
v 0.1523552 -0.008515894 0.04738475
v 0.1524449 0.006713867 0.04655878
v 0.1519339 0.02294439 0.04585938
v 0.147055 0.003190517 0.01889591
v 0.1467994 0.01950341 0.01820339
v 0.1453992 0.0362674 0.01804765
v 0.1338841 0.03346848 -0.007348821
v 0.1322268 0.05050653 -0.006367907
v 0.1432118 0.0530771 0.01845756
v 0.1297086 0.06724811 -0.00456813
v 0.150459 0.03955519 0.045405
v 0.1400292 0.06962782 0.01947333
v 0.1263214 0.08329314 -0.002178311
v 0.1478771 0.05618268 0.04522346
v 0.1360427 0.08552593 0.02079575
v 0.1228165 0.09834605 0.00027062
v 0.1442252 0.07252628 0.04521072
v 0.1319329 0.1003556 0.0221339
v 0.1200692 0.1119102 0.002256379
v 0.1286184 0.1136042 0.02323602
v 0.1397312 0.08825368 0.04530032
v 0.1263207 0.1248258 0.02398869
v 0.1353179 0.1028793 0.04537748
v 0.1293053 0.1263059 0.04537232
v 0.1317281 0.1156667 0.04540008
v 0.1251499 0.1366093 0.06613079
v 0.1271765 0.1282426 0.06684973
v 0.1296083 0.1176503 0.06765454
v 0.1329974 0.1056693 0.06861667
v 0.1374444 0.09122139 0.06982046
v 0.1421228 0.07556313 0.07103848
v 0.1459978 0.05923349 0.07211945
v 0.1488068 0.04258615 0.07293721
v 0.1412598 0.04517275 0.0985225
v 0.1504886 0.02590156 0.07351771
v 0.1384255 0.06206518 0.09737813
v 0.1344578 0.07835317 0.09550079
v 0.1299774 0.09387428 0.09324121
v 0.14316 0.02807873 0.09918627
v 0.1316474 0.03004479 0.1218458
v 0.1441837 0.01140678 0.09969147
v 0.1327691 0.01287735 0.1222092
v 0.1180198 0.01388383 0.1412171
v 0.1329646 -0.003082931 0.1226703
v 0.1184198 -0.002296805 0.1414974
v 0.1014493 -0.002669811 0.1569263
v 0.1178444 -0.01654649 0.1419318
v 0.1010385 -0.01706094 0.1571632
v 0.08208579 -0.01948529 0.1691236
v 0.09983733 -0.02766758 0.1575823
v 0.08064117 -0.02942687 0.1693308
v 0.05837664 -0.03033656 0.1739285
v 0.05663538 -0.0356583 0.1729839
v 0.03547037 -0.02908009 0.1707419
v 0.03412355 -0.03410625 0.1696726
v 0.0600771 -0.02283645 0.1748182
v 0.0122279 -0.03801936 0.1646944
v 0.01295043 -0.0332092 0.1659293
v 0.0008740416 -0.03275722 0.1637991
v 0.0007572938 -0.02783287 0.1644271
v 0.01379252 -0.02821338 0.1667926
v 0.03698169 -0.02384055 0.1716925
v 0.01473964 -0.02299643 0.1676268
v 0.0006478131 -0.02280313 0.1650112
v 0.000517508 -0.01672584 0.1657055
v 0.01586687 -0.01677477 0.16859
v 0.03859437 -0.01517177 0.1730267
v 0.01711374 -0.006608844 0.1700418
v 0.0003002714 -0.006604314 0.166863
v 3.36729E-05 0.00567925 0.1682851
v 0.03936086 -0.00135386 0.1746456
v 0.06087718 0.005137801 0.1764672
v 0.06121792 -0.01022691 0.1755628
v 0.08247182 -0.005326569 0.169214
v 0.01749693 0.006834745 0.1717228
v 0.08143438 0.01028252 0.1692243
v 0.07870184 0.02717102 0.1690568
v 0.1006626 0.01325691 0.1569412
v 0.03835208 0.01391023 0.1761319
v 0.03424294 0.03055668 0.1772518
v 0.01462294 0.02398258 0.173253
v -0.0003182739 0.02173501 0.1701643
v -0.0005878098 0.03432202 0.1716001
v 0.05878271 0.02172071 0.1770125
v 0.09829921 0.0303154 0.1570024
v 0.09428103 0.0478906 0.1569871
v 0.1163646 0.03117758 0.1411295
v 0.009763494 0.04000556 0.1741661
v 0.05367419 0.03924763 0.1769088
v 0.112907 0.04876685 0.1408703
v 0.1085561 0.0659942 0.1402173
v 0.1290918 0.04753727 0.1213692
v 0.1257417 0.06457257 0.120382
v 0.1216846 0.08064169 0.118013
v 0.07400464 0.04479569 0.1687238
v 0.04685315 0.05731314 0.1750311
v 0.1175966 0.09585267 0.1148474
v 0.06757423 0.06249481 0.1672323
v 0.0604708 0.07999992 0.1648163
v 0.08861832 0.06537724 0.1559345
v 0.02746243 0.04924417 0.1769859
v 0.1041829 0.08225137 0.1380346
v 0.08302129 0.08219683 0.1539192
v 0.07897171 0.09761804 0.1497808
v 0.1003498 0.09722453 0.1340871
v 0.03814723 0.07593679 0.1705438
v -0.0006965939 0.05684358 0.1727248
v -0.0008186046 0.05671322 0.1726972
v -0.0008161124 0.05693543 0.1726801
v 0.01834899 0.06875294 0.1735623
v 0.0004463494 0.08860201 0.1649226
v 0.0005831588 0.08873254 0.1649143
v 0.0004572179 0.08876246 0.1648571
v 0.0006426144 0.09153467 0.1637392
v 0.03100972 0.09352368 0.1653475
v 0.001871664 0.1093602 0.1563351
v 0.05502532 0.09622091 0.1601088
v 0.02825966 0.1094878 0.1584705
v 0.0274388 0.1241598 0.1528996
v 0.002830992 0.1242133 0.1505452
v 0.003581753 0.1366735 0.1460045
v 0.0766062 0.1119292 0.1447102
v 0.0527297 0.1111603 0.1543413
v 0.09721144 0.1113048 0.1298279
v 0.07496099 0.1250293 0.140226
v 0.05194041 0.1249538 0.149457
v 0.07390081 0.1359993 0.1369565
v 0.05139128 0.1364765 0.1457541
v 0.05105307 0.1453094 0.1430574
v 0.0271058 0.1363537 0.1489452
v 0.02696864 0.1457617 0.1458235
v 0.02687972 0.1534221 0.1419113
v 0.004130816 0.1463413 0.1426774
v 0.004821218 0.1541752 0.138543
v 0.006202926 0.1564205 0.130422
v 0.09484248 0.1240644 0.1261751
v 0.02676309 0.1558425 0.1340979
v 0.02673807 0.1562164 0.1251118
v 0.04656774 0.1553475 0.1237842
v 0.0268714 0.1558471 0.115422
v 0.007756728 0.156437 0.121318
v 0.009403612 0.1559994 0.1116738
v 0.04870795 0.1548768 0.1322486
v 0.06861767 0.1536538 0.1247086
v 0.05050959 0.1525263 0.1395554
v 0.07187743 0.1510474 0.1310054
v 0.09009596 0.1490303 0.1183271
v 0.07317039 0.1441491 0.1345097
v 0.09222289 0.1425605 0.1214012
v 0.1075336 0.1408052 0.1049823
v 0.09329102 0.1346492 0.1234453
v 0.1087796 0.1330199 0.1065316
v 0.1108454 0.1221861 0.1087719
v 0.1137127 0.1099711 0.1115035
v 0.1257115 0.1080893 0.09092943
v 0.1224855 0.1201608 0.08900931
v 0.1201235 0.1306242 0.08744679
v 0.1184578 0.1387339 0.08624006
v 0.1159838 0.1458096 0.08465327
v 0.1095369 0.1494014 0.08156689
v 0.1050516 0.1472693 0.102704
v 0.09948623 0.1506698 0.09830019
v 0.0930145 0.1519669 0.09328339
v 0.08565369 0.1522368 0.1129229
v 0.08046575 0.1531025 0.1065928
v 0.115218 0.1476921 0.06366025
v 0.1070566 0.1490002 0.0620538
v 0.1082417 0.1473079 0.04597375
v 0.09969941 0.1479637 0.04661082
v 0.06475585 0.154202 0.117153
v 0.06062028 0.1541364 0.1089331
v 0.1020832 0.1506129 0.07813666
v 0.09855023 0.1493548 0.06049492
v 0.0903441 0.1485291 0.04758613
v 0.09399515 0.1508368 0.0745487
v 0.07461869 0.1532059 0.09974036
v 0.0660565 0.1529196 0.08974987
v 0.08567634 0.1522315 0.08763803
v 0.04445155 0.1551347 0.1143281
v 0.08212952 0.1507389 0.06788442
v 0.08693279 0.1494948 0.05619874
v 0.05523003 0.1537507 0.09814622
v 0.07828759 0.1491796 0.04872799
v 0.08587006 0.1480479 0.03997125
v 0.07986067 0.1474692 0.03011914
v 0.07155336 0.1503391 0.05909929
v 0.07533903 0.1519067 0.07932265
v 0.06442622 0.1514649 0.06978613
v 0.07062925 0.1487108 0.03968361
v 0.04208975 0.1545033 0.1029751
v 0.06203032 0.1499011 0.04996467
v 0.06321822 0.1482324 0.03009577
v 0.0730957 0.1469228 0.01950277
v 0.06424127 0.1466348 0.01033439
v 0.05413925 0.1494636 0.04088169
v 0.04517762 0.1506043 0.05120663
v 0.05419074 0.1510091 0.0602079
v 0.05561628 0.1478958 0.02166404
v 0.05611014 0.1524244 0.07911365
v 0.04580817 0.151998 0.0695214
v 0.04710202 0.1532527 0.08697759
v 0.03716645 0.1529291 0.07834356
v 0.02657334 0.1527901 0.07182235
v 0.03995986 0.1538875 0.09292811
v 0.03084014 0.1539488 0.08957545
v 0.02786652 0.1549829 0.1029586
v 0.01855498 0.1539837 0.08467227
v 0.01326228 0.1551272 0.09888025
v 0.009763799 0.1558616 0.109565
v 0.01173293 0.155117 0.09803621
v 0.01445775 0.1539289 0.08208486
v 0.01739818 0.1525773 0.06487214
v 0.0268877 0.1513759 0.05296016
v 0.01756657 0.1524983 0.06388646
v 0.02062638 0.1510782 0.04597503
v 0.03590678 0.1516997 0.06136751
v 0.02815442 0.1499075 0.03390618
v 0.02153043 0.1506507 0.04068305
v 0.02355379 0.1497061 0.02883886
v 0.03654009 0.1502596 0.0426719
v 0.02991875 0.1485654 0.01684844
v 0.02496805 0.1490332 0.02056026
v 0.02631211 0.1483931 0.01269263
v 0.04613084 0.1491289 0.03261131
v 0.03802479 0.1488399 0.02472039
v 0.03108616 0.1476157 0.004959196
v 0.02735548 0.1478874 0.006585255
v 0.02899734 0.1470702 -0.003025159
v 0.03051375 0.1470029 -0.003127053
v 0.04238008 0.1467188 -0.0007756203
v 0.03816196 0.1476521 0.009085923
v 0.04735117 0.147726 0.01491202
v 0.05394957 0.1465713 0.003542408
v 0.03007338 0.1465006 -0.009323254
v 0.02760083 0.1469973 -0.003624216
v 0.02899734 0.1470702 -0.003025159
v 0.0309235 0.1460498 -0.01429905
v 0.01562749 0.1466668 -0.005341649
v 0.01657599 0.1455627 -0.01753114
v 0.03253124 0.1450793 -0.02370782
v 0.003281357 0.1464728 -0.005105436
v 0.01990716 0.1447007 -0.02676181
v 0.02231429 0.1435482 -0.03580828
v 0.002681762 0.1429967 -0.03708492
v 0.03403706 0.1439082 -0.03251715
v 0.03541277 0.1410215 -0.04054461
v 0.002591211 0.1443298 -0.02767898
v -0.01455516 0.1442348 -0.02446039
v 0.002365662 0.1453561 -0.01722978
v -0.01150231 0.1453299 -0.01421945
v -0.008680699 0.146493 -0.002111629
v -0.02007595 0.1467417 0.003600612
v 0.02458515 0.1405862 -0.04398535
v -0.02544451 0.1454862 -0.008385524
v 0.02618738 0.131877 -0.04731007
v 0.03603392 0.1325638 -0.0440876
v 0.03638446 0.1226346 -0.04602836
v -0.03743412 0.1459066 -0.0002628267
v -0.02998128 0.1472556 0.01137175
v -0.03892045 0.1478053 0.01867251
v -0.04717752 0.1466175 0.009117588
v -0.04566875 0.1482646 0.024372
v -0.05416876 0.1476645 0.02034922
v -0.06201363 0.1469769 0.01691525
v -0.05441169 0.1456978 0.003168181
v -0.04359884 0.1448197 -0.008575514
v -0.04928908 0.1436816 -0.01582783
v -0.06143612 0.1444386 -0.002168298
v -0.06989558 0.1457153 0.01371454
v -0.07694431 0.1421364 0.01101942
v -0.0298723 0.1443753 -0.01798306
v -0.03393243 0.1432287 -0.02672808
v -0.03737965 0.1394048 -0.03397033
v -0.01621996 0.1428801 -0.03394143
v -0.06791213 0.1410879 -0.006810978
v -0.01798773 0.1394482 -0.04213496
v -0.01840221 0.1312756 -0.04607354
v 0.003030609 0.1398261 -0.04566349
v 0.003722366 0.1313619 -0.04953121
v 0.02752572 0.1218727 -0.0490438
v -0.05429634 0.140035 -0.02191709
v 0.004514001 0.1211864 -0.05106775
v 0.0290592 0.1099382 -0.05082802
v 0.0367742 0.1105885 -0.04817462
v 0.03106198 0.09610158 -0.05380172
v 0.03738271 0.09655613 -0.05158006
v 0.03811008 0.08112764 -0.05566601
v 0.005407678 0.1091818 -0.05331863
v -0.07032949 0.1336612 -0.008746207
v -0.05647288 0.1325085 -0.02487274
v -0.0573724 0.1230475 -0.02636695
v -0.03887973 0.1316105 -0.03770868
v -0.03918945 0.1219146 -0.03927197
v -0.03966992 0.1102138 -0.04141022
v -0.01813831 0.121277 -0.04766083
v -0.01797323 0.1093701 -0.05002932
v 0.006435558 0.09533173 -0.0566407
v -0.07979244 0.1347842 0.009958848
v -0.0815804 0.1434935 0.03043713
v -0.06989558 0.1457153 0.01371454
v -0.01796582 0.09553796 -0.05340369
v 0.007587597 0.08015841 -0.06050213
v -0.01802441 0.08031535 -0.05742885
v 0.008781107 0.06398267 -0.06404907
v 0.03335842 0.08083028 -0.05733086
v 0.03566514 0.06451851 -0.06054957
v 0.03878662 0.06469458 -0.0594427
v 0.0393359 0.04764056 -0.06246668
v 0.03778161 0.04756045 -0.06303336
v 0.03950964 0.03025174 -0.06415312
v 0.01110091 0.02984929 -0.06808406
v 0.03964882 0.03025866 -0.0641021
v 0.03966644 0.02839088 -0.06418408
v 0.03976887 0.01307958 -0.0646098
v 0.00998299 0.04710233 -0.06672017
v -0.01801646 0.06415015 -0.06134747
v -0.01778445 0.04731357 -0.06425872
v -0.04193319 0.08129132 -0.04850005
v -0.01734884 0.03015214 -0.06570329
v -0.04314199 0.06515944 -0.05231728
v -0.04063488 0.0964765 -0.04460075
v -0.04389903 0.04833925 -0.05515759
v 0.0120323 0.01272911 -0.06860933
v -0.01692422 0.01309848 -0.0661716
v 0.01283011 -0.003647983 -0.06808408
v 0.03972525 -0.003347635 -0.06416711
v -0.04430872 0.03120017 -0.05682279
v -0.01647543 -0.003276885 -0.06579144
v -0.01595992 -0.01819003 -0.06489532
v 0.0135076 -0.01851529 -0.06703056
v 0.0395706 -0.01823097 -0.06309144
v 0.01407858 -0.03156513 -0.06572361
v 0.03938341 -0.03160375 -0.06184238
v -0.04449994 0.01419628 -0.05741592
v 0.01445861 -0.04091609 -0.06447165
v 0.03917748 -0.04087788 -0.0605302
v -0.01545607 -0.03075862 -0.0637309
v -0.04351003 -0.0298605 -0.05493076
v -0.04434977 -0.002188444 -0.057065
v -0.0690856 -0.000256896 -0.04191417
v -0.04401344 -0.01717138 -0.05621515
v -0.06885937 0.01614147 -0.0422814
v 0.014721 -0.04780442 -0.06321509
v -0.01463419 -0.04737139 -0.0611598
v 0.03896098 -0.04770607 -0.0591839
v -0.0150056 -0.04009217 -0.06237604
v 0.01492888 -0.05386859 -0.06175168
v 0.03876258 -0.05366963 -0.05795354
v 0.01502079 -0.05853194 -0.05845247
v 0.03821845 -0.05808383 -0.05471519
v 0.03724104 -0.05891252 -0.048979
v -0.04303079 -0.03956586 -0.05367662
v -0.06815881 -0.03864306 -0.03868981
v -0.01419178 -0.05381191 -0.05934785
v -0.04185235 -0.05338091 -0.05089658
v -0.04262767 -0.04690301 -0.05269958
v -0.01353046 -0.05872953 -0.056226
v -0.06754886 -0.04584193 -0.03751239
v -0.0875116 -0.04364896 -0.01674855
v -0.06661502 -0.05259222 -0.03601174
v -0.0641982 -0.05719358 -0.03291188
v -0.04022183 -0.05790108 -0.04729779
v -0.01213898 -0.05966771 -0.04977106
v -0.08683501 -0.05065471 -0.01547588
v -0.09979743 -0.04758 0.008603826
v 0.0149803 -0.05947012 -0.05240302
v 0.01493376 -0.05913931 -0.04518624
v 0.0361128 -0.05853915 -0.04237284
v 0.01475252 -0.05839008 -0.03664754
v 0.03473653 -0.05784839 -0.03431709
v 0.03253413 -0.05653423 -0.02142808
v -0.01050961 -0.05931783 -0.04229981
v -0.03388971 -0.05893189 -0.03438969
v -0.08366884 -0.0553115 -0.01272853
v -0.07798724 -0.05698383 -0.008685455
v -0.00843841 -0.0585795 -0.03388245
v -0.005713612 -0.05734617 -0.02098082
v 0.01425374 -0.05702657 -0.02353148
v 0.01312723 -0.0555529 -0.007594153
v 0.02984725 -0.0552336 -0.00570032
v -0.037295 -0.0591085 -0.04128404
v -0.05973434 -0.05824399 -0.02770114
v -0.09568978 -0.05268824 0.01083969
v -0.1021393 -0.05078381 0.03496712
v -0.05450865 -0.05814111 -0.02181317
v -0.04922 -0.05765611 -0.01471396
v -0.08958407 -0.05543554 0.01359627
v -0.08228289 -0.05636519 0.01658794
v -0.0715277 -0.05705547 -0.004270568
v -0.02993128 -0.05829692 -0.02644201
v -0.0959762 -0.05455989 0.03662705
v -0.09884518 -0.05300844 0.0596571
v -0.06414392 -0.05688697 0.001026183
v -0.05315077 -0.0563007 0.009459123
v -0.02418233 -0.05721778 -0.01422851
v -0.08816744 -0.0553413 0.03856699
v -0.07954562 -0.05505389 0.04080328
v -0.07428478 -0.05624741 0.02013901
v -0.04044534 -0.05680424 -0.003912792
v -0.02947005 -0.05568475 0.008777469
v -0.01779229 -0.05601788 -0.0001246184
v -0.003035656 -0.05592436 -0.004131004
v -0.09093466 -0.05374712 0.06022502
v -0.08908504 -0.05155724 0.08166159
v -0.06230693 -0.05560178 0.02589995
v -0.04917524 -0.05471176 0.0321707
v -0.01253206 -0.05507529 0.0111623
v 0.01049153 -0.05489314 0.01012048
v -0.04119333 -0.05536461 0.01875332
v -0.01856496 -0.05463982 0.01897685
v -0.002443272 -0.0548892 0.0111409
v 0.005652736 -0.053936 0.02465761
v 0.02459526 -0.0549072 0.0105211
v 0.02955183 -0.05519444 -0.003969893
v 0.02694798 -0.05491239 0.01128295
v 0.0240696 -0.05421335 0.02813962
v -0.006662253 -0.05406058 0.02321123
v -0.01289174 -0.05328566 0.03349325
v -0.02672255 -0.0541802 0.02800046
v 0.01775833 -0.05413699 0.02641286
v 0.01164754 -0.05270272 0.03939155
v 0.02162697 -0.05274081 0.04243429
v 0.01783341 -0.05125296 0.05347771
v 0.02136602 -0.05254585 0.043961
v 0.01964756 -0.05124766 0.05401479
v 0.01784522 -0.04985851 0.06455895
v -6.01802E-05 -0.0528366 0.03652979
v -0.005170096 -0.05183333 0.04719806
v -0.03454851 -0.05365717 0.03853165
v 0.006657652 -0.05147451 0.05016803
v -0.009037319 -0.05094922 0.05712079
v -0.01886629 -0.0526095 0.04344727
v 0.003299557 -0.0502429 0.06048192
v 0.00126151 -0.04907483 0.07132622
v 0.01492281 -0.04985702 0.06390712
v 0.01310323 -0.04856008 0.07450699
v 0.01604263 -0.04854602 0.07510547
v 0.01144297 -0.04730821 0.08604151
v 0.01409985 -0.04727316 0.0864738
v 0.01195743 -0.04617953 0.09901392
v -0.02302334 -0.05183643 0.05381835
v -0.0387824 -0.05281627 0.05070258
v 0.009051776 -0.04624724 0.09858078
v -0.0005123196 -0.04786134 0.08310419
v 0.00573161 -0.0454073 0.1111467
v 0.00978139 -0.04531926 0.1117536
v 0.007587983 -0.04458576 0.1245966
v -0.01094233 -0.04990339 0.06802005
v -0.02446036 -0.05085123 0.06517697
v -0.02498378 -0.04971957 0.07707048
v -0.01199856 -0.04878056 0.07961512
v -0.03997231 -0.05173719 0.06346161
v -0.01446731 -0.04766113 0.09162007
v -0.002965926 -0.04677045 0.09548374
v -0.006903915 -0.04585153 0.1080635
v -0.01838107 -0.04661572 0.1034863
v 0.002053652 -0.04470772 0.1238416
v -0.02563678 -0.04863477 0.08828343
v -0.01223298 -0.04513568 0.1207566
v -0.001493058 -0.04411405 0.1358801
v 0.005520782 -0.04395783 0.1367012
v 0.004317968 -0.04359132 0.1437444
v -0.01778306 -0.04459012 0.1322786
v -0.003755576 -0.04378843 0.1425886
v -0.005589738 -0.04347062 0.1482999
v 0.003311721 -0.04322439 0.1496359
v 0.002396418 -0.04263157 0.1549919
v -0.02504482 -0.04568154 0.1157828
v -0.03278109 -0.04520231 0.1266329
v -0.02127408 -0.04429513 0.1389042
v -0.0240634 -0.04407102 0.1444653
v -0.007183808 -0.04296422 0.1534391
v -0.02834553 -0.04764026 0.09879425
v -0.008758019 -0.04149532 0.1580244
v 0.001599333 -0.04107571 0.1596444
v 0.00107256 -0.0375334 0.1626904
v -0.0385825 -0.04483157 0.1340591
v -0.04280934 -0.04459476 0.139373
v -0.04597171 -0.04612374 0.1184977
v -0.0358532 -0.04678065 0.1093169
v -0.03606603 -0.04844445 0.09498563
v -0.02654424 -0.04375464 0.1495074
v -0.02888853 -0.04248977 0.1541896
v -0.03717608 -0.04934186 0.08675961
v -0.03884141 -0.0505169 0.0758619
v -0.05047664 -0.0496335 0.08919773
v -0.04474217 -0.04823703 0.1003028
v -0.05551954 -0.05243057 0.06263222
v -0.05645514 -0.0477038 0.107773
v -0.05424 -0.0510326 0.07689925
v -0.06955394 -0.05298567 0.06187984
v -0.05391596 -0.05369979 0.04732753
v -0.06405213 -0.0495016 0.09441775
v -0.06778021 -0.05446929 0.04387172
v -0.05382285 -0.04566926 0.1259734
v -0.06814493 -0.05130124 0.07887633
v -0.08187175 -0.05343097 0.06107321
v -0.08050586 -0.05146801 0.08060634
v -0.07499162 -0.04924005 0.09869156
v -0.06567387 -0.0471698 0.113813
v -0.05957192 -0.04539531 0.1308598
v -0.08265619 -0.04886812 0.1012833
v -0.07252014 -0.046754 0.1178104
v -0.046647 -0.04432672 0.1444636
v -0.06460515 -0.04517663 0.1356138
v -0.07859553 -0.04633981 0.1214327
v -0.08959939 -0.04816723 0.1034672
v -0.09560757 -0.04649097 0.1053811
v -0.09673031 -0.05088824 0.0825365
v -0.04975414 -0.04343796 0.1492163
v -0.0690034 -0.04452699 0.139773
v -0.08388837 -0.04494953 0.1242757
v -0.1029416 -0.04818326 0.08315481
v -0.1065121 -0.04292554 0.08317015
v -0.1052441 -0.04984009 0.05917665
v -0.1091093 -0.04408252 0.05864136
v -0.1113459 -0.03702986 0.05812147
v -0.1064229 -0.0450905 0.03359693
v -0.1089887 -0.03808051 0.032536
v -0.1106361 -0.03015637 0.03164159
v -0.1015853 -0.04060727 0.007093683
v -0.1026428 -0.03280544 0.005832687
v -0.1032758 -0.0223313 0.00470145
v -0.08817605 -0.03615212 -0.01804398
v -0.0887733 -0.02579147 -0.01935641
v -0.08912123 -0.01249284 -0.02051501
v -0.06869981 -0.02851433 -0.03999476
v -0.06905641 -0.01545054 -0.04117079
v -0.08910342 0.002731323 -0.02141066
v -0.08869424 0.01904553 -0.02198972
v -0.1027242 0.02244925 0.002395362
v -0.1033769 0.006216466 0.002896145
v -0.1113563 0.009062409 0.02928315
v -0.1035087 -0.009013355 0.003714934
v -0.08738501 0.03581476 -0.02168304
v -0.1116386 -0.006271183 0.0299221
v -0.1136118 -0.004642665 0.0562393
v -0.1114425 -0.01966321 0.03075227
v -0.1133032 -0.01819724 0.05694539
v -0.1096955 -0.01738161 0.08175693
v -0.1125145 -0.02890539 0.05763055
v -0.1088539 -0.0280422 0.08233323
v -0.1012811 -0.02762145 0.1050054
v -0.1080952 -0.03596979 0.08282006
v -0.1004895 -0.035218 0.1056233
v -0.08936039 -0.03516781 0.1257596
v -0.09911349 -0.04189932 0.1060051
v -0.08774761 -0.04126137 0.1258924
v -0.07270759 -0.04172575 0.1425269
v -0.05252161 -0.04068589 0.1529162
v -0.07455616 -0.03635657 0.142781
v -0.0307718 -0.03902555 0.1572057
v -0.05476567 -0.0358749 0.1539704
v -0.01011406 -0.03806281 0.1608812
v -0.03243598 -0.03423572 0.1583125
v -0.01122344 -0.03325623 0.1618034
v 0.0008740416 -0.03275722 0.1637991
v 0.0007572938 -0.02783287 0.1644271
v -0.01232307 -0.02826416 0.1623353
v -0.03408023 -0.02921528 0.1588713
v -0.0567418 -0.03056037 0.1542806
v -0.01351297 -0.02305132 0.1628047
v 0.0006478131 -0.02280313 0.1650112
v 0.000517508 -0.01672584 0.1657055
v -0.03584106 -0.02398217 0.1592634
v -0.01491939 -0.01683462 0.1633356
v -0.05866939 -0.02306736 0.154551
v -0.07755584 -0.01979572 0.1418767
v -0.07622416 -0.02973187 0.1425577
v -0.09044325 -0.02803761 0.1251059
v -0.03783776 -0.01532036 0.1599816
v -0.01661562 -0.006674409 0.164285
v 0.0003002714 -0.006604314 0.166863
v 3.36729E-05 0.00567925 0.1682851
v -0.09147751 -0.01743525 0.1243053
v -0.0918408 -0.003045619 0.1239363
v -0.1022817 -0.01697445 0.1043615
v -0.06004024 -0.01046264 0.1548669
v -0.06007682 0.004902601 0.1558232
v -0.03915001 -0.001506507 0.1612457
v -0.07800345 -0.00563854 0.1418247
v -0.1027342 -0.002726793 0.1037517
v -0.1023251 0.01345539 0.1036095
v -0.1102079 -0.003555715 0.08116657
v -0.01758546 0.006766558 0.1657351
v -0.07708716 0.009974301 0.1421685
v -0.07451759 0.02687305 0.1429059
v -0.09116379 0.0128839 0.124201
v -0.1099308 0.01240546 0.08078618
v -0.1088169 0.02957726 0.08080429
v -0.1132246 0.01090634 0.05575807
v -0.08901894 0.02995116 0.1250317
v -0.08528963 0.0475415 0.1263388
v -0.1007999 0.03075534 0.1040647
v -0.1121543 0.02758235 0.05561025
v -0.1102062 0.04468381 0.05560331
v -0.1105458 0.02539402 0.02896541
v -0.0975185 0.04835773 0.1049557
v -0.09326253 0.06560177 0.1057717
v -0.106314 0.04707956 0.08119105
v -0.1088297 0.04208523 0.02896485
v -0.1012448 0.03906578 0.002445221
v -0.1028906 0.06412804 0.08135999
v -0.1059715 0.0587436 0.02911435
v -0.1072167 0.06158757 0.05545292
v -0.09833805 0.0802139 0.08046045
v -0.08552089 0.05263233 -0.02058162
v -0.09881173 0.05570304 0.003119603
v -0.102019 0.07508844 0.02936934
v -0.1029124 0.07789165 0.0549874
v -0.06808755 0.03307575 -0.04182054
v -0.06691378 0.05011934 -0.04035641
v -0.08291791 0.06919432 -0.01857838
v -0.06519844 0.06686914 -0.03783408
v -0.0954241 0.07206035 0.004308358
v -0.06285628 0.08292526 -0.0344664
v -0.07965584 0.08510643 -0.01601882
v -0.09726068 0.09076506 0.02976193
v -0.06041896 0.09798974 -0.03100327
v -0.0912737 0.0878045 0.005873337
v -0.07627861 0.09995073 -0.01340279
v -0.05853717 0.1115629 -0.02822743
v -0.07356746 0.1132112 -0.01127225
v -0.0871911 0.1024467 0.007400542
v -0.09272075 0.1052304 0.03009202
v -0.09799487 0.09343106 0.05433182
v -0.07169182 0.1244407 -0.009807274
v -0.08386044 0.1152474 0.008604303
v -0.08160579 0.1258958 0.009374872
v -0.08924966 0.1172248 0.03030075
v -0.08672866 0.1278266 0.03034125
v -0.0846099 0.1362013 0.03032984
v -0.09325743 0.1076636 0.05355668
v -0.08962278 0.1197484 0.05280752
v -0.08691578 0.1302218 0.05211017
v -0.08497474 0.1383384 0.05151902
v -0.08089347 0.1404387 0.07282235
v -0.08255339 0.1326478 0.07387565
v -0.08520438 0.121805 0.07531089
v -0.08876926 0.1095775 0.0769447
v -0.08214127 0.1454244 0.05083808
v -0.0750492 0.1490424 0.05006248
v -0.09348901 0.09544224 0.07882017
v -0.08847436 0.08187675 0.1051526
v -0.08360548 0.09686691 0.1026904
v -0.07928532 0.1109616 0.09970416
v -0.07782073 0.1469137 0.0714921
v -0.06890056 0.1487212 0.09119023
v -0.07446274 0.1473233 0.03128631
v -0.06623559 0.1486632 0.03247698
v -0.06201363 0.1469769 0.01691525
v -0.05416876 0.1476645 0.02034922
v -0.0758871 0.1237325 0.09703571
v -0.07355803 0.1343247 0.0949682
v -0.05975229 0.1357394 0.1141452
v -0.07190225 0.1422414 0.09338896
v -0.06179544 0.1247633 0.116885
v -0.05769509 0.1490509 0.0338276
v -0.04566875 0.1482646 0.024372
v -0.05828241 0.1438935 0.1120738
v -0.04025691 0.1451318 0.127473
v -0.06478538 0.1116543 0.1205781
v -0.05592642 0.1507989 0.1091924
v -0.05077246 0.1534216 0.1043315
v -0.06864472 0.09733099 0.1245862
v -0.0386099 0.152353 0.1243448
v -0.01710275 0.1533365 0.1344046
v -0.07377944 0.08189195 0.1271571
v -0.05611187 0.07977325 0.1449185
v -0.07966443 0.06505001 0.1272126
v -0.04947457 0.09601778 0.1422732
v -0.06354832 0.06223989 0.1448528
v -0.07004245 0.04451561 0.1441384
v -0.04656763 0.05713153 0.1590864
v -0.05355703 0.03903913 0.158607
v -0.03530687 0.0304215 0.1653813
v -0.05834449 0.02149302 0.1570217
v -0.03874901 0.01376033 0.1629726
v -0.01544653 0.02392411 0.1681208
v -0.0003182739 0.02173501 0.1701643
v -0.0005878098 0.03432202 0.1716001
v -0.01122564 0.0399648 0.1705838
v -0.02889267 0.04913461 0.1673674
v -0.0009433348 0.0568431 0.1726827
v -0.0008186046 0.05671322 0.1726972
v -0.0008161124 0.05693543 0.1726801
v -0.01923338 0.06867987 0.1671479
v 0.0004463494 0.08860201 0.1649226
v -0.03693663 0.07579082 0.1577289
v 0.0003195386 0.08873194 0.1648693
v 0.0004572179 0.08876246 0.1648571
v 0.0006426144 0.09153467 0.1637392
v -0.02854611 0.09340781 0.1551827
v 0.001871664 0.1093602 0.1563351
v -0.02373103 0.1093867 0.1495969
v -0.02116428 0.1240652 0.1446042
v 0.002830992 0.1242133 0.1505452
v 0.003581753 0.1366735 0.1460045
v -0.04545233 0.1109694 0.137584
v -0.04313977 0.124769 0.1332291
v -0.04143708 0.136296 0.1299106
v -0.01958458 0.136263 0.1409763
v -0.0184553 0.1456733 0.1380707
v 0.004130816 0.1463413 0.1426774
v 0.004821218 0.1541752 0.138543
v 0.006202926 0.1564205 0.130422
v -0.01441025 0.1557625 0.1270706
v -0.03449558 0.154715 0.1180478
v -0.02967075 0.1551993 0.1107721
v -0.01140745 0.1561423 0.1186012
v 0.007756728 0.156437 0.121318
v -0.008317852 0.1557787 0.1094161
v 0.009403612 0.1559994 0.1116738
v -0.005119389 0.1549187 0.09732871
v 0.01001018 0.1551209 0.09832519
v 0.009763799 0.1558616 0.109565
v 0.01173293 0.155117 0.09803621
v 0.009734088 0.1539665 0.08316676
v 0.01445775 0.1539289 0.08208486
v 0.006436407 0.152751 0.06838545
v 0.01739818 0.1525773 0.06487214
v 0.01240156 0.1513477 0.05048773
v 0.01756657 0.1524983 0.06388646
v 0.02062638 0.1510782 0.04597503
v -0.003481705 0.1538822 0.08371754
v 0.0175321 0.1498869 0.0320932
v 0.02153043 0.1506507 0.04068305
v 0.02355379 0.1497061 0.02883886
v 0.02153059 0.148549 0.01541679
v 0.02496805 0.1490332 0.02056026
v 0.02631211 0.1483931 0.01269263
v 0.0243764 0.1476026 0.003813997
v 0.02735548 0.1478874 0.006585255
v 0.02899734 0.1470702 -0.003025159
v 0.02760083 0.1469973 -0.003624216
v 0.01562749 0.1466668 -0.005341649
v 0.01633229 0.1476097 0.005360126
v 0.01127144 0.1487878 0.02015422
v 0.005730626 0.1476451 0.007808402
v 0.003281357 0.1464728 -0.005105436
v -0.008680699 0.146493 -0.002111629
v -0.004306726 0.1477793 0.01143663
v 0.006712398 0.1502016 0.03758103
v -0.004268274 0.1505082 0.04276741
v 0.001005914 0.1490411 0.02490957
v -0.01427624 0.1480817 0.01686934
v -0.02007595 0.1467417 0.003600612
v -0.02998128 0.1472556 0.01137175
v -0.009293526 0.1493402 0.03005524
v -0.02444965 0.1485259 0.02345593
v 0.00110328 0.1516321 0.05542739
v -0.01094319 0.1518876 0.05983531
v -0.01975218 0.1497422 0.03600636
v -0.03467607 0.1489601 0.02944781
v -0.03892045 0.1478053 0.01867251
v -0.03176756 0.1501382 0.04146488
v -0.04531095 0.1492377 0.03362791
v -0.01575823 0.1508732 0.04826929
v -0.005720468 0.1528458 0.07102378
v -0.0285929 0.151284 0.05391
v -0.04466034 0.1504925 0.04624443
v -0.02384513 0.1522689 0.06546721
v -0.03675812 0.1527197 0.07220189
v -0.01319688 0.1537841 0.08385553
v -0.01795855 0.1531262 0.07587332
v -0.01854097 0.1543854 0.09262685
v -0.02933274 0.1535863 0.08371339
v -0.0245371 0.1550006 0.1025534
v -0.03799714 0.1539446 0.09210146
v -0.04205267 0.1516784 0.05928671
v -0.05456404 0.1519589 0.06370237
v -0.04462528 0.1539894 0.09848431
v -0.04815035 0.1529673 0.07878664
v -0.06335822 0.1516628 0.06659432
v -0.05806499 0.1505411 0.04859568
v -0.05593883 0.1528372 0.08331177
v -0.06688435 0.1502845 0.04929796
v -0.06292939 0.1519478 0.08756333
v -0.07112265 0.150338 0.06918135
v -0.1046384 -0.07810533 0.05780116
v -0.1007719 -0.09341913 0.07445493
v -0.0978724 -0.07543117 0.07703409
v -0.09135897 -0.05798751 0.07223979
v -0.1054669 -0.09156257 0.05283299
v -0.101528 -0.1072877 0.04674207
v -0.1015584 -0.0883649 0.03351536
v -0.09860811 -0.1097152 0.06634506
v -0.09110457 -0.1182211 0.05888898
v -0.09845052 -0.06156468 0.05785667
v -0.09104338 -0.05231148 0.05484997
v -0.08311594 -0.04672366 0.06144458
v -0.09667046 -0.06221104 0.04245362
v -0.07534917 -0.0424723 0.0455014
v -0.06809064 -0.04307139 0.06828873
v -0.1017585 -0.07598686 0.03892373
v -0.0879217 -0.05137634 0.04331477
v -0.069481 -0.04542005 0.02828643
v -0.06050418 -0.03897208 0.04825206
v -0.09221789 -0.06217813 0.03170566
v -0.09310156 -0.07065535 0.02565058
v -0.08372601 -0.0543372 0.02906884
v -0.08037929 -0.06314278 0.0173032
v -0.0786387 -0.07606447 0.01075317
v -0.04461496 -0.04040462 0.05114338
v -0.05089303 -0.04322278 0.06819613
v -0.03819405 -0.04502952 0.06749547
v -0.03134448 -0.04445148 0.05609739
v -0.02480947 -0.04606456 0.04162626
v -0.03901605 -0.04264963 0.03348909
v -0.02053868 -0.05344886 0.02810019
v -0.01421295 -0.05254441 0.05277258
v -0.03134448 -0.04445148 0.05609739
v -0.05435545 -0.04135883 0.03004298
v -0.06596079 -0.05480719 0.01467672
v -0.03466558 -0.05042994 0.02007248
v -0.05023331 -0.05056423 0.01546915
v -0.04814336 -0.06490672 0.007719263
v -0.02345048 -0.05133116 0.06749222
v -0.03819405 -0.04502952 0.06749547
v -0.06362412 -0.06871098 0.006710604
v -0.03348216 -0.06363708 0.01141286
v -0.03490684 -0.07973635 0.008382291
v -0.04763935 -0.08113778 0.005634472
v -0.06182006 -0.08406532 0.0035014
v -0.0200785 -0.0645957 0.01801796
v -0.009772073 -0.06903076 0.02747884
v -0.008873203 -0.05853009 0.0382873
v -0.0220079 -0.07947725 0.01325516
v -0.00485451 -0.06846046 0.04869559
v -0.05907125 -0.09594542 0.003173843
v -0.07548872 -0.09091645 0.007500127
v -0.04826896 -0.0971424 0.004890963
v -0.03573917 -0.09731281 0.008060992
v -0.05342995 -0.1132591 0.01059373
v -0.0236315 -0.09414214 0.01246805
v -0.06716925 -0.1048381 0.00640215
v -0.0600402 -0.1228309 0.02108951
v -0.03771345 -0.1138033 0.01335917
v -0.02301848 -0.1084536 0.01582403
v -0.01604058 -0.09162641 0.01777242
v -0.07726585 -0.1142378 0.01585768
v -0.01301564 -0.08166736 0.02100129
v -0.007111275 -0.08822292 0.02910887
v -0.01253079 -0.09968311 0.02225719
v -0.004090984 -0.09636205 0.0374409
v -0.004497429 -0.07643288 0.03675643
v -0.00994168 -0.110074 0.03077202
v -0.08683065 -0.09813517 0.01571636
v -0.02317389 -0.120946 0.02820718
v -0.04126324 -0.1245222 0.02506256
v -0.02640729 -0.1261292 0.04367694
v -0.009852238 -0.1163577 0.04516004
v -0.09150508 -0.08345288 0.01895407
v -0.0965928 -0.1037484 0.02926131
v -0.08506954 -0.1178749 0.02877091
v -0.04605815 -0.1284257 0.04066177
v -0.05122969 -0.1270595 0.05790779
v -0.06628086 -0.1267385 0.03552668
v -0.08951789 -0.1195969 0.04521869
v -0.07177995 -0.1260363 0.05142444
v -0.0772922 -0.1220901 0.06780423
v -0.081264 -0.1121653 0.0829446
v -0.09860811 -0.1097152 0.06634506
v -0.03122919 -0.1243623 0.06146366
v -0.05630745 -0.1216135 0.07567796
v -0.08287616 -0.09516639 0.09085897
v -0.1007719 -0.09341913 0.07445493
v -0.0978724 -0.07543117 0.07703409
v -0.03571315 -0.1180061 0.07963251
v -0.06038939 -0.1107298 0.09171456
v -0.01309897 -0.1163629 0.06068576
v -0.03873332 -0.1064083 0.09513088
v -0.08065661 -0.07476658 0.09226253
v -0.07563655 -0.05358815 0.08355167
v -0.09135897 -0.05798751 0.07223979
v -0.08311594 -0.04672366 0.06144458
v -0.06809064 -0.04307139 0.06828873
v -0.05089303 -0.04322278 0.06819613
v -0.06154517 -0.0922913 0.09925081
v -0.05950053 -0.07125169 0.09740191
v -0.03720585 -0.06675023 0.09193229
v -0.05580181 -0.05131096 0.08532578
v -0.03756832 -0.08616465 0.09772468
v -0.03702147 -0.05107617 0.07982405
v -0.02025009 -0.08056968 0.08541526
v -0.02138082 -0.06478786 0.07855604
v -0.01062256 -0.06454283 0.06330584
v -0.009917906 -0.07715356 0.06984797
v -0.01786881 -0.09743416 0.08592473
v -0.003988276 -0.07778883 0.05628455
v -0.007829646 -0.0887419 0.07158513
v -0.0165542 -0.1102476 0.07717317
v -0.002297409 -0.08393717 0.04477334
v -0.004174746 -0.08537912 0.06074204
v -0.005029206 -0.09897971 0.06549277
v -0.004495 -0.1063212 0.05710765
v -0.002701816 -0.09242451 0.05434381
v -0.002874576 -0.1027622 0.04761024
v 0.06971936 -0.04481971 0.08591369
v 0.08146011 -0.04296547 0.09078562
v 0.08118306 -0.04016006 0.07261407
v 0.06703603 -0.0442602 0.07288858
v 0.09765274 -0.04274911 0.09657714
v 0.06567703 -0.0458886 0.05707014
v 0.09712625 -0.03866559 0.07515578
v 0.08176537 -0.04241478 0.05410357
v 0.0661624 -0.05328029 0.04289798
v 0.05200785 -0.05241567 0.06407487
v 0.06703603 -0.0442602 0.07288858
v 0.1120563 -0.04210794 0.07748701
v 0.1122416 -0.04506671 0.05930211
v 0.1141113 -0.04634023 0.09510652
v 0.09737443 -0.04106379 0.05593963
v 0.1237983 -0.05189377 0.09151828
v 0.1183495 -0.05757982 0.108032
v 0.08214076 -0.05020279 0.0400085
v 0.05583544 -0.05117697 0.08102442
v 0.06971936 -0.04481971 0.08591369
v 0.09835444 -0.05027533 0.04082951
v 0.124676 -0.05096298 0.07960008
v 0.1298237 -0.06112081 0.09681761
v 0.1357422 -0.07763797 0.09882835
v 0.1229698 -0.07500178 0.1147265
v 0.1266286 -0.09297699 0.1132667
v 0.1332559 -0.061764 0.08169653
v 0.09900756 -0.06462055 0.03283438
v 0.1134703 -0.05445832 0.0453013
v 0.08394653 -0.06340873 0.03145511
v 0.08635659 -0.07950056 0.02907903
v 0.06911456 -0.06442225 0.03324106
v 0.05627035 -0.06890231 0.03875069
v 0.0725707 -0.07929337 0.02939746
v 0.05179765 -0.05841213 0.04864235
v 0.0445917 -0.06836432 0.05713488
v 0.1262328 -0.0627411 0.05256692
v 0.1268121 -0.075665 0.04581869
v 0.1139608 -0.06836569 0.03702007
v 0.09928491 -0.08085209 0.03071091
v 0.1254542 -0.05393046 0.06477088
v 0.1326203 -0.06174099 0.07008015
v 0.1354944 -0.07021087 0.0646664
v 0.1392788 -0.07551819 0.08006298
v 0.1409307 -0.08789343 0.07490242
v 0.1133813 -0.08372468 0.03340405
v 0.1362578 -0.08301002 0.05782771
v 0.1329774 -0.09770775 0.05323232
v 0.1249756 -0.09052664 0.04171456
v 0.1109417 -0.09561485 0.03219096
v 0.1382225 -0.09108877 0.09442492
v 0.1365863 -0.1068248 0.08738247
v 0.1273388 -0.1092758 0.1049088
v 0.1227654 -0.1178053 0.09539144
v 0.1377154 -0.1032929 0.06925207
v 0.1239681 -0.1138465 0.05020349
v 0.1270605 -0.1174625 0.06497642
v 0.1060149 -0.122508 0.04943113
v 0.117544 -0.104479 0.03792825
v 0.125808 -0.1191782 0.08196965
v 0.1032241 -0.1129546 0.03733081
v 0.1071283 -0.1264013 0.06512347
v 0.1070403 -0.1256887 0.08194476
v 0.08550701 -0.1267936 0.08124546
v 0.1067926 -0.1217322 0.09922308
v 0.1054801 -0.1118022 0.1148173
v 0.1273388 -0.1092758 0.1049088
v 0.100186 -0.09685373 0.03022866
v 0.08731477 -0.09707355 0.02906333
v 0.08748223 -0.1135598 0.03472708
v 0.08635375 -0.1281682 0.06326129
v 0.07441887 -0.09395152 0.02920289
v 0.08698964 -0.1242729 0.04695225
v 0.07278148 -0.1082674 0.0321748
v 0.06548883 -0.09146786 0.03168753
v 0.06680671 -0.1259479 0.05958633
v 0.06886794 -0.120767 0.04391651
v 0.05549312 -0.1099468 0.04194017
v 0.06152654 -0.08152241 0.03372386
v 0.06072065 -0.09954071 0.03475945
v 0.04770988 -0.09626132 0.04628207
v 0.05329205 -0.0881055 0.03941827
v 0.04824505 -0.0763303 0.04575829
v 0.05066014 -0.11624 0.05548804
v 0.06544928 -0.1241743 0.07796435
v 0.06362894 -0.1178129 0.09658782
v 0.04857336 -0.1162429 0.07121174
v 0.08438252 -0.12134 0.09969036
v 0.04160541 -0.1062315 0.06497588
v 0.04321348 -0.1026725 0.05547635
v 0.04077799 -0.09233999 0.06176477
v 0.04353882 -0.08384806 0.05259648
v 0.04634117 -0.1101253 0.0879079
v 0.04129259 -0.07770079 0.06401291
v 0.03930038 -0.09889352 0.07305877
v 0.04001867 -0.08529323 0.06828479
v 0.04463013 -0.09731269 0.09659179
v 0.04238525 -0.07705188 0.07877486
v 0.03988282 -0.08864915 0.07972851
v 0.06129365 -0.1062138 0.1122031
v 0.04698186 -0.08043897 0.09689014
v 0.04517232 -0.06443435 0.07282869
v 0.05026406 -0.06464857 0.0907841
v 0.06076376 -0.06655973 0.1086534
v 0.08287307 -0.1104512 0.116166
v 0.05925779 -0.08597636 0.1142506
v 0.1043117 -0.09480244 0.1228074
v 0.1266286 -0.09297699 0.1132667
v 0.1229698 -0.07500178 0.1147265
v 0.08139405 -0.09201336 0.1236471
v 0.1016751 -0.07441205 0.1233822
v 0.0997486 -0.05324715 0.1134857
v 0.1183495 -0.05757982 0.108032
v 0.1141113 -0.04634023 0.09510652
v 0.09765274 -0.04274911 0.09657714
v 0.08146011 -0.04296547 0.09078562
v 0.07999894 -0.07098049 0.1212111
v 0.08043981 -0.05104607 0.108579
v 0.06454676 -0.0508787 0.0971593
vn 0.01770351 0.9932031 -0.1150396
vn 0.01770351 0.9932031 -0.1150396
vn 0.03947408 0.9960161 -0.07996074
vn 0.04164841 0.9953906 -0.08638821
vn 0.01403353 0.9955145 -0.09356339
vn 0.0411491 0.9959963 -0.07936069
vn 0.01770351 0.9932031 -0.1150396
vn 0.04352888 0.9959605 -0.07853613
vn 0.04563672 0.9928584 -0.1102247
vn 0.0719137 0.9696721 -0.2335902
vn 0.112342 0.966074 -0.2325518
vn 0.03483379 0.9759463 -0.2152103
vn 0.1090767 0.7540678 -0.6476758
vn 0.05716233 0.9924833 -0.1082103
vn 0.0640163 0.9929223 -0.1000362
vn 0.04634569 0.9954214 -0.08359657
vn 0.05194445 0.9952996 -0.08173388
vn 0.04688019 0.995848 -0.07803142
vn 0.04913408 0.9955751 -0.08010053
vn 0.149387 0.699753 -0.6985909
vn 0.05649879 0.9950405 -0.08186813
vn 0.1782366 0.2778088 -0.9439566
vn 0.1597824 0.3026273 -0.9396203
vn 0.1648355 0.1895378 -0.9679384
vn 0.05810219 0.9945888 -0.08612351
vn 0.04920162 0.9951744 -0.0848951
vn 0.04850477 0.9947827 -0.08974803
vn 0.05899023 0.9940265 -0.09182242
vn 0.04811866 0.994494 -0.09309325
vn 0.05866588 0.9937223 -0.0952589
vn 0.1085198 0.989751 -0.09282462
vn 0.09161226 0.9912782 -0.09473488
vn 0.07725179 0.9929138 -0.09030108
vn 0.2303759 0.9580991 -0.170215
vn 0.2606504 0.9566919 -0.1296215
vn 0.3013365 0.950172 -0.07980923
vn 0.7380069 0.6726214 -0.0540955
vn 0.06878147 0.9934276 -0.0914921
vn 0.1988091 0.9586194 -0.203774
vn 0.5250669 0.6994173 -0.4848919
vn 0.1562592 0.9619361 -0.2241918
vn 0.6914636 0.6877373 -0.2211231
vn 0.411597 0.7014773 -0.5818225
vn 0.5470107 0.279268 -0.7891697
vn 0.275492 0.6982275 -0.6607439
vn 0.3507046 0.2733052 -0.8957179
vn 0.18093 0.1771017 -0.9674189
vn 0.6160399 0.69643 -0.368076
vn 0.3523777 0.170645 -0.9201686
vn 0.1799924 0.2083935 -0.9613402
vn 0.1641539 0.2084428 -0.9641603
vn 0.1789298 0.2421481 -0.9535977
vn 0.1624455 0.2496229 -0.9546202
vn 0.162554 0.2472145 -0.9552284
vn 0.3420846 0.2091737 -0.916092
vn 0.9224742 0.2857965 -0.2595411
vn 0.8346177 0.2927366 -0.4666033
vn 0.8583239 0.1839816 -0.4789893
vn 0.7081523 0.2909736 -0.6433154
vn 0.7258959 0.1724485 -0.6658353
vn 0.7138633 0.2119923 -0.6674268
vn 0.554932 0.1679254 -0.8147708
vn 0.5439025 0.2105098 -0.812315
vn 0.3303415 0.240781 -0.912633
vn 0.9561934 0.2907284 -0.03422264
vn 0.7441137 0.6602526 0.1017899
vn 0.3013365 0.950172 -0.07980923
vn 0.5320081 0.2425759 -0.8112486
vn 0.3206595 0.2325492 -0.9182039
vn 0.5225244 0.2392557 -0.8183672
vn 0.3131889 0.1888529 -0.930724
vn 0.1810534 0.2318439 -0.9557553
vn 0.1858219 0.1885053 -0.9643319
vn 0.1640833 0.2103029 -0.9637682
vn 0.1658495 0.1573703 -0.9735135
vn 0.1923642 0.1212516 -0.9738039
vn 0.1956226 0.07951636 -0.9774503
vn 0.3220096 0.05855674 -0.9449238
vn 0.1673038 0.09494456 -0.9813231
vn 0.1681212 0.0284768 -0.985355
vn 0.1682518 -0.006349645 -0.9857236
vn 0.3086504 0.1197889 -0.9436024
vn 0.5176544 0.1945333 -0.833181
vn 0.5150361 0.1222592 -0.8484046
vn 0.6930195 0.2491496 -0.6764972
vn 0.5114206 0.05515865 -0.8575584
vn 0.6949605 0.2035664 -0.6896308
vn 0.7003888 0.2488027 -0.6689938
vn 0.6986032 0.1325454 -0.7031254
vn 0.3208696 -0.002566458 -0.9471198
vn 0.5082254 0.0004619348 -0.8612239
vn 0.3034021 -0.04701139 -0.9517022
vn 0.1681551 -0.04547163 -0.9847112
vn 0.6979523 0.06592897 -0.713103
vn 0.5049751 -0.04568666 -0.8619239
vn 0.5011641 -0.08168741 -0.8614881
vn 0.3000236 -0.08111508 -0.9504768
vn 0.1678606 -0.07951852 -0.9825984
vn 0.2977102 -0.1150752 -0.9476953
vn 0.167438 -0.1095234 -0.9797801
vn 0.6957337 0.008340395 -0.7182515
vn 0.2977591 -0.1554654 -0.941897
vn 0.1665143 -0.154526 -0.9738556
vn 0.6928875 -0.03745872 -0.720072
vn 0.8482484 -0.02514744 -0.5290013
vn 0.8482262 0.02216721 -0.5291699
vn 0.4990073 -0.1181538 -0.8585053
vn 0.6869035 -0.116562 -0.7173401
vn 0.689737 -0.07629756 -0.7200289
vn 0.2967738 -0.2078417 -0.9320554
vn 0.4919715 -0.2148016 -0.8436968
vn 0.1652714 -0.1984645 -0.9660731
vn 0.4976862 -0.1519079 -0.853951
vn 0.279918 -0.3979051 -0.8736804
vn 0.1552711 -0.3955243 -0.9052355
vn 0.1594973 -0.8433714 -0.5131134
vn 0.08910404 -0.8541504 -0.5123353
vn 0.009773561 -0.9988989 -0.04588504
vn 0.8470032 -0.06322547 -0.5278146
vn 0.9507973 -0.04614294 -0.3063579
vn 0.6840209 -0.1468708 -0.7145239
vn 0.8421652 -0.1455829 -0.5191951
vn 0.844607 -0.1061192 -0.5247643
vn 0.4623309 -0.4179758 -0.7820143
vn 0.626513 -0.4418198 -0.6420878
vn 0.6759096 -0.2142737 -0.7051475
vn 0.9487483 -0.08863158 -0.3033496
vn 0.9946693 -0.06785266 -0.07764671
vn 0.2791642 -0.8479876 -0.4505379
vn 0.8359681 -0.2033669 -0.5097051
vn 0.9385864 -0.2004402 -0.2808548
vn 0.9447896 -0.1407509 -0.2959082
vn 0.7722892 -0.4405619 -0.457684
vn 0.4459184 -0.8646284 -0.2314618
vn 0.3698174 -0.860281 -0.3509296
vn 0.04077346 -0.9981592 -0.04489542
vn 0.9884689 -0.1352503 -0.06809207
vn 0.9794312 -0.1262257 0.157422
vn 0.8698699 -0.4379564 -0.2269812
vn 0.8881363 -0.4595631 0.003948024
vn 0.9720207 -0.2310102 -0.04254652
vn 0.006118484 -0.9985424 -0.05362489
vn -0.03354093 -0.9977279 0.05842879
vn -0.009392304 -0.9977491 0.06639565
vn -0.04480704 -0.9955075 0.08340824
vn -0.01380563 -0.9956421 0.09222955
vn -0.0136906 -0.9957058 0.09155633
vn -0.0246802 -0.9981415 0.05571789
vn -0.01279774 -0.9985222 0.05281652
vn 0.9543374 -0.2504356 0.1628562
vn 0.9129053 -0.212188 0.3486834
vn -0.04276349 -0.9961376 0.07668754
vn -0.04888512 -0.99604 0.07425878
vn -0.04753211 -0.9954578 0.0824891
vn -0.04045415 -0.9972468 0.06214735
vn -0.009573574 -0.9976762 0.06745689
vn -0.004904788 -0.9991829 0.0401194
vn -0.01770351 -0.9932031 0.1150396
vn -0.004449523 -0.9992885 0.03745318
vn -0.01138689 -0.9968827 0.07807218
vn 0.8711937 -0.4628754 0.1636092
vn 0.6384948 -0.7567279 0.1403113
vn -0.03517706 -0.9970147 0.06873231
vn -0.02667652 -0.9979605 0.05799273
vn 0.8473527 -0.4253209 0.3179553
vn 0.7797195 -0.3802553 0.4974367
vn -0.04108559 -0.9969341 0.06659185
vn 0.6189283 -0.743854 0.2522081
vn 0.2517011 -0.9550597 0.1565486
vn 0.5227005 -0.7645327 0.3771922
vn 0.3792966 -0.8154564 0.4372241
vn 0.1683271 -0.9634019 0.2086207
vn -0.007425386 -0.9922379 0.1241321
vn 0.08419278 -0.973942 0.2105908
vn -0.04278083 -0.997153 0.0620945
vn -0.04439297 -0.9971913 0.0603216
vn -0.01716309 -0.9986507 0.04901094
vn -0.01058204 -0.9972493 0.0733607
vn -0.03253017 -0.9979093 0.05584613
vn -0.04180868 -0.9972704 0.06085876
vn -0.04474786 -0.9973127 0.05800916
vn -0.03500319 -0.9968634 0.07098007
vn -0.04758436 -0.9960847 0.07450568
vn -0.04676628 -0.9968721 0.06370941
vn 8.958833E-05 -0.9973288 0.07304183
vn -0.01490282 -0.9950105 0.09865087
vn -0.01588332 -0.9944097 0.1043888
vn -0.01770351 -0.9932031 0.1150396
vn -0.03738476 -0.9976671 0.05712054
vn -0.03845804 -0.9981081 0.04797135
vn -0.04902614 -0.9973257 0.05420167
vn -0.05384617 -0.996891 0.05752519
vn -0.05348162 -0.9966029 0.06262875
vn -0.01770351 -0.9932031 0.1150396
vn -0.01770351 -0.9932031 0.1150396
vn -0.01770351 -0.9932031 0.1150396
vn -0.05919241 -0.9962308 0.06340483
vn -0.02982717 -0.9931515 0.1129615
vn -0.04058323 -0.99298 0.1111028
vn -0.05606468 -0.9939268 0.09469035
vn -0.01770351 -0.9932031 0.1150396
vn -0.04325284 -0.9951937 0.0878567
vn -0.01770351 -0.9932031 0.1150396
vn -0.01066687 -0.9972118 0.07385726
vn -0.04512836 -0.9936011 0.1035387
vn -0.06120479 -0.9944639 0.08541421
vn -0.03126745 -0.993964 0.1051566
vn -0.04634666 -0.9950087 0.08837205
vn -0.02823663 -0.9956732 0.08853017
vn -0.05871362 -0.9956199 0.07275829
vn -0.06647613 -0.9951047 0.0731262
vn -0.06332745 -0.9956775 0.0679399
vn -0.07196774 -0.9946034 0.07473104
vn -0.07072164 -0.994095 0.08230162
vn -0.07599919 -0.9941308 0.07699323
vn -0.06657343 -0.9951233 0.07278531
vn -0.07552654 -0.9939258 0.08004574
vn -0.05962763 -0.9946197 0.08471231
vn -0.07402797 -0.9941388 0.07878989
vn -0.04068232 -0.9966309 0.07121608
vn -0.0547476 -0.9957441 0.07413755
vn -0.03515299 -0.9976824 0.05825993
vn -0.00829613 -0.9981652 0.05997784
vn -0.007056724 -0.9985843 0.05272089
vn -0.04416316 -0.9969791 0.06389362
vn -0.06323341 -0.9950783 0.07629321
vn -0.03140632 -0.9982718 0.04966973
vn -0.07889589 -0.993634 0.08041634
vn -0.03031243 -0.9984608 0.0464466
vn -0.006657414 -0.9987078 0.05038272
vn -0.007350877 -0.9984897 0.05444326
vn -0.03544846 -0.9979596 0.05310321
vn -0.03180733 -0.9983563 0.04767679
vn -0.03147187 -0.9983655 0.04770439
vn -0.03814165 -0.9970693 0.06631728
vn -0.01176662 -0.9967017 0.08029496
vn -0.03275475 -0.9786184 0.2030595
vn -0.04982525 -0.9965929 0.06572676
vn -0.04045685 -0.9974685 0.05847936
vn -0.03071597 -0.99841 0.04726406
vn -0.03301936 -0.9978223 0.05710087
vn -0.06227899 -0.9818059 0.1793835
vn -0.07752931 -0.993265 0.08610325
vn -0.1185342 -0.8496242 0.5138953
vn -0.09128907 -0.8338655 0.5443661
vn -0.1507105 -0.4345061 0.88797
vn -0.03350184 -0.9979465 0.05459405
vn -0.03071117 -0.9980226 0.05484468
vn -0.05520227 -0.9951025 0.08199887
vn -0.06673641 -0.9940823 0.08571229
vn -0.07463709 -0.993374 0.08739272
vn -0.05047466 -0.9868395 0.1536231
vn -0.1012544 -0.876224 0.4711466
vn -0.0714164 -0.994083 0.08184592
vn -0.06938365 -0.9945539 0.07777316
vn -0.06447629 -0.9939269 0.08917358
vn -0.06828544 -0.9931095 0.09523942
vn -0.06056104 -0.9954248 0.07390403
vn -0.06147173 -0.9931603 0.09926705
vn -0.06292107 -0.9946585 0.08182473
vn -0.05563253 -0.9955827 0.07563161
vn -0.05767439 -0.9961647 0.06579788
vn -0.0595632 -0.9933977 0.09804742
vn -0.04413169 -0.9961182 0.07616361
vn -0.0511274 -0.9966549 0.06375808
vn -0.03970307 -0.9973622 0.06076532
vn -0.04434687 -0.9977126 0.05101919
vn -0.0267334 -0.9986686 0.04411868
vn 0.04199573 -0.998249 0.0416577
vn -0.02179678 -0.9987928 0.04402214
vn 0.02003299 -0.998938 0.04149302
vn 0.1629477 -0.9864283 0.02018052
vn -0.001720149 -0.9987743 0.04946441
vn 0.100363 -0.9949026 -0.009805137
vn 0.07222091 -0.9968892 -0.03155864
vn 0.5306371 -0.8434169 -0.08409713
vn 0.5986661 -0.799428 0.05013654
vn 0.2490905 -0.9670932 0.05181326
vn 0.285407 -0.9538074 0.09377734
vn 0.03474025 -0.9973503 0.06391881
vn 0.01326039 -0.9955354 0.09345336
vn -0.05016809 -0.9957833 0.07680333
vn -0.05313377 -0.9940491 0.09509606
vn -0.05807695 -0.9944837 0.08734545
vn -0.05166766 -0.9926791 0.1091726
vn -0.02094296 -0.9907611 0.1339919
vn -0.05078399 -0.9934646 0.102221
vn 0.0291072 -0.9864956 0.1611812
vn -0.03232307 -0.9938999 0.1054429
vn -0.03518535 -0.9968785 0.07067678
vn -0.009590494 -0.9931538 0.1164203
vn -0.03557935 -0.9918346 0.1224672
vn 0.2357738 -0.8813727 0.4093809
vn -0.04627312 -0.9122938 0.4069138
vn 0.08733191 -0.9212376 0.3790704
vn 0.5074032 -0.4552492 0.7316352
vn 0.2606198 -0.5495988 0.793737
vn 0.5860487 -0.1398568 0.7981147
vn 0.6639372 -0.3849376 0.6411011
vn -0.03182479 -0.5583842 0.8289717
vn -0.1551686 -0.5035197 0.8499357
vn 0.7277336 -0.1207459 0.6751477
vn 0.7342138 -0.06027973 0.6762369
vn 0.8350698 -0.1496502 0.5293989
vn 0.3452563 -0.1930499 0.9184389
vn 0.8399752 -0.07334387 0.5376452
vn 0.8425045 -0.0368507 0.5374274
vn 0.9260611 -0.1008094 0.3636596
vn 0.9304512 -0.04132924 0.3640777
vn 0.9332765 0.004842815 0.3591261
vn 0.9870932 -0.0504519 0.1519925
vn 0.9887087 -0.004912268 0.1497692
vn 0.9879193 0.03197423 0.1516354
vn 0.99659 -0.02680273 -0.07803855
vn 0.9970761 0.009777962 -0.07578705
vn 0.9954911 0.05856012 -0.07461946
vn 0.9513094 -0.01055748 -0.3080568
vn 0.9500354 0.03919883 -0.3096711
vn 0.9457434 0.1008799 -0.3088569
vn 0.8462812 0.08255435 -0.5263011
vn 0.8422897 0.1460714 -0.5188556
vn 0.9387226 0.1629634 -0.303715
vn 0.8341129 0.2133571 -0.5086594
vn 0.9900089 0.1197753 -0.07440662
vn 0.9280483 0.2262357 -0.2958781
vn 0.8272862 0.2583889 -0.4988313
vn 0.9804199 0.1833 -0.07195782
vn 0.9192489 0.2678185 -0.288539
vn 0.8315888 0.2577746 -0.4919475
vn 0.9674466 0.2439355 -0.06739901
vn 0.9211737 0.2681109 -0.2820563
vn 0.8458115 0.2195175 -0.4862252
vn 0.9329728 0.2335018 -0.2739315
vn 0.9577525 0.2809797 -0.06132342
vn 0.9434764 0.1995511 -0.264635
vn 0.9585189 0.2797671 -0.05451548
vn 0.9754212 0.2172382 -0.03689134
vn 0.9678479 0.2472507 -0.04623234
vn 0.9369847 0.3022547 0.175219
vn 0.9545035 0.2354748 0.182961
vn 0.9494919 0.2608598 0.1744055
vn 0.9418589 0.2933951 0.1637713
vn 0.9418957 0.2970641 0.1567983
vn 0.9522402 0.26385 0.153694
vn 0.9670207 0.2026291 0.1543124
vn 0.9783368 0.1364229 0.1557109
vn 0.9208508 0.1512865 0.3593691
vn 0.9849018 0.07741279 0.1548405
vn 0.907272 0.2203815 0.3581751
vn 0.8909588 0.2830508 0.3550699
vn 0.880172 0.3136775 0.3562354
vn 0.9293117 0.09257174 0.3575057
vn 0.8397959 0.1045394 0.5327422
vn 0.9332384 0.04549368 0.3563654
vn 0.8456036 0.0501814 0.5314473
vn 0.7326766 0.05386013 0.6784424
vn 0.8454139 0.007120072 0.5340642
vn 0.7364089 0.01113664 0.676445
vn 0.6095409 0.01315194 0.7926455
vn 0.7359343 -0.02964705 0.6764035
vn 0.6086134 -0.02391311 0.7931064
vn 0.4122395 -0.04075642 0.9101635
vn 0.601959 -0.06147769 0.7961568
vn 0.3844603 -0.09081641 0.9186634
vn 0.05477982 -0.1219912 0.9910184
vn 0.01157095 -0.217555 0.9759795
vn -0.1665562 -0.1305689 0.9773488
vn -0.1642747 -0.2052153 0.9648318
vn 0.09260746 -0.07590624 0.9928051
vn -0.1674706 -0.4617033 0.8710818
vn -0.1776525 -0.1907184 0.9654357
vn -0.1652891 -0.1758547 0.9704404
vn -0.1666561 -0.1263516 0.977886
vn -0.1812594 -0.1325808 0.9744574
vn -0.1486851 -0.1050843 0.9832853
vn -0.1827055 -0.11928 0.9759052
vn -0.1668405 -0.1181998 0.9788734
vn -0.1668808 -0.1163459 0.9790885
vn -0.1821268 -0.114426 0.9765944
vn -0.1325306 -0.09610033 0.9865091
vn -0.1796574 -0.1130678 0.9772097
vn -0.1668762 -0.11656 0.9790639
vn -0.1668558 -0.1174981 0.9789552
vn -0.1132549 -0.09290848 0.9892125
vn 0.1504194 -0.02975249 0.9881744
vn 0.1201281 -0.056375 0.9911565
vn 0.4279141 -0.007680917 0.9037868
vn -0.1754278 -0.1138708 0.9778848
vn 0.4367457 0.03715222 0.8988175
vn 0.4307776 0.09274735 0.8976796
vn 0.6022932 0.05712176 0.7962286
vn -0.09078985 -0.07895049 0.9927356
vn -0.06733067 -0.03262687 0.997197
vn -0.1672007 -0.1005416 0.980783
vn -0.1668842 -0.1161886 0.9791066
vn -0.167257 -0.09752133 0.9810783
vn 0.1809558 0.01908383 0.983306
vn 0.5853246 0.1105574 0.8032261
vn 0.5563039 0.1788765 0.8114981
vn 0.7219179 0.1117925 0.6828887
vn -0.1552151 -0.0219768 0.9876362
vn 0.1809513 0.09571309 0.9788235
vn 0.7014765 0.1771257 0.6903313
vn 0.6749127 0.2436631 0.6965063
vn 0.8257631 0.1664891 0.5388846
vn 0.8073662 0.2350246 0.5412238
vn 0.7893291 0.299207 0.5361294
vn 0.4023132 0.1678969 0.8999748
vn 0.155669 0.1996416 0.9674246
vn 0.7775225 0.3305852 0.5349506
vn 0.352778 0.2430674 0.903585
vn 0.2934074 0.3098687 0.9043747
vn 0.5181486 0.2447879 0.8195127
vn -0.04901929 0.08063596 0.9955376
vn 0.6508797 0.3083757 0.6937291
vn 0.4802542 0.3100935 0.8204864
vn 0.4547485 0.3586876 0.8151975
vn 0.6380085 0.3457166 0.688059
vn 0.09180393 0.2955126 0.9509177
vn -0.1488206 0.04065153 0.9880283
vn -0.1679413 -0.04971352 0.9845427
vn -0.1637481 0.2407848 0.9566657
vn -0.06206229 0.2304404 0.9711053
vn -0.1637371 0.2410616 0.9565979
vn -0.03508779 0.3337161 0.9420204
vn 0.1673198 -0.1163781 -0.9790098
vn -0.1557912 0.3880675 0.9083682
vn 0.05093612 0.3557225 0.9332026
vn -0.1569566 0.3707005 0.9153938
vn 0.2498031 0.3646412 0.8970146
vn 0.0367543 0.3730082 0.9270998
vn 0.01339876 0.3401919 0.9402606
vn -0.1585694 0.3449306 0.9251371
vn -0.159795 0.323725 0.9325597
vn 0.4508677 0.3519775 0.8202623
vn 0.2360588 0.3672827 0.8996553
vn 0.6364458 0.3370545 0.6937803
vn 0.4548603 0.3167841 0.832316
vn 0.235964 0.3280876 0.9147019
vn 0.457399 0.2917886 0.8400272
vn 0.2350814 0.3041749 0.9231546
vn 0.2307977 0.3709848 0.8995013
vn 0.00485828 0.3175363 0.9482336
vn -0.001466462 0.3788613 0.9254523
vn 0.009303041 0.7410068 0.6714331
vn -0.1558893 0.3866416 0.9089592
vn -0.110562 0.7611201 0.6391183
vn -0.02688288 0.9888833 0.1462435
vn 0.6409818 0.3020809 0.7056128
vn 0.02776824 0.9849726 0.1704636
vn 0.03036621 0.9995385 0.0007967183
vn 0.05354487 0.9985464 0.006170421
vn 0.02996853 0.9983792 -0.0483802
vn 7.906562E-05 0.9999298 -0.01185375
vn 0.006727073 0.9986867 -0.05079061
vn 0.09128438 0.9804745 0.1741755
vn 0.1617521 0.9727824 0.1659239
vn 0.1915085 0.7329273 0.6527956
vn 0.3644895 0.7292114 0.5791357
vn 0.4928589 0.7202395 0.4882061
vn 0.4511954 0.3721969 0.8111055
vn 0.6265962 0.3677045 0.6871467
vn 0.7692445 0.3412761 0.5401792
vn 0.6438554 0.2748014 0.7140968
vn 0.7874939 0.2581658 0.5596462
vn 0.7818477 0.2881933 0.5528643
vn 0.7755834 0.3234481 0.5420808
vn 0.8788484 0.3090276 0.3634932
vn 0.8851168 0.2751411 0.3753206
vn 0.8905222 0.2478444 0.3815015
vn 0.8759027 0.3146114 0.3658061
vn 0.6942522 0.6737098 0.2532372
vn 0.3198857 0.9454374 0.06181595
vn 0.599795 0.7000956 0.387443
vn 0.2825401 0.9505472 0.1289618
vn 0.1116816 0.993736 -0.003992039
vn 0.2293466 0.960602 0.1569835
vn 0.09006382 0.995914 0.006615842
vn 0.3303638 0.9436774 -0.01824304
vn 0.1194655 0.9900361 -0.07454199
vn 0.1085198 0.989751 -0.09282462
vn 0.05866588 0.9937223 -0.0952589
vn 0.07024275 0.9975182 0.004818133
vn 0.04274658 0.9981219 -0.04387955
vn 0.1217037 0.9918585 -0.03748141
vn 0.05379051 0.9944393 -0.09053701
vn 0.04811866 0.994494 -0.09309325
vn 0.05075656 0.9956908 -0.07761222
vn 0.04118231 0.9981607 -0.04448865
vn 0.02903006 0.9974917 -0.06455577
vn 0.0455344 0.9972509 -0.05845788
vn 0.04123295 0.9980282 -0.04732476
vn 0.03726402 0.995646 -0.0854418
vn 0.04294931 0.9949645 -0.0905595
vn 0.03293766 0.9975705 -0.06138589
vn 0.04072634 0.9953043 -0.08781059
vn 0.04850477 0.9947827 -0.08974803
vn 0.04920162 0.9951744 -0.0848951
vn 0.03496766 0.9957848 -0.08479272
vn 0.03105016 0.9966847 -0.07520335
vn 0.03048791 0.9963706 -0.07947497
vn 0.04193443 0.9955803 -0.08403201
vn 0.03534752 0.997294 -0.06446153
vn 0.03644285 0.9959503 -0.08218826
vn 0.04312328 0.9958577 -0.08004966
vn 0.04913408 0.9955751 -0.08010053
vn 0.04688019 0.995848 -0.07803142
vn 0.03834097 0.9961281 -0.07911206
vn 0.03509237 0.9963852 -0.07736268
vn 0.03271918 0.9963166 -0.07926309
vn 0.04278588 0.996084 -0.07736856
vn 0.02850559 0.9968804 -0.07359947
vn 0.03099537 0.9966414 -0.07579639
vn 0.0297634 0.9970751 -0.07039419
vn 0.03124016 0.9968182 -0.07333114
vn 0.03218833 0.9967804 -0.07343492
vn 0.03219252 0.9970688 -0.06940866
vn 0.03130205 0.9970016 -0.07076702
vn 0.03198887 0.9972079 -0.06747581
vn 0.03104344 0.9969786 -0.07120318
vn 0.02809534 0.997335 -0.06733323
vn 0.01770351 0.9932031 -0.1150396
vn 0.01023873 0.9973987 -0.07135089
vn 0.01095689 0.9970814 -0.07555504
vn 0.01122076 0.9969602 -0.0770997
vn 0.03454412 0.9966117 -0.0746444
vn 0.01770351 0.9932031 -0.1150396
vn 0.01139249 0.9968801 -0.07810496
vn 0.03324929 0.9965943 -0.07546053
vn 0.03737736 0.9964887 -0.07492014
vn 0.01770351 0.9932031 -0.1150396
vn 0.01149102 0.9968336 -0.07868169
vn 0.03645101 0.9964505 -0.0758795
vn 0.03919832 0.9964038 -0.07511958
vn 0.01770351 0.9932031 -0.1150396
vn 0.01770351 0.9932031 -0.1150396
vn 0.03898971 0.9962823 -0.07682111
vn 0.03905128 0.9963754 -0.07557185
vn 0.03939249 0.9962234 -0.07737653
vn 0.01770351 0.9932031 -0.1150396
vn 0.01770351 0.9932031 -0.1150396
vn 0.03947408 0.9960161 -0.07996074
vn 0.0411491 0.9959963 -0.07936069
vn 0.04011402 0.9962672 -0.07643748
vn 0.04129089 0.9962229 -0.07638712
vn 0.04352888 0.9959605 -0.07853613
vn 0.01770351 0.9932031 -0.1150396
vn -0.01464919 0.9958675 -0.08962925
vn 0.01770351 0.9932031 -0.1150396
vn 0.01403353 0.9955145 -0.09356339
vn -0.01609253 0.9958778 -0.08926586
vn -0.0142782 0.9953103 -0.09567392
vn 0.01770351 0.9932031 -0.1150396
vn -0.0187779 0.9958394 -0.08917041
vn -0.01024393 0.9927498 -0.1197622
vn 0.005973447 0.9695439 -0.2448447
vn -0.03249674 0.9657924 -0.2572723
vn 0.03483379 0.9759463 -0.2152103
vn 0.1090767 0.7540678 -0.6476758
vn -0.02178371 0.9923297 -0.1216845
vn -0.03096255 0.9927377 -0.1162468
vn -0.01975469 0.9952928 -0.09487832
vn -0.02565383 0.9951487 -0.09497804
vn -0.02210642 0.9957139 -0.08980577
vn -0.02354538 0.9954338 -0.09250517
vn 0.08814185 0.699634 -0.709044
vn -0.02990479 0.9948725 -0.09661514
vn 0.1439051 0.277742 -0.9498162
vn 0.1597824 0.3026273 -0.9396203
vn 0.1648355 0.1895378 -0.9679384
vn -0.03000424 0.9944175 -0.1011612
vn -0.02201727 0.9950359 -0.09705045
vn -0.01974874 0.9946499 -0.1013973
vn -0.02894961 0.9938555 -0.1068316
vn -0.01827382 0.9943649 -0.1044249
vn -0.02750264 0.9935548 -0.1099658
vn -0.07532629 0.9893936 -0.1242027
vn -0.05874823 0.9909859 -0.1203978
vn -0.04667764 0.9926729 -0.1114529
vn -0.1644939 0.9573314 -0.2376098
vn -0.2065135 0.9557837 -0.2093551
vn -0.2613935 0.9490779 -0.1758537
vn -0.6808206 0.6698628 -0.2962553
vn -0.03829378 0.9932194 -0.1097673
vn -0.1235853 0.9579926 -0.258799
vn -0.337148 0.697741 -0.6320513
vn -0.07668462 0.9614833 -0.2639498
vn -0.5815684 0.6852622 -0.4383991
vn -0.1979594 0.7002921 -0.6858593
vn -0.2553362 0.277708 -0.926111
vn -0.04337087 0.6976076 -0.715166
vn -0.0347812 0.2725557 -0.9615111
vn 0.1495268 0.1770407 -0.9727787
vn -0.4617054 0.6943347 -0.5520213
vn -0.0278617 0.1699057 -0.9850664
vn 0.1482768 0.2083318 -0.9667532
vn 0.1641539 0.2084428 -0.9641603
vn 0.1465836 0.2420853 -0.9591182
vn 0.1624455 0.2496229 -0.9546202
vn 0.162554 0.2472145 -0.9552284
vn -0.01964909 0.2084703 -0.9778312
vn -0.7852381 0.2824762 -0.5510066
vn -0.6337017 0.2898817 -0.7172104
vn -0.6515467 0.1810459 -0.7366881
vn -0.4557767 0.2887106 -0.8419702
vn -0.4645982 0.1701338 -0.8690241
vn -0.4528684 0.2097238 -0.8665599
vn -0.2538967 0.1663527 -0.9528186
vn -0.2444671 0.2089769 -0.9468709
vn -0.009837684 0.2401196 -0.9706934
vn -0.8918024 0.2871353 -0.3496311
vn -0.7382403 0.6573706 -0.1512123
vn -0.2613935 0.9490779 -0.1758537
vn -0.233721 0.2410871 -0.9419402
vn 0.001175099 0.231928 -0.9727322
vn -0.2224007 0.2378074 -0.9455081
vn 0.01254051 0.1882684 -0.9820375
vn 0.1453349 0.2317745 -0.9618515
vn 0.1438448 0.1884237 -0.9714963
vn 0.1640833 0.2103029 -0.9637682
vn 0.1658495 0.1573703 -0.9735135
vn 0.1410688 0.1211519 -0.9825588
vn 0.1393621 0.07940696 -0.9870525
vn 0.009421513 0.05794897 -0.9982751
vn 0.1673038 0.09494456 -0.9813231
vn 0.1681212 0.0284768 -0.985355
vn 0.1682518 -0.006349645 -0.9857236
vn 0.0213546 0.1192303 -0.9926369
vn -0.2127239 0.1931132 -0.9578391
vn -0.2049312 0.1208595 -0.9712859
vn -0.4303366 0.2469655 -0.8682272
vn -0.1982305 0.05377886 -0.9786789
vn -0.4276394 0.2013837 -0.8812316
vn -0.4397762 0.2465859 -0.8635927
vn -0.4263313 0.1303582 -0.8951247
vn 0.01145628 -0.003168045 -0.9999294
vn -0.1937938 -0.0009030196 -0.9810418
vn 0.02962263 -0.0475437 -0.9984298
vn 0.1681551 -0.04547163 -0.9847112
vn -0.4221561 0.06375113 -0.9042788
vn -0.1903211 -0.04703855 -0.9805944
vn -0.1867343 -0.0830249 -0.9788959
vn 0.03253222 -0.08163515 -0.9961312
vn 0.1678606 -0.07951852 -0.9825984
vn 0.03392042 -0.1155881 -0.9927179
vn 0.167438 -0.1095234 -0.9797801
vn -0.4181378 0.006174659 -0.9083626
vn 0.03210365 -0.155982 -0.987238
vn 0.1665143 -0.154526 -0.9738556
vn -0.1855512 -0.1194848 -0.9753431
vn -0.409638 -0.1186941 -0.9044935
vn -0.4146759 -0.0396122 -0.9091066
vn -0.6246629 -0.02801127 -0.7803919
vn -0.4115713 -0.07843887 -0.9079958
vn -0.6247649 0.01930323 -0.7805743
vn 0.02996671 -0.2083604 -0.9775929
vn -0.1834605 -0.2161148 -0.9589768
vn 0.1652714 -0.1984645 -0.9660731
vn -0.185688 -0.1532366 -0.9705867
vn 0.0272239 -0.3983965 -0.9168092
vn 0.1552711 -0.3955243 -0.9052355
vn 0.02291377 -0.843637 -0.5364248
vn 0.08910404 -0.8541504 -0.5123353
vn 0.009773561 -0.9988989 -0.04588504
vn -0.4077382 -0.1489935 -0.900861
vn -0.6217216 -0.1484292 -0.7690454
vn -0.1751898 -0.4192153 -0.8908238
vn -0.376398 -0.4437698 -0.8132606
vn -0.4029415 -0.2163714 -0.8892815
vn -0.1107159 -0.8487456 -0.5170811
vn -0.6188049 -0.2061955 -0.7579999
vn -0.7915312 -0.2038042 -0.5761443
vn -0.57509 -0.4431817 -0.6876493
vn -0.3406311 -0.8661576 -0.3657069
vn -0.229229 -0.8614457 -0.4531725
vn -0.0198022 -0.9982771 -0.05523426
vn -0.7436772 -0.4410937 -0.5023749
vn -0.8374243 -0.4629182 -0.2905637
vn 0.01578757 -0.9985237 -0.05197462
vn 0.0160315 -0.9976316 0.06688962
vn -0.009392304 -0.9977491 0.06639565
vn 0.01836595 -0.9953848 0.09419037
vn -0.01380563 -0.9956421 0.09222955
vn -0.0136906 -0.9957058 0.09155633
vn 0.008573188 -0.9980769 0.06139345
vn -0.001672708 -0.9985006 0.05471529
vn -0.4695123 -0.8453614 -0.2547986
vn -0.1566884 -0.9870498 -0.03437367
vn 0.01866965 -0.9960183 0.08717272
vn 0.0252499 -0.9958959 0.08691186
vn 0.0212414 -0.9953241 0.09422709
vn 0.02203673 -0.9970596 0.0733928
vn -0.009573574 -0.9976762 0.06745689
vn -0.0538976 -0.9971344 -0.05308406
vn -0.08766924 -0.9952681 -0.04189775
vn -0.5783795 -0.8017166 -0.1507569
vn -0.6460245 -0.7592253 -0.07892531
vn -0.0110103 -0.9987925 0.0478788
vn 0.009701262 -0.9978898 0.06420154
vn -0.2485191 -0.9680607 -0.03311674
vn -0.04966363 -0.9984272 0.02601364
vn -0.02888716 -0.999033 0.03314351
vn 0.01415475 -0.9969189 0.07715206
vn -0.2967487 -0.9549393 -0.005582624
vn -0.2857669 -0.9561048 0.06481571
vn 0.009734825 -0.9987314 0.04940384
vn 0.02414025 -0.9979864 0.05865538
vn 0.02043839 -0.9968144 0.07709251
vn -0.05020609 -0.9975154 0.04942051
vn 0.02106837 -0.9972439 0.07113752
vn 0.01435945 -0.9985886 0.05113225
vn 0.0200914 -0.9975553 0.06693034
vn 0.02674153 -0.9971737 0.07021068
vn 0.0235302 -0.9970241 0.07341219
vn 0.02563924 -0.9970552 0.07227443
vn -0.03974553 -0.9956384 0.08440652
vn -0.03041919 -0.9922826 0.1202075
vn 0.02868324 -0.9975706 0.06348368
vn 0.03548362 -0.9967173 0.07277166
vn 0.02302341 -0.9971443 0.07192404
vn 0.005228315 -0.9986609 0.05146936
vn 0.03204053 -0.9971681 0.06803782
vn 0.02675329 -0.9967292 0.07625744
vn 0.01593528 -0.997815 0.06411803
vn -0.01058204 -0.9972493 0.0733607
vn -0.004421909 -0.9992946 0.03729146
vn -0.01770351 -0.9932031 0.1150396
vn -0.004449523 -0.9992885 0.03745318
vn -0.01138689 -0.9968827 0.07807218
vn 0.01324458 -0.9967696 0.07921482
vn 0.02394108 -0.9959456 0.08671334
vn 0.03344583 -0.9964339 0.07746518
vn -0.0205434 -0.997369 0.06952028
vn -0.01497175 -0.9949694 0.09905423
vn -0.01588332 -0.9944097 0.1043888
vn -0.01770351 -0.9932031 0.1150396
vn -0.01770351 -0.9932031 0.1150396
vn -0.01770351 -0.9932031 0.1150396
vn -0.01770351 -0.9932031 0.1150396
vn 0.001035464 -0.9956163 0.09352622
vn 0.01817007 -0.9948833 0.0993835
vn 0.03857448 -0.9960408 0.08009129
vn -0.00162658 -0.9939063 0.1102156
vn 0.03316595 -0.9942804 0.101521
vn 0.03501805 -0.9954376 0.08875602
vn 0.01198483 -0.9934901 0.1132865
vn 0.02523807 -0.9937688 0.1085668
vn -0.005577168 -0.9931043 0.1171004
vn 0.005185754 -0.9928909 0.1189145
vn -0.01770351 -0.9932031 0.1150396
vn 0.01542305 -0.9950796 0.09787125
vn -0.01770351 -0.9932031 0.1150396
vn -0.01066687 -0.9972118 0.07385726
vn 0.04221708 -0.9948934 0.09167751
vn 0.04096908 -0.9954748 0.08574081
vn 0.01852301 -0.9965159 0.08132101
vn 0.0319115 -0.9944417 0.1003358
vn 0.01760813 -0.9975797 0.06726497
vn -0.00829613 -0.9981652 0.05997784
vn -0.007056724 -0.9985843 0.05272089
vn 0.04317502 -0.9938736 0.101741
vn 0.04686356 -0.9943724 0.09501269
vn 0.04991462 -0.9938861 0.09848369
vn 0.04845547 -0.9936847 0.1012065
vn 0.042422 -0.9949113 0.09138821
vn 0.04745911 -0.9939026 0.0995248
vn 0.03081955 -0.9955778 0.08874181
vn 0.02423687 -0.9968461 0.07556786
vn 0.0381074 -0.9948813 0.09358965
vn 0.01692509 -0.9981778 0.05791872
vn 0.05151003 -0.9933805 0.1026735
vn 0.01959834 -0.9978526 0.06249838
vn 0.01696292 -0.9983689 0.05451537
vn -0.006657414 -0.9987078 0.05038272
vn -0.007350877 -0.9984897 0.05444326
vn 0.01796474 -0.9982595 0.05617167
vn 0.01763916 -0.9982701 0.05608649
vn 0.01775272 -0.9969606 0.07585711
vn -0.01176662 -0.9967017 0.08029496
vn -0.03275475 -0.9786184 0.2030595
vn 0.02896887 -0.9964397 0.07917503
vn 0.02253809 -0.997346 0.06923108
vn 0.01707228 -0.9983171 0.05542036
vn 0.01598028 -0.9977269 0.06546392
vn 0.002962963 -0.9816791 0.1905188
vn 0.04833314 -0.9930203 0.107585
vn -0.05542016 -0.8495015 0.5246673
vn -0.09128907 -0.8338655 0.5443661
vn -0.1507105 -0.4345061 0.88797
vn 0.01726738 -0.9978477 0.06325915
vn 0.01455187 -0.9979345 0.06257
vn 0.02863856 -0.9949394 0.09630848
vn 0.03828407 -0.9938781 0.1036368
vn 0.04517738 -0.993141 0.1078422
vn 0.0003904342 -0.9867406 0.1623046
vn -0.05744176 -0.8761388 0.4786244
vn 0.04398153 -0.9938586 0.1015416
vn 0.04341654 -0.9943345 0.09702544
vn 0.03500327 -0.9937336 0.1061523
vn 0.03658169 -0.9929057 0.1131377
vn 0.0363801 -0.9952364 0.09044955
vn 0.02881804 -0.9929847 0.1146773
vn 0.03597642 -0.9944662 0.09870417
vn 0.0311582 -0.995414 0.09044471
vn 0.0363484 -0.995982 0.08184531
vn 0.02742301 -0.9932285 0.1128939
vn 0.03085051 -0.9964955 0.07774974
vn 0.02013409 -0.9959933 0.08713224
vn 0.02957474 -0.9943133 0.1023055
vn 0.02561527 -0.995636 0.08973773
vn 0.02233901 -0.9939023 0.1079774
vn 0.01628168 -0.9925469 0.12077
vn 0.01775678 -0.9933313 0.1139193
vn 0.01351708 -0.9967839 0.07898912
vn -0.02094296 -0.9907611 0.1339919
vn -0.0007259122 -0.9938384 0.1108357
vn -0.003308566 -0.9917718 0.127975
vn -0.02581533 -0.9931853 0.1136512
vn -0.07719384 -0.9867022 0.1430382
vn -0.1455966 -0.9743888 0.1713713
vn -0.4997625 -0.8171655 0.2871897
vn -0.2243537 -0.9641654 0.1415995
vn -0.08786856 -0.9123746 0.3998144
vn -0.2046399 -0.9218053 0.3292379
vn -0.3548815 -0.8825211 0.3085702
vn -0.6153277 -0.7667453 0.1829581
vn -0.8991302 -0.3835195 0.2108974
vn -0.6647293 -0.7463498 0.03311851
vn -0.9032319 -0.4287245 0.01917249
vn -0.9760703 -0.2158608 0.0262806
vn -0.8743863 -0.4662694 -0.1343194
vn -0.9533754 -0.2541448 -0.1627445
vn -0.9757152 -0.1300271 -0.1762745
vn -0.9020011 -0.2346538 -0.362397
vn -0.9094067 -0.1389404 -0.3920138
vn -0.9123417 -0.07156055 -0.4031276
vn -0.7926158 -0.144129 -0.5924416
vn -0.7940791 -0.09202021 -0.6008083
vn -0.7951747 -0.04953769 -0.6043535
vn -0.6223273 -0.1089714 -0.7751349
vn -0.623738 -0.06608508 -0.7788348
vn -0.7952288 -0.01395334 -0.606149
vn -0.7936794 0.03580845 -0.6072814
vn -0.9145986 0.05484627 -0.4006259
vn -0.9155223 0.006059221 -0.4022216
vn -0.9824011 0.02814325 -0.1846509
vn -0.9141787 -0.03051792 -0.4041609
vn -0.7901337 0.09750479 -0.6051294
vn -0.9823876 -0.008744753 -0.1866495
vn -0.999572 0.001084701 0.02923529
vn -0.9814288 -0.05427936 -0.1839868
vn -0.9983745 -0.04507954 0.03487356
vn -0.9729223 -0.04038052 0.2275777
vn -0.9938696 -0.1045423 0.0359736
vn -0.9704705 -0.07686399 0.2286456
vn -0.9167159 -0.0634897 0.394463
vn -0.9628194 -0.1531459 0.2225424
vn -0.9100128 -0.1239303 0.3956235
vn -0.8170645 -0.1425849 0.5586368
vn -0.8375374 -0.3878568 0.3848353
vn -0.7196296 -0.457635 0.5222102
vn -0.5070609 -0.5510914 0.6627123
vn -0.2428279 -0.5587946 0.7929586
vn -0.6296147 -0.1949454 0.7520517
vn -0.1336284 -0.5034779 0.8536121
vn -0.3338151 -0.2182265 0.9170303
vn -0.1291949 -0.4616289 0.8776146
vn -0.1642747 -0.2052153 0.9648318
vn -0.1519095 -0.1906684 0.9698294
vn -0.1652891 -0.1758547 0.9704404
vn -0.1666561 -0.1263516 0.977886
vn -0.1517189 -0.1325234 0.9794993
vn -0.1665563 -0.1305689 0.9773488
vn -0.3799269 -0.1228364 0.9168243
vn -0.1508851 -0.1192182 0.9813361
vn -0.1668405 -0.1181998 0.9788734
vn -0.1668808 -0.1163459 0.9790885
vn -0.185481 -0.1051559 0.9770051
vn -0.1516779 -0.1143668 0.9817912
vn -0.4163797 -0.07689589 0.9059332
vn -0.6906359 -0.04290079 0.721929
vn -0.6670599 -0.09286099 0.7391942
vn -0.8317208 -0.06426524 0.5514621
vn -0.201824 -0.09623506 0.9746825
vn -0.1542168 -0.1130183 0.9815518
vn -0.1668762 -0.11656 0.9790639
vn -0.1668558 -0.1174981 0.9789552
vn -0.8371285 -0.02672412 0.546353
vn -0.8379906 0.01033744 0.5455866
vn -0.9185101 -0.03286385 0.3940296
vn -0.4418689 -0.05746772 0.895237
vn -0.4695568 -0.03095793 0.8823593
vn -0.2209171 -0.09311781 0.9708371
vn -0.7034329 -0.009880636 0.7106929
vn -0.9191256 0.007917738 0.3938852
vn -0.9164286 0.05065368 0.3969795
vn -0.9747176 0.003581137 0.2234115
vn -0.1584278 -0.1138377 0.9807863
vn -0.7102857 0.034922 0.7030467
vn -0.7044881 0.09054 0.7039168
vn -0.832508 0.05433201 0.5513425
vn -0.9741914 0.04664309 0.220852
vn -0.9693474 0.1010218 0.2239649
vn -0.9987741 0.0417372 0.02661735
vn -0.819023 0.1078269 0.5635377
vn -0.7946472 0.1762498 0.5809232
vn -0.9079726 0.1086234 0.4047055
vn -0.9956256 0.08882899 0.0289652
vn -0.9884838 0.147574 0.03349161
vn -0.9807894 0.07359082 -0.1806558
vn -0.8914042 0.1740286 0.4184648
vn -0.8686439 0.2406619 0.4330582
vn -0.9583806 0.1630201 0.2343742
vn -0.9751078 0.1326247 -0.1776952
vn -0.9097287 0.1160816 -0.3986462
vn -0.9420601 0.2316231 0.2426388
vn -0.9642187 0.1988741 -0.1753037
vn -0.9755388 0.2167207 0.03682463
vn -0.9235969 0.2958765 0.2437741
vn -0.7854504 0.159611 -0.59799
vn -0.9017349 0.1796404 -0.3931964
vn -0.9503012 0.2601508 -0.171024
vn -0.9593561 0.2794532 0.03926558
vn -0.6241097 0.0796954 -0.7772616
vn -0.6230538 0.1432222 -0.7689547
vn -0.7782189 0.2229181 -0.587097
vn -0.6189762 0.2105318 -0.756667
vn -0.8912373 0.2403216 -0.3846317
vn -0.6159661 0.2555828 -0.7451598
vn -0.7725092 0.2645292 -0.5772814
vn -0.9416974 0.2934017 -0.1646857
vn -0.622306 0.2549478 -0.7400925
vn -0.8842473 0.2773983 -0.3757086
vn -0.7764761 0.2648101 -0.5718045
vn -0.6374769 0.2166334 -0.739387
vn -0.7901716 0.2301515 -0.5680309
vn -0.8872238 0.2761783 -0.3695394
vn -0.9439619 0.2897284 -0.158093
vn -0.9496824 0.3101197 0.04392322
vn -0.8030357 0.1961553 -0.5627227
vn -0.8986492 0.2436216 -0.3647986
vn -0.9087787 0.2135748 -0.358479
vn -0.954567 0.2571577 -0.1505716
vn -0.9620367 0.2317484 -0.1441464
vn -0.9431942 0.2985991 -0.1456824
vn -0.9508235 0.30547 0.05121219
vn -0.9605319 0.2715525 0.06031274
vn -0.9675782 0.2442316 0.06436838
vn -0.9488328 0.3110634 0.05436774
vn -0.9061517 0.3380186 0.2542294
vn -0.9295107 0.2548273 0.2665947
vn -0.9220482 0.2848804 0.2620502
vn -0.9126952 0.3201654 0.2539322
vn -0.7414861 0.6709183 0.008191188
vn -0.3258501 0.9441819 -0.04839562
vn -0.9121863 0.3272998 0.246558
vn -0.8452951 0.3054666 0.438368
vn -0.8314129 0.3428596 0.4372641
vn -0.8318037 0.3341997 0.4431853
vn -0.6969912 0.6975742 0.1661129
vn -0.6296077 0.718057 0.296628
vn -0.3091735 0.942434 -0.1273967
vn -0.09171754 0.9896255 -0.1105859
vn -0.07532629 0.9893936 -0.1242027
vn -0.02750264 0.9935548 -0.1099658
vn -0.8398755 0.2992015 0.4528661
vn -0.8452974 0.271906 0.4599342
vn -0.7112317 0.2895164 0.6405699
vn -0.8204273 0.364891 0.4401746
vn -0.7063733 0.3145262 0.6341214
vn -0.02447221 0.9942872 -0.1038946
vn -0.01827382 0.9943649 -0.1044249
vn -0.6960901 0.3699662 0.6152914
vn -0.5174865 0.3695299 0.7717872
vn -0.6987418 0.3497422 0.6240515
vn -0.5387006 0.7274553 0.4249828
vn -0.2113045 0.972057 0.1022521
vn -0.7007482 0.356441 0.6179821
vn -0.3999597 0.7317774 0.5518461
vn -0.2342829 0.7405332 0.6298588
vn -0.7263806 0.3077474 0.6145428
vn -0.5779366 0.3081744 0.7556571
vn -0.7615597 0.2422997 0.6010971
vn -0.5345669 0.3631161 0.7631415
vn -0.6334315 0.2411498 0.7352628
vn -0.6786807 0.1657951 0.7154751
vn -0.4684933 0.198428 0.860895
vn -0.4957324 0.09439738 0.8633299
vn -0.2671173 -0.03301532 0.9630983
vn -0.4969339 0.01776578 0.8676065
vn -0.2433315 -0.07924707 0.9667004
vn -0.1672007 -0.1005416 0.980783
vn -0.1668842 -0.1161886 0.9791066
vn -0.167257 -0.09752133 0.9810783
vn -0.1810778 -0.02202708 0.9832221
vn -0.2842694 0.08017853 0.955386
vn -0.1874769 0.04057636 0.9814305
vn -0.1679413 -0.04971352 0.9845427
vn -0.1637481 0.2407848 0.9566657
vn -0.264427 0.2300469 0.9365665
vn -0.1637371 0.2410616 0.9565979
vn -0.4031314 0.2945502 0.866444
vn -0.2806173 0.3332387 0.9001144
vn 0.1673198 -0.1163781 -0.9790098
vn -0.1557912 0.3880675 0.9083682
vn -0.358929 0.3549256 0.8632484
vn -0.1569566 0.3707005 0.9153938
vn -0.3435912 0.3722686 0.862184
vn -0.3257993 0.3395323 0.8823676
vn -0.1585694 0.3449306 0.9251371
vn -0.159795 0.323725 0.9325597
vn -0.5224867 0.3658079 0.7701898
vn -0.52724 0.3266037 0.7844412
vn -0.5291207 0.302689 0.7927235
vn -0.3203014 0.3169042 0.8927367
vn -0.3070101 0.3782672 0.8733033
vn -0.1558893 0.3866416 0.9089592
vn -0.110562 0.7611201 0.6391183
vn -0.02688288 0.9888833 0.1462435
vn -0.08645849 0.9847506 0.1509678
vn -0.1475926 0.98001 0.1334049
vn -0.05633277 0.9983327 -0.01258304
vn -0.03268781 0.9994159 -0.009965073
vn 7.906562E-05 0.9999298 -0.01185375
vn -0.01548128 0.9982707 -0.05671024
vn 0.006727073 0.9986867 -0.05079061
vn -0.01091466 0.9971843 -0.07419045
vn -0.009011287 0.9972941 -0.07295974
vn 0.01770351 0.9932031 -0.1150396
vn 0.01023873 0.9973987 -0.07135089
vn -0.009435467 0.9968999 -0.07811195
vn 0.01095689 0.9970814 -0.07555504
vn -0.009774538 0.9966989 -0.08059697
vn 0.01122076 0.9969602 -0.0770997
vn -0.01159513 0.996522 -0.08251927
vn 0.01770351 0.9932031 -0.1150396
vn 0.01139249 0.9968801 -0.07810496
vn -0.009824189 0.9969217 -0.07778628
vn -0.01417605 0.9963886 -0.08371907
vn 0.01770351 0.9932031 -0.1150396
vn 0.01149102 0.9968336 -0.07868169
vn -0.01582742 0.9962968 -0.08451114
vn 0.01770351 0.9932031 -0.1150396
vn 0.01770351 0.9932031 -0.1150396
vn -0.01526131 0.9961172 -0.08670463
vn 0.01770351 0.9932031 -0.1150396
vn 0.01770351 0.9932031 -0.1150396
vn -0.01464919 0.9958675 -0.08962925
vn -0.01609253 0.9958778 -0.08926586
vn -0.01625363 0.9961575 -0.08605807
vn -0.01553859 0.9962693 -0.08488904
vn -0.01738041 0.9961088 -0.08640089
vn -0.0187779 0.9958394 -0.08917041
vn -0.02210642 0.9957139 -0.08980577
vn -0.0184647 0.995965 -0.08782256
vn -0.01298379 0.9963543 -0.08431683
vn -0.01120986 0.9962952 -0.08526537
vn -0.01506579 0.9961772 -0.08604709
vn -0.01789284 0.995739 -0.09046365
vn -0.02354538 0.9954338 -0.09250517
vn -0.02201727 0.9950359 -0.09705045
vn -0.01369331 0.9960269 -0.08799307
vn -0.01544936 0.9954687 -0.09382604
vn -0.01010285 0.99651 -0.08285969
vn -0.007865322 0.9965659 -0.08242898
vn -0.01088165 0.9958583 -0.09026542
vn -0.0130553 0.9951997 -0.09698983
vn -0.01974874 0.9946499 -0.1013973
vn -0.008625485 0.9957001 -0.09223302
vn -0.01423935 0.9948533 -0.1003202
vn -0.008340442 0.9962368 -0.08627097
vn -0.008914615 0.9967402 -0.08018459
vn -0.006165419 0.9962993 -0.08573081
vn -0.01057601 0.995553 -0.09360696
vn -0.006246104 0.9968128 -0.07953075
vn -0.009742891 0.9974163 -0.07117337
vn -0.01111504 0.9969845 -0.0768002
vn -0.008496594 0.9970007 -0.07692426
vn -0.01573317 0.9971947 -0.07317978
vn -0.01448095 0.9974783 -0.06947911
vn -0.02697223 0.9978956 -0.05896574
vn -0.02954325 0.9979814 -0.05621768
vn -0.008113874 0.9966085 -0.08188771
vn -0.02733446 0.9971092 -0.07089484
vn -0.07163283 0.9972425 -0.0193966
vn -0.02786566 0.9980264 -0.05627345
vn -0.107789 0.9933093 -0.04145041
vn -0.02590177 0.9955418 -0.09069597
vn -0.09092188 0.9955621 -0.02427407
vn -0.1061284 0.9914157 -0.07636689
vn -0.2720605 0.9596272 0.07140543
vn -0.3129098 0.9493895 0.0273328
vn -0.9718441 0.2047973 0.116521
vn -0.8338233 -0.1638373 0.5271586
vn -0.7887818 0.2165126 0.5752786
vn -0.6768972 0.5533969 0.4853472
vn -0.9955465 -0.09319875 0.01418111
vn -0.8989562 -0.4223677 -0.1161175
vn -0.9200329 -0.02523136 -0.391028
vn -0.779 -0.5087839 0.3664667
vn -0.5339478 -0.8276299 0.1729983
vn -0.8769994 0.4679725 0.1089666
vn -0.6932978 0.7204338 0.01770433
vn -0.4675975 0.8582326 0.2116352
vn -0.8542926 0.4749543 -0.2111931
vn -0.3655449 0.9245756 -0.1074102
vn -0.1929519 0.92562 0.3255723
vn -0.9337578 0.2357623 -0.2692814
vn -0.6270055 0.7479355 -0.2178456
vn -0.3328969 0.8382901 -0.4317977
vn -0.08323269 0.9965134 0.00577839
vn -0.7469761 0.5076926 -0.4292727
vn -0.7579396 0.3187006 -0.5691726
vn -0.5667093 0.6814185 -0.4631515
vn -0.5243367 0.4669367 -0.7120682
vn -0.4897968 0.2161244 -0.8446237
vn 0.1424147 0.9881346 0.05751413
vn 0.05226447 0.940421 0.3359714
vn 0.2371276 0.9149592 0.3265273
vn 0.3335088 0.9318808 0.1427235
vn 0.4352913 0.8932168 -0.1126292
vn 0.2344081 0.9392288 -0.2508029
vn 0.5456546 0.7083098 -0.4478374
vn 0.685207 0.7111859 0.1571815
vn 0.3335088 0.9318808 0.1427235
vn -0.02515138 0.9398035 -0.3407886
vn -0.2752929 0.6123661 -0.7410948
vn 0.3112411 0.7323511 -0.6056327
vn 0.03168064 0.701125 -0.7123342
vn 0.09901416 0.3476399 -0.9323854
vn 0.5621595 0.7035113 0.434797
vn 0.2371276 0.9149592 0.3265273
vn -0.1863075 0.3110633 -0.9319491
vn 0.3231838 0.3745156 -0.8690743
vn 0.2941294 0.09242307 -0.9512864
vn 0.1607759 0.1032245 -0.9815782
vn -0.1222956 0.09434107 -0.9879998
vn 0.5653611 0.3818114 -0.7311544
vn 0.8116563 0.2866455 -0.5089679
vn 0.8015574 0.5647709 -0.1963149
vn 0.4993658 0.1067795 -0.859786
vn 0.9411141 0.3293554 0.07634823
vn -0.0256885 -0.1476649 -0.9887038
vn -0.4452442 -0.04838746 -0.8941008
vn 0.16567 -0.1856205 -0.9685548
vn 0.2687032 -0.1697633 -0.948145
vn 0.03530811 -0.5947238 -0.8031544
vn 0.4392045 -0.1110875 -0.8914925
vn -0.2403626 -0.3968279 -0.8858631
vn -0.1067399 -0.8586334 -0.5013534
vn 0.2262059 -0.5799943 -0.7825839
vn 0.4585453 -0.46918 -0.7547227
vn 0.6770055 -0.05616685 -0.7338315
vn -0.4162144 -0.6261522 -0.6593171
vn 0.7545066 0.07965232 -0.6514408
vn 0.8886324 -0.02050211 -0.4581618
vn 0.7481283 -0.2515344 -0.6140314
vn 0.9479954 -0.1532853 -0.2789415
vn 0.9512743 0.1403888 -0.2745324
vn 0.7578574 -0.5103478 -0.4064446
vn -0.6501281 -0.2192462 -0.7275057
vn 0.4278074 -0.7980119 -0.4244499
vn 0.1343137 -0.8902183 -0.4352828
vn 0.3219578 -0.9461716 -0.03320322
vn 0.6813645 -0.7294487 -0.0603909
vn -0.7280752 0.08209708 -0.6805634
vn -0.8150263 -0.360167 -0.4538852
vn -0.5299106 -0.7592963 -0.3777088
vn 0.04413574 -0.9966772 -0.06845894
vn 0.003193375 -0.9816368 0.1907329
vn -0.1884623 -0.9659119 -0.1774715
vn -0.5450667 -0.8302425 -0.1166173
vn -0.2047791 -0.9767889 0.06284017
vn -0.261236 -0.9045006 0.337097
vn -0.4225393 -0.6192656 0.6617936
vn -0.779 -0.5087839 0.3664667
vn 0.2474695 -0.9323141 0.2637219
vn -0.0359886 -0.9009621 0.4324028
vn -0.5086144 -0.1974813 0.8380409
vn -0.8338233 -0.1638373 0.5271586
vn -0.7887818 0.2165126 0.5752786
vn 0.2345455 -0.8216332 0.5195259
vn -0.1150873 -0.6063008 0.7868636
vn 0.5738777 -0.7678329 0.2847752
vn 0.230259 -0.4590675 0.8580431
vn -0.4646889 0.2345875 0.8538343
vn -0.359928 0.6333908 0.6850313
vn -0.6768972 0.5533969 0.4853472
vn -0.4675975 0.8582326 0.2116352
vn -0.1929519 0.92562 0.3255723
vn 0.05226447 0.940421 0.3359714
vn -0.1351714 -0.1144914 0.9841851
vn -0.07090888 0.3130644 0.9470811
vn 0.3187895 0.4000097 0.859282
vn -0.007769491 0.6825891 0.7307612
vn 0.2828352 0.04369402 0.9581728
vn 0.3181281 0.6898273 0.6503327
vn 0.6295883 0.1826399 0.7551563
vn 0.6350222 0.4323379 0.6401801
vn 0.809874 0.4279639 0.401187
vn 0.8203041 0.2569776 0.5109439
vn 0.6261185 -0.2094175 0.7510792
vn 0.954124 0.2033893 0.2197271
vn 0.8523245 0.03115521 0.5220847
vn 0.5775526 -0.6091633 0.543464
vn 0.994005 0.05525409 -0.09434494
vn 0.9551231 0.1131037 0.2737649
vn 0.8859563 -0.2381356 0.397961
vn 0.8809817 -0.4179836 0.2217227
vn 0.9953285 -0.01519465 0.09534166
vn 0.9562981 -0.2854064 -0.06353842
vn -0.3354643 0.913846 0.2287997
vn -0.1642966 0.9399999 0.2990097
vn -0.1571618 0.9875522 0.006383669
vn -0.3654868 0.9305218 0.02342168
vn 0.07054117 0.9261323 0.3705442
vn -0.3766627 0.8916381 -0.2512102
vn 0.07283833 0.9968168 0.03241599
vn -0.1414965 0.938498 -0.3149608
vn -0.3688941 0.7065317 -0.6039289
vn -0.701234 0.7084902 -0.07945067
vn -0.3654868 0.9305218 0.02342168
vn 0.3769816 0.9260193 0.01932116
vn 0.4541037 0.8398203 -0.2974755
vn 0.3676831 0.8598565 0.3541975
vn 0.1332121 0.9401114 -0.3137597
vn 0.6454497 0.7230367 0.2461963
vn 0.4754972 0.5556375 0.6820332
vn -0.09550456 0.7315603 -0.6750543
vn -0.6772062 0.7011017 0.2232671
vn -0.3354643 0.913846 0.2287997
vn 0.2037372 0.7014596 -0.6829681
vn 0.6609361 0.7504396 0.001975057
vn 0.7894337 0.4712126 0.3933866
vn 0.8773971 0.2083929 0.432142
vn 0.5524905 0.2191206 0.8042017
vn 0.6123798 -0.1610254 0.7739908
vn 0.8741794 0.4783151 0.08381554
vn 0.2145401 0.3478647 -0.9126679
vn 0.5032051 0.6138797 -0.6082239
vn -0.01803839 0.3738522 -0.9273129
vn 0.0377056 0.09192451 -0.9950519
vn -0.2922781 0.380144 -0.8775329
vn -0.5979657 0.2839048 -0.7495567
vn -0.1863145 0.1054463 -0.9768152
vn -0.6931928 0.5618647 -0.4514329
vn -0.9143979 0.3257478 -0.2403432
vn 0.72907 0.4693737 -0.4981417
vn 0.7414007 0.2185183 -0.6344878
vn 0.4837007 0.3123661 -0.8175946
vn 0.1735155 0.1032493 -0.9794039
vn 0.6856705 0.6838534 -0.2494003
vn 0.8451498 0.5107882 -0.157535
vn 0.9026099 0.3219292 -0.2857566
vn 0.9693165 0.2394626 0.0555276
vn 0.9977368 -0.02150254 -0.06371083
vn 0.4427233 0.09543966 -0.8915645
vn 0.9122775 0.08528648 -0.4005946
vn 0.8554526 -0.2163188 -0.4705392
vn 0.716781 -0.04612805 -0.6957709
vn 0.3527338 -0.1469291 -0.9241161
vn 0.9348285 -0.08944543 0.3436497
vn 0.8881693 -0.4188929 0.1889018
vn 0.6152638 -0.5060731 0.6044341
vn 0.4494619 -0.825718 0.3408427
vn 0.9207901 -0.356792 -0.1576231
vn 0.6137027 -0.6241497 -0.4835349
vn 0.6280584 -0.7570449 -0.1800714
vn 0.2702339 -0.8579005 -0.4370131
vn 0.5220837 -0.3953454 -0.7557318
vn 0.5560235 -0.8281017 0.07131228
vn 0.2353354 -0.5943348 -0.7690145
vn 0.2403067 -0.9650783 -0.1042909
vn 0.1760321 -0.9760486 0.1278355
vn -0.06256755 -0.9817646 0.1795091
vn 0.1380515 -0.9037243 0.4052458
vn 0.181446 -0.6180912 0.7648795
vn 0.6152638 -0.5060731 0.6044341
vn 0.16567 -0.1856205 -0.9685548
vn 0.06164083 -0.170166 -0.9834856
vn 0.04836725 -0.58034 -0.8129367
vn -0.01516396 -0.9967925 -0.07857995
vn -0.1182195 -0.1121713 -0.9866315
vn 0.02103292 -0.8904386 -0.4546171
vn -0.1804774 -0.4704225 -0.8637885
vn -0.3950587 -0.05825131 -0.9168072
vn -0.2891408 -0.9473597 -0.1375031
vn -0.2597851 -0.7993489 -0.5418054
vn -0.5782072 -0.5129457 -0.6344787
vn -0.496013 0.0772209 -0.8648746
vn -0.5011526 -0.2539634 -0.8272536
vn -0.8012204 -0.1566863 -0.5774905
vn -0.6862747 -0.02356427 -0.7269606
vn -0.8068858 0.1369703 -0.5746081
vn -0.6199994 -0.7319789 -0.2825024
vn -0.3174091 -0.9334124 0.1673107
vn -0.3904822 -0.8228485 0.4128487
vn -0.632941 -0.7701793 0.07880024
vn -0.106068 -0.9010983 0.420442
vn -0.9030652 -0.4214524 -0.08277124
vn -0.8800004 -0.2889767 -0.3769504
vn -0.9705408 -0.01901696 -0.240185
vn -0.9066415 0.05155858 -0.4187396
vn -0.7228115 -0.6116916 0.3215231
vn -0.9737523 0.1996408 -0.1093151
vn -0.9668939 -0.2417382 0.08172398
vn -0.9922774 0.1093173 -0.0586095
vn -0.8390017 -0.2122661 0.5010183
vn -0.9443048 0.2535466 0.2097676
vn -0.9773543 0.02759766 0.2098023
vn -0.5000906 -0.4604874 0.7333899
vn -0.8451088 0.1797726 0.503461
vn -0.8987063 0.4246419 0.1095734
vn -0.8130423 0.4295224 0.3930303
vn -0.5872656 0.398248 0.7046401
vn -0.1501317 -0.6063689 0.7808823
vn -0.5848016 0.04200706 0.810088
vn 0.2025949 -0.1960985 0.9594273
vn 0.6123798 -0.1610254 0.7739908
vn 0.5524905 0.2191206 0.8042017
vn -0.1984923 -0.1146144 0.9733778
vn 0.1542853 0.235791 0.9594783
vn 0.109939 0.6343044 0.7652264
vn 0.4754972 0.5556375 0.6820332
vn 0.3676831 0.8598565 0.3541975
vn 0.07054117 0.9261323 0.3705442
vn -0.1642966 0.9399999 0.2990097
vn -0.2484249 0.3127193 0.9167833
vn -0.2376348 0.6821421 0.6915287
vn -0.5184306 0.6882008 0.5075523

vt 0.06861615 0.3757299
vt 0.0649903 0.3784011
vt 0.063575 0.376329
vt 0.061712 0.356409
vt 0.07193091 0.3737907
vt 0.052906 0.359076
vt 0.07801887 0.3704181
vt 0.04354 0.340577
vt 0.069819 0.357221
vt 0.076878 0.356727
vt 0.067146 0.33798
vt 0.08375728 0.3677197
vt 0.08923651 0.365345
vt 0.060454 0.338644
vt 0.052138 0.31923
vt 0.052609 0.338916
vt 0.044869 0.320905
vt 0.035315 0.321518
vt 0.028406 0.302062
vt 0.083423 0.356037
vt 0.038321 0.3014
vt 0.090239 0.355173
vt 0.09528434 0.3632717
vt 0.101973 0.3611671
vt 0.033482 0.282984
vt 0.023225 0.284096
vt 0.020846 0.2692
vt 0.030069 0.266573
vt 0.020184 0.259619
vt 0.026426 0.253465
vt 0.032102 0.245646
vt 0.03616 0.262012
vt 0.04033 0.280707
vt 0.046168 0.278696
vt 0.041705 0.257677
vt 0.037941 0.236011
vt 0.043796 0.224652
vt 0.045538 0.300169
vt 0.051871 0.299079
vt 0.057547 0.298135
vt 0.058858 0.318906
vt 0.046985 0.254549
vt 0.064852 0.318158
vt 0.070857 0.317494
vt 0.07352 0.337409
vt 0.079955 0.33672
vt 0.09749 0.354106
vt 0.051559 0.277155
vt 0.086949 0.33586
vt 0.105959 0.352727
vt 0.1099123 0.3585927
vt 0.11573 0.350909
vt 0.119025 0.3553922
vt 0.1288434 0.3516448
vt 0.095107 0.334777
vt 0.052145 0.253646
vt 0.056829 0.276347
vt 0.062884 0.275803
vt 0.063158 0.297424
vt 0.069397 0.296782
vt 0.076886 0.296257
vt 0.077471 0.316775
vt 0.085282 0.31597
vt 0.104464 0.333401
vt 0.049756 0.226853
vt 0.050421 0.19693
vt 0.038178 0.208794
vt 0.094315 0.315016
vt 0.114605 0.331668
vt 0.104205 0.31385
vt 0.12517 0.329455
vt 0.126353 0.34856
vt 0.137372 0.345586
vt 0.1390074 0.3474317
vt 0.1492361 0.3427615
vt 0.148423 0.341926
vt 0.159265 0.337586
vt 0.146564 0.32334
vt 0.1593375 0.3376538
vt 0.1603917 0.3370503
vt 0.1691284 0.3321037
vt 0.135902 0.326695
vt 0.114557 0.312352
vt 0.125093 0.310431
vt 0.095415 0.295183
vt 0.135594 0.308
vt 0.105636 0.29441
vt 0.085692 0.295761
vt 0.116086 0.293305
vt 0.156864 0.319403
vt 0.145842 0.305026
vt 0.166512 0.315081
vt 0.1782409 0.3263243
vt 0.126543 0.291721
vt 0.155561 0.301657
vt 0.164358 0.29817
vt 0.175119 0.310663
vt 0.1862839 0.3206425
vt 0.182556 0.306379
vt 0.1933174 0.3151449
vt 0.136775 0.28964
vt 0.187822 0.303045
vt 0.1981142 0.3110918
vt 0.14659 0.287221
vt 0.139711 0.271991
vt 0.129811 0.273531
vt 0.17174 0.294889
vt 0.163213 0.282146
vt 0.15557 0.28464
vt 0.191686 0.300433
vt 0.181509 0.289982
vt 0.2016222 0.3079588
vt 0.177229 0.292213
vt 0.195095 0.298003
vt 0.2046427 0.3051236
vt 0.198181 0.295694
vt 0.2073926 0.3025417
vt 0.2103731 0.2997889
vt 0.148908 0.270262
vt 0.144295 0.255441
vt 0.169092 0.280027
vt 0.163116 0.266987
vt 0.156874 0.268514
vt 0.185373 0.28785
vt 0.177645 0.276671
vt 0.173556 0.278322
vt 0.152519 0.254492
vt 0.150416 0.240434
vt 0.18873 0.285909
vt 0.167615 0.265819
vt 0.163774 0.252821
vt 0.159008 0.253589
vt 0.171941 0.264651
vt 0.175711 0.263622
vt 0.181273 0.275144
vt 0.192506 0.283638
vt 0.157064 0.240219
vt 0.157635 0.227229
vt 0.168266 0.252075
vt 0.16687 0.239726
vt 0.162142 0.239966
vt 0.20144 0.293164
vt 0.205243 0.290109
vt 0.2137391 0.2965746
vt 0.209653 0.286349
vt 0.2177957 0.2925391
vt 0.2240959 0.2858006
vt 0.196815 0.280957
vt 0.189991 0.271305
vt 0.162805 0.227596
vt 0.165756 0.21582
vt 0.201677 0.2779
vt 0.208933 0.272862
vt 0.216179 0.280239
vt 0.223523 0.272183
vt 0.2313504 0.2770617
vt 0.237066 0.266564
vt 0.2320695 0.2760351
vt 0.2384455 0.2670226
vt 0.2446487 0.256231
vt 0.16766 0.227909
vt 0.172383 0.228175
vt 0.195316 0.268833
vt 0.19034 0.259124
vt 0.170397 0.216586
vt 0.174671 0.205834
vt 0.203155 0.26476
vt 0.174786 0.217258
vt 0.179318 0.217911
vt 0.178609 0.206758
vt 0.183843 0.197011
vt 0.182834 0.207708
vt 0.18765 0.208702
vt 0.187793 0.198274
vt 0.212071 0.259656
vt 0.217744 0.265554
vt 0.230341 0.262155
vt 0.233832 0.252657
vt 0.224334 0.25789
vt 0.219182 0.255257
vt 0.209277 0.252533
vt 0.226713 0.250272
vt 0.226678 0.243142
vt 0.218715 0.249768
vt 0.24078 0.255182
vt 0.242429 0.245487
vt 0.2489632 0.2463872
vt 0.2493236 0.2452926
vt 0.199005 0.256158
vt 0.196331 0.247364
vt 0.206057 0.245203
vt 0.204959 0.237194
vt 0.217095 0.243309
vt 0.250515 0.23791
vt 0.2517422 0.2380329
vt 0.2535429 0.2301401
vt 0.215423 0.236338
vt 0.251581 0.229955
vt 0.252398 0.221983
vt 0.244293 0.222443
vt 0.254408 0.2220286
vt 0.252479 0.213263
vt 0.2542384 0.2132004
vt 0.2526689 0.2035141
vt 0.243562 0.230009
vt 0.235213 0.229996
vt 0.242979 0.237424
vt 0.235155 0.236761
vt 0.234927 0.244269
vt 0.226015 0.236357
vt 0.225895 0.229755
vt 0.215475 0.229224
vt 0.22703 0.222969
vt 0.23602 0.222931
vt 0.228159 0.215852
vt 0.216984 0.222154
vt 0.236723 0.215439
vt 0.244442 0.214193
vt 0.235712 0.207507
vt 0.250772 0.203756
vt 0.24317 0.205478
vt 0.24748 0.194485
vt 0.2499771 0.1939132
vt 0.2462012 0.1845819
vt 0.239781 0.196759
vt 0.232923 0.199722
vt 0.243003 0.185548
vt 0.228447 0.20901
vt 0.238 0.177497
vt 0.2418357 0.1761587
vt 0.2390025 0.1714303
vt 0.234842 0.188373
vt 0.229303 0.181229
vt 0.234788 0.173229
vt 0.231972 0.169696
vt 0.2364723 0.1675759
vt 0.2340516 0.1641341
vt 0.22766 0.191993
vt 0.221449 0.185703
vt 0.225724 0.177348
vt 0.222669 0.174207
vt 0.229363 0.166587
vt 0.226784 0.202486
vt 0.226799 0.163781
vt 0.2317829 0.1610698
vt 0.2296078 0.1582034
vt 0.216726 0.181727
vt 0.213205 0.179048
vt 0.214484 0.190971
vt 0.221519 0.196097
vt 0.221867 0.204549
vt 0.219828 0.17145
vt 0.217026 0.168898
vt 0.221016 0.209274
vt 0.21921 0.215368
vt 0.21262 0.207204
vt 0.216321 0.201244
vt 0.207071 0.22093
vt 0.208693 0.19697
vt 0.209505 0.213581
vt 0.198111 0.219876
vt 0.205467 0.228929
vt 0.204068 0.203827
vt 0.208866 0.187133
vt 0.19621 0.228803
vt 0.188306 0.228715
vt 0.195532 0.238102
vt 0.186917 0.238833
vt 0.181233 0.239147
vt 0.187557 0.249117
vt 0.181795 0.25006
vt 0.176793 0.250773
vt 0.18491 0.261065
vt 0.18002 0.262432
vt 0.185373 0.273372
vt 0.172226 0.251444
vt 0.171365 0.239494
vt 0.176066 0.239294
vt 0.177224 0.228414
vt 0.182498 0.228609
vt 0.184391 0.218509
vt 0.190222 0.219029
vt 0.193039 0.20981
vt 0.200792 0.211541
vt 0.197134 0.201216
vt 0.192244 0.199632
vt 0.20258 0.193749
vt 0.19392 0.189871
vt 0.19801 0.191699
vt 0.204768 0.184803
vt 0.201092 0.182607
vt 0.209886 0.176589
vt 0.190299 0.188362
vt 0.206968 0.174319
vt 0.197854 0.180724
vt 0.186995 0.18703
vt 0.194871 0.179203
vt 0.183284 0.185534
vt 0.180314 0.195893
vt 0.204146 0.17231
vt 0.214392 0.166596
vt 0.1762 0.194559
vt 0.171639 0.19307
vt 0.1703 0.204735
vt 0.191706 0.177626
vt 0.165476 0.203484
vt 0.159078 0.201823
vt 0.160667 0.214922
vt 0.154058 0.213781
vt 0.145958 0.212313
vt 0.151052 0.226737
vt 0.142738 0.226013
vt 0.13337 0.225009
vt 0.142103 0.240543
vt 0.132715 0.240486
vt 0.122787 0.240196
vt 0.134974 0.256301
vt 0.12504 0.25697
vt 0.114816 0.257317
vt 0.119568 0.27476
vt 0.10915 0.275502
vt 0.104477 0.257213
vt 0.098742 0.275786
vt 0.112639 0.239588
vt 0.094122 0.256642
vt 0.088566 0.275779
vt 0.1024 0.238599
vt 0.08396 0.255773
vt 0.078903 0.275645
vt 0.092159 0.237237
vt 0.074304 0.254776
vt 0.070207 0.275585
vt 0.065605 0.253873
vt 0.082037 0.23549
vt 0.058216 0.253425
vt 0.072378 0.233424
vt 0.056253 0.228985
vt 0.063699 0.231196
vt 0.054834 0.201786
vt 0.059995 0.205704
vt 0.066647 0.209414
vt 0.074271 0.212634
vt 0.083471 0.215608
vt 0.093324 0.21814
vt 0.103388 0.220249
vt 0.113477 0.222081
vt 0.117024 0.205542
vt 0.123511 0.223692
vt 0.107179 0.202791
vt 0.097515 0.199908
vt 0.088209 0.196738
vt 0.126948 0.208134
vt 0.132208 0.193776
vt 0.136704 0.210424
vt 0.141812 0.196972
vt 0.148404 0.184705
vt 0.150954 0.199647
vt 0.1572 0.188121
vt 0.165073 0.177813
vt 0.16536 0.19099
vt 0.17294 0.181405
vt 0.182376 0.173076
vt 0.179047 0.183881
vt 0.187889 0.175804
vt 0.197917 0.168688
vt 0.201133 0.170487
vt 0.208516 0.162097
vt 0.21154 0.164298
vt 0.193634 0.166185
vt 0.224346 0.161286
vt 0.221654 0.158677
vt 0.2273062 0.1552646
vt 0.2249195 0.1523581
vt 0.218818 0.156108
vt 0.205254 0.159987
vt 0.21577 0.153551
vt 0.222428 0.1494701
vt 0.2193475 0.1460806
vt 0.212063 0.150646
vt 0.200154 0.156548
vt 0.206113 0.146078
vt 0.2140722 0.1406853
vt 0.2074383 0.1345751
vt 0.192617 0.151111
vt 0.179278 0.156607
vt 0.186968 0.161912
vt 0.175033 0.168903
vt 0.198583 0.140199
vt 0.167276 0.164107
vt 0.159267 0.158571
vt 0.156766 0.173571
vt 0.18485 0.145051
vt 0.177431 0.137755
vt 0.190199 0.132169
vt 0.1984378 0.127242
vt 0.1911533 0.1220078
vt 0.171408 0.150625
vt 0.148419 0.168691
vt 0.140178 0.162937
vt 0.139257 0.180555
vt 0.183039 0.124298
vt 0.164036 0.143539
vt 0.130351 0.175682
vt 0.121825 0.170491
vt 0.122642 0.190033
vt 0.11337 0.186131
vt 0.104341 0.182496
vt 0.151481 0.152113
vt 0.15665 0.135723
vt 0.095617 0.178992
vt 0.143971 0.144979
vt 0.136659 0.137496
vt 0.132247 0.15664
vt 0.169764 0.128941
vt 0.113451 0.165794
vt 0.124507 0.150557
vt 0.116466 0.145847
vt 0.105094 0.161959
vt 0.149137 0.126678
vt 0.177696 0.113773
vt 0.1778294 0.1137664
vt 0.1776933 0.1136832
vt 0.162234 0.119001
vt 0.1576062 0.1037588
vt 0.157464 0.103783
vt 0.1574982 0.1037011
vt 0.1555889 0.1029595
vt 0.141359 0.118554
vt 0.1433032 0.09820743
vt 0.128838 0.131273
vt 0.132115 0.113261
vt 0.122946 0.109504
vt 0.1329328 0.09496379
vt 0.1241245 0.0926166
vt 0.108229 0.142366
vt 0.120196 0.127154
vt 0.097213 0.158478
vt 0.10066 0.139242
vt 0.111852 0.124092
vt 0.094442 0.136468
vt 0.104938 0.12152
vt 0.09963 0.119524
vt 0.115245 0.106786
vt 0.109164 0.104828
vt 0.103801 0.103204
vt 0.1171986 0.09101377
vt 0.1111294 0.08971146
vt 0.1053277 0.08845858
vt 0.090146 0.155063
vt 0.098674 0.101755
vt 0.092966 0.100334
vt 0.085535 0.113916
vt 0.086726 0.098996
vt 0.09898429 0.0872518
vt 0.09218062 0.08613029
vt 0.090492 0.115937
vt 0.081677 0.129869
vt 0.094975 0.11774
vt 0.085627 0.132116
vt 0.076307 0.14676
vt 0.089821 0.134264
vt 0.080123 0.149338
vt 0.070748 0.165119
vt 0.084391 0.151926
vt 0.07487 0.168105
vt 0.080734 0.171777
vt 0.087538 0.175372
vt 0.079696 0.193255
vt 0.072623 0.189634
vt 0.066698 0.185774
vt 0.062276 0.18215
vt 0.058383 0.17825
vt 0.054585 0.17346
vt 0.067129 0.162027
vt 0.06335 0.15837
vt 0.059675 0.154075
vt 0.072488 0.143896
vt 0.068478 0.140661
vt 0.046211 0.189949
vt 0.042345 0.181178
vt 0.033581 0.193786
vt 0.03042 0.178936
vt 0.077161 0.12726
vt 0.072345 0.124254
vt 0.050951 0.167668
vt 0.039062 0.170945
vt 0.029013 0.161399
vt 0.047546 0.160488
vt 0.064357 0.136623
vt 0.058762 0.129855
vt 0.055861 0.14864
vt 0.079959 0.111786
vt 0.042616 0.148644
vt 0.034885 0.156076
vt 0.066307 0.119904
vt 0.029927 0.144162
vt 0.023583 0.150653
vt 0.016775 0.139554
vt 0.037451 0.136855
vt 0.050639 0.139798
vt 0.045597 0.129039
vt 0.024507 0.13283
vt 0.073105 0.109135
vt 0.032792 0.125158
vt 0.019064 0.122105
vt 0.009858 0.128747
vt 0.004753 0.117157
vt 0.028357 0.114988
vt 0.037747 0.107324
vt 0.041314 0.117799
vt 0.014776 0.111947
vt 0.053475 0.120666
vt 0.049805 0.110089
vt 0.061069 0.112492
vt 0.058525 0.102728
vt 0.058326 0.092195
vt 0.06715 0.106583
vt 0.06831 0.098494
vt 0.078281 0.097957
vt 0.070572 0.087511
vt 0.082234 0.086126
vt 0.09066522 0.08593879
vt 0.08253305 0.08479197
vt 0.07099304 0.08358267
vt 0.0580407 0.08271699
vt 0.045485 0.089372
vt 0.05729695 0.08270747
vt 0.04344597 0.0820974
vt 0.047644 0.099456
vt 0.031757 0.087106
vt 0.03938741 0.08199714
vt 0.02996759 0.08166309
vt 0.034763 0.097107
vt 0.018884 0.08532
vt 0.02349843 0.08133116
vt 0.01709476 0.08099562
vt 0.024795 0.104909
vt 0.021822 0.094998
vt 0.009721 0.083754
vt 0.01223159 0.08060861
vt 0.004419645 0.07991798
vt 0.003826 0.081287
vt 0.001967 0.093032
vt 0.010508 0.091505
vt 0.012026 0.101929
vt 0.002109 0.105274
vt 0.06861615 0.3757299
vt 0.063575 0.376329
vt 0.0649903 0.3784011
vt 0.07193091 0.3737907
vt 0.052906 0.359076
vt 0.061712 0.356409
vt 0.07801887 0.3704181
vt 0.04354 0.340577
vt 0.069819 0.357221
vt 0.076878 0.356727
vt 0.067146 0.33798
vt 0.08375728 0.3677197
vt 0.08923651 0.365345
vt 0.060454 0.338644
vt 0.052138 0.31923
vt 0.052609 0.338916
vt 0.044869 0.320905
vt 0.035315 0.321518
vt 0.028406 0.302062
vt 0.083423 0.356037
vt 0.038321 0.3014
vt 0.090239 0.355173
vt 0.09528434 0.3632717
vt 0.101973 0.3611671
vt 0.033482 0.282984
vt 0.023225 0.284096
vt 0.020846 0.2692
vt 0.030069 0.266573
vt 0.020184 0.259619
vt 0.026426 0.253465
vt 0.032102 0.245646
vt 0.03616 0.262012
vt 0.04033 0.280707
vt 0.046168 0.278696
vt 0.041705 0.257677
vt 0.037941 0.236011
vt 0.043796 0.224652
vt 0.045538 0.300169
vt 0.051871 0.299079
vt 0.057547 0.298135
vt 0.058858 0.318906
vt 0.046985 0.254549
vt 0.064852 0.318158
vt 0.070857 0.317494
vt 0.07352 0.337409
vt 0.079955 0.33672
vt 0.09749 0.354106
vt 0.051559 0.277155
vt 0.086949 0.33586
vt 0.105959 0.352727
vt 0.1099123 0.3585927
vt 0.11573 0.350909
vt 0.119025 0.3553922
vt 0.1288434 0.3516448
vt 0.095107 0.334777
vt 0.052145 0.253646
vt 0.056829 0.276347
vt 0.062884 0.275803
vt 0.063158 0.297424
vt 0.069397 0.296782
vt 0.076886 0.296257
vt 0.077471 0.316775
vt 0.085282 0.31597
vt 0.104464 0.333401
vt 0.049756 0.226853
vt 0.050421 0.19693
vt 0.038178 0.208794
vt 0.094315 0.315016
vt 0.114605 0.331668
vt 0.104205 0.31385
vt 0.12517 0.329455
vt 0.126353 0.34856
vt 0.137372 0.345586
vt 0.1390074 0.3474317
vt 0.1492361 0.3427615
vt 0.148423 0.341926
vt 0.159265 0.337586
vt 0.146564 0.32334
vt 0.1593375 0.3376538
vt 0.1603917 0.3370503
vt 0.1691284 0.3321037
vt 0.135902 0.326695
vt 0.114557 0.312352
vt 0.125093 0.310431
vt 0.095415 0.295183
vt 0.135594 0.308
vt 0.105636 0.29441
vt 0.085692 0.295761
vt 0.116086 0.293305
vt 0.156864 0.319403
vt 0.145842 0.305026
vt 0.166512 0.315081
vt 0.1782409 0.3263243
vt 0.126543 0.291721
vt 0.155561 0.301657
vt 0.164358 0.29817
vt 0.175119 0.310663
vt 0.1862839 0.3206425
vt 0.182556 0.306379
vt 0.1933174 0.3151449
vt 0.136775 0.28964
vt 0.187822 0.303045
vt 0.1981142 0.3110918
vt 0.17174 0.294889
vt 0.163213 0.282146
vt 0.14659 0.287221
vt 0.139711 0.271991
vt 0.15557 0.28464
vt 0.129811 0.273531
vt 0.191686 0.300433
vt 0.181509 0.289982
vt 0.2016222 0.3079588
vt 0.177229 0.292213
vt 0.195095 0.298003
vt 0.2046427 0.3051236
vt 0.198181 0.295694
vt 0.2073926 0.3025417
vt 0.2103731 0.2997889
vt 0.169092 0.280027
vt 0.163116 0.266987
vt 0.185373 0.28785
vt 0.177645 0.276671
vt 0.173556 0.278322
vt 0.18873 0.285909
vt 0.167615 0.265819
vt 0.163774 0.252821
vt 0.171941 0.264651
vt 0.175711 0.263622
vt 0.181273 0.275144
vt 0.192506 0.283638
vt 0.168266 0.252075
vt 0.16687 0.239726
vt 0.20144 0.293164
vt 0.205243 0.290109
vt 0.2137391 0.2965746
vt 0.209653 0.286349
vt 0.2177957 0.2925391
vt 0.2240959 0.2858006
vt 0.196815 0.280957
vt 0.189991 0.271305
vt 0.172226 0.251444
vt 0.176793 0.250773
vt 0.201677 0.2779
vt 0.208933 0.272862
vt 0.216179 0.280239
vt 0.223523 0.272183
vt 0.2313504 0.2770617
vt 0.185373 0.273372
vt 0.18002 0.262432
vt 0.171365 0.239494
vt 0.172383 0.228175
vt 0.18491 0.261065
vt 0.19034 0.259124
vt 0.176066 0.239294
vt 0.181233 0.239147
vt 0.181795 0.25006
vt 0.195316 0.268833
vt 0.177224 0.228414
vt 0.179318 0.217911
vt 0.187557 0.249117
vt 0.196331 0.247364
vt 0.203155 0.26476
vt 0.182498 0.228609
vt 0.188306 0.228715
vt 0.186917 0.238833
vt 0.199005 0.256158
vt 0.209277 0.252533
vt 0.212071 0.259656
vt 0.217744 0.265554
vt 0.184391 0.218509
vt 0.18765 0.208702
vt 0.195532 0.238102
vt 0.204959 0.237194
vt 0.219182 0.255257
vt 0.230341 0.262155
vt 0.206057 0.245203
vt 0.218715 0.249768
vt 0.224334 0.25789
vt 0.233832 0.252657
vt 0.237066 0.266564
vt 0.2320695 0.2760351
vt 0.2384455 0.2670226
vt 0.2446487 0.256231
vt 0.226713 0.250272
vt 0.226678 0.243142
vt 0.217095 0.243309
vt 0.24078 0.255182
vt 0.242429 0.245487
vt 0.2489632 0.2463872
vt 0.250515 0.23791
vt 0.2493236 0.2452926
vt 0.2517422 0.2380329
vt 0.2535429 0.2301401
vt 0.234927 0.244269
vt 0.235155 0.236761
vt 0.215423 0.236338
vt 0.242979 0.237424
vt 0.235213 0.229996
vt 0.226015 0.236357
vt 0.243562 0.230009
vt 0.244293 0.222443
vt 0.251581 0.229955
vt 0.252398 0.221983
vt 0.254408 0.2220286
vt 0.252479 0.213263
vt 0.2542384 0.2132004
vt 0.2526689 0.2035141
vt 0.225895 0.229755
vt 0.215475 0.229224
vt 0.250772 0.203756
vt 0.244442 0.214193
vt 0.24748 0.194485
vt 0.2499771 0.1939132
vt 0.2462012 0.1845819
vt 0.23602 0.222931
vt 0.22703 0.222969
vt 0.228159 0.215852
vt 0.236723 0.215439
vt 0.216984 0.222154
vt 0.235712 0.207507
vt 0.24317 0.205478
vt 0.239781 0.196759
vt 0.232923 0.199722
vt 0.243003 0.185548
vt 0.228447 0.20901
vt 0.234842 0.188373
vt 0.238 0.177497
vt 0.2418357 0.1761587
vt 0.2390025 0.1714303
vt 0.229303 0.181229
vt 0.234788 0.173229
vt 0.231972 0.169696
vt 0.2364723 0.1675759
vt 0.2340516 0.1641341
vt 0.22766 0.191993
vt 0.221449 0.185703
vt 0.225724 0.177348
vt 0.222669 0.174207
vt 0.229363 0.166587
vt 0.226784 0.202486
vt 0.226799 0.163781
vt 0.2317829 0.1610698
vt 0.2296078 0.1582034
vt 0.216726 0.181727
vt 0.213205 0.179048
vt 0.214484 0.190971
vt 0.221519 0.196097
vt 0.221867 0.204549
vt 0.219828 0.17145
vt 0.217026 0.168898
vt 0.221016 0.209274
vt 0.21921 0.215368
vt 0.21262 0.207204
vt 0.216321 0.201244
vt 0.207071 0.22093
vt 0.208693 0.19697
vt 0.209505 0.213581
vt 0.198111 0.219876
vt 0.205467 0.228929
vt 0.204068 0.203827
vt 0.19621 0.228803
vt 0.208866 0.187133
vt 0.200792 0.211541
vt 0.190222 0.219029
vt 0.193039 0.20981
vt 0.197134 0.201216
vt 0.20258 0.193749
vt 0.204768 0.184803
vt 0.192244 0.199632
vt 0.19801 0.191699
vt 0.209886 0.176589
vt 0.201092 0.182607
vt 0.19392 0.189871
vt 0.187793 0.198274
vt 0.183843 0.197011
vt 0.182834 0.207708
vt 0.206968 0.174319
vt 0.197854 0.180724
vt 0.190299 0.188362
vt 0.178609 0.206758
vt 0.174671 0.205834
vt 0.174786 0.217258
vt 0.170397 0.216586
vt 0.165756 0.21582
vt 0.16766 0.227909
vt 0.162805 0.227596
vt 0.157635 0.227229
vt 0.162142 0.239966
vt 0.157064 0.240219
vt 0.150416 0.240434
vt 0.159008 0.253589
vt 0.152519 0.254492
vt 0.144295 0.255441
vt 0.156874 0.268514
vt 0.148908 0.270262
vt 0.134974 0.256301
vt 0.12504 0.25697
vt 0.122787 0.240196
vt 0.132715 0.240486
vt 0.13337 0.225009
vt 0.142103 0.240543
vt 0.114816 0.257317
vt 0.142738 0.226013
vt 0.145958 0.212313
vt 0.151052 0.226737
vt 0.154058 0.213781
vt 0.159078 0.201823
vt 0.160667 0.214922
vt 0.165476 0.203484
vt 0.171639 0.19307
vt 0.1703 0.204735
vt 0.1762 0.194559
vt 0.183284 0.185534
vt 0.180314 0.195893
vt 0.186995 0.18703
vt 0.194871 0.179203
vt 0.204146 0.17231
vt 0.191706 0.177626
vt 0.214392 0.166596
vt 0.201133 0.170487
vt 0.224346 0.161286
vt 0.21154 0.164298
vt 0.221654 0.158677
vt 0.2273062 0.1552646
vt 0.2249195 0.1523581
vt 0.218818 0.156108
vt 0.208516 0.162097
vt 0.197917 0.168688
vt 0.21577 0.153551
vt 0.222428 0.1494701
vt 0.2193475 0.1460806
vt 0.205254 0.159987
vt 0.212063 0.150646
vt 0.193634 0.166185
vt 0.182376 0.173076
vt 0.187889 0.175804
vt 0.179047 0.183881
vt 0.200154 0.156548
vt 0.206113 0.146078
vt 0.2140722 0.1406853
vt 0.2074383 0.1345751
vt 0.17294 0.181405
vt 0.165073 0.177813
vt 0.16536 0.19099
vt 0.186968 0.161912
vt 0.179278 0.156607
vt 0.192617 0.151111
vt 0.175033 0.168903
vt 0.1572 0.188121
vt 0.148404 0.184705
vt 0.150954 0.199647
vt 0.198583 0.140199
vt 0.167276 0.164107
vt 0.159267 0.158571
vt 0.156766 0.173571
vt 0.141812 0.196972
vt 0.132208 0.193776
vt 0.136704 0.210424
vt 0.148419 0.168691
vt 0.140178 0.162937
vt 0.139257 0.180555
vt 0.126948 0.208134
vt 0.117024 0.205542
vt 0.123511 0.223692
vt 0.130351 0.175682
vt 0.121825 0.170491
vt 0.122642 0.190033
vt 0.113477 0.222081
vt 0.112639 0.239588
vt 0.11337 0.186131
vt 0.103388 0.220249
vt 0.107179 0.202791
vt 0.104341 0.182496
vt 0.104477 0.257213
vt 0.1024 0.238599
vt 0.093324 0.21814
vt 0.097515 0.199908
vt 0.119568 0.27476
vt 0.10915 0.275502
vt 0.094122 0.256642
vt 0.098742 0.275786
vt 0.092159 0.237237
vt 0.088566 0.275779
vt 0.08396 0.255773
vt 0.083471 0.215608
vt 0.078903 0.275645
vt 0.082037 0.23549
vt 0.074304 0.254776
vt 0.070207 0.275585
vt 0.065605 0.253873
vt 0.072378 0.233424
vt 0.074271 0.212634
vt 0.088209 0.196738
vt 0.058216 0.253425
vt 0.063699 0.231196
vt 0.056253 0.228985
vt 0.066647 0.209414
vt 0.059995 0.205704
vt 0.054834 0.201786
vt 0.079696 0.193255
vt 0.072623 0.189634
vt 0.066698 0.185774
vt 0.062276 0.18215
vt 0.070748 0.165119
vt 0.07487 0.168105
vt 0.080734 0.171777
vt 0.087538 0.175372
vt 0.058383 0.17825
vt 0.054585 0.17346
vt 0.095617 0.178992
vt 0.113451 0.165794
vt 0.105094 0.161959
vt 0.097213 0.158478
vt 0.067129 0.162027
vt 0.076307 0.14676
vt 0.046211 0.189949
vt 0.042345 0.181178
vt 0.033581 0.193786
vt 0.03042 0.178936
vt 0.090146 0.155063
vt 0.084391 0.151926
vt 0.094442 0.136468
vt 0.080123 0.149338
vt 0.10066 0.139242
vt 0.039062 0.170945
vt 0.029013 0.161399
vt 0.089821 0.134264
vt 0.09963 0.119524
vt 0.108229 0.142366
vt 0.085627 0.132116
vt 0.081677 0.129869
vt 0.116466 0.145847
vt 0.094975 0.11774
vt 0.103801 0.103204
vt 0.124507 0.150557
vt 0.136659 0.137496
vt 0.132247 0.15664
vt 0.128838 0.131273
vt 0.143971 0.144979
vt 0.151481 0.152113
vt 0.15665 0.135723
vt 0.164036 0.143539
vt 0.177431 0.137755
vt 0.171408 0.150625
vt 0.18485 0.145051
vt 0.190199 0.132169
vt 0.1984378 0.127242
vt 0.1911533 0.1220078
vt 0.183039 0.124298
vt 0.169764 0.128941
vt 0.177696 0.113773
vt 0.1778294 0.1137664
vt 0.1776933 0.1136832
vt 0.162234 0.119001
vt 0.1576062 0.1037588
vt 0.149137 0.126678
vt 0.157464 0.103783
vt 0.1574982 0.1037011
vt 0.1555889 0.1029595
vt 0.141359 0.118554
vt 0.1433032 0.09820743
vt 0.132115 0.113261
vt 0.122946 0.109504
vt 0.1329328 0.09496379
vt 0.1241245 0.0926166
vt 0.120196 0.127154
vt 0.111852 0.124092
vt 0.104938 0.12152
vt 0.115245 0.106786
vt 0.109164 0.104828
vt 0.1171986 0.09101377
vt 0.1111294 0.08971146
vt 0.1053277 0.08845858
vt 0.098674 0.101755
vt 0.090492 0.115937
vt 0.085535 0.113916
vt 0.092966 0.100334
vt 0.09898429 0.0872518
vt 0.086726 0.098996
vt 0.09218062 0.08613029
vt 0.078281 0.097957
vt 0.082234 0.086126
vt 0.09066522 0.08593879
vt 0.08253305 0.08479197
vt 0.070572 0.087511
vt 0.07099304 0.08358267
vt 0.058326 0.092195
vt 0.0580407 0.08271699
vt 0.045485 0.089372
vt 0.05729695 0.08270747
vt 0.04344597 0.0820974
vt 0.06831 0.098494
vt 0.031757 0.087106
vt 0.03938741 0.08199714
vt 0.02996759 0.08166309
vt 0.018884 0.08532
vt 0.02349843 0.08133116
vt 0.01709476 0.08099562
vt 0.009721 0.083754
vt 0.01223159 0.08060861
vt 0.004419645 0.07991798
vt 0.003826 0.081287
vt 0.001967 0.093032
vt 0.010508 0.091505
vt 0.021822 0.094998
vt 0.012026 0.101929
vt 0.002109 0.105274
vt 0.004753 0.117157
vt 0.014776 0.111947
vt 0.034763 0.097107
vt 0.037747 0.107324
vt 0.024795 0.104909
vt 0.019064 0.122105
vt 0.009858 0.128747
vt 0.016775 0.139554
vt 0.028357 0.114988
vt 0.024507 0.13283
vt 0.047644 0.099456
vt 0.049805 0.110089
vt 0.032792 0.125158
vt 0.029927 0.144162
vt 0.023583 0.150653
vt 0.037451 0.136855
vt 0.034885 0.156076
vt 0.041314 0.117799
vt 0.058525 0.102728
vt 0.045597 0.129039
vt 0.042616 0.148644
vt 0.053475 0.120666
vt 0.058762 0.129855
vt 0.06715 0.106583
vt 0.061069 0.112492
vt 0.073105 0.109135
vt 0.066307 0.119904
vt 0.079959 0.111786
vt 0.072345 0.124254
vt 0.050639 0.139798
vt 0.055861 0.14864
vt 0.077161 0.12726
vt 0.064357 0.136623
vt 0.059675 0.154075
vt 0.047546 0.160488
vt 0.068478 0.140661
vt 0.050951 0.167668
vt 0.072488 0.143896
vt 0.06335 0.15837
vt 0.665621 0.932683
vt 0.687714 0.932363
vt 0.668533 0.947457
vt 0.644509 0.951607
vt 0.675728 0.921492
vt 0.685753 0.905212
vt 0.665053 0.916372
vt 0.697357 0.908815
vt 0.699752 0.882758
vt 0.646626 0.938785
vt 0.632131 0.938072
vt 0.619939 0.940581
vt 0.643404 0.929689
vt 0.614612 0.925188
vt 0.597329 0.932931
vt 0.656567 0.923898
vt 0.629612 0.929493
vt 0.616067 0.913398
vt 0.60117 0.914823
vt 0.640049 0.923227
vt 0.646006 0.918705
vt 0.629984 0.919944
vt 0.634103 0.912913
vt 0.641164 0.907886
vt 0.589886 0.900545
vt 0.584466 0.916299
vt 0.576775 0.90388
vt 0.581772 0.889231
vt 0.5916 0.865878
vt 0.596979 0.887857
vt 0.600241 0.871112
vt 0.601531 0.846325
vt 0.597144 0.832553
vt 0.60563 0.902414
vt 0.622323 0.906182
vt 0.605248 0.884905
vt 0.612929 0.896571
vt 0.621043 0.893494
vt 0.610967 0.828682
vt 0.613868 0.812081
vt 0.629994 0.901165
vt 0.614632 0.884203
vt 0.624853 0.884378
vt 0.630593 0.890758
vt 0.638263 0.89718
vt 0.610998 0.874447
vt 0.611969 0.865393
vt 0.606177 0.858352
vt 0.621322 0.876491
vt 0.61361 0.850764
vt 0.64391 0.893339
vt 0.648432 0.901722
vt 0.640535 0.888343
vt 0.636209 0.882592
vt 0.652593 0.886298
vt 0.630748 0.876666
vt 0.652675 0.894145
vt 0.663649 0.88444
vt 0.647183 0.879857
vt 0.639213 0.874519
vt 0.627558 0.871949
vt 0.664609 0.89463
vt 0.620961 0.869533
vt 0.624419 0.864009
vt 0.632017 0.868882
vt 0.62988 0.85987
vt 0.617358 0.858796
vt 0.638501 0.865094
vt 0.659334 0.904283
vt 0.648009 0.869843
vt 0.656732 0.876274
vt 0.655721 0.864691
vt 0.644261 0.859653
vt 0.652717 0.911767
vt 0.671599 0.905769
vt 0.675501 0.894165
vt 0.665848 0.871463
vt 0.674355 0.864526
vt 0.674128 0.881157
vt 0.688003 0.890418
vt 0.683987 0.876068
vt 0.691338 0.866363
vt 0.69332 0.849019
vt 0.708279 0.859973
vt 0.661574 0.857629
vt 0.67897 0.854171
vt 0.690274 0.829879
vt 0.706617 0.83279
vt 0.696427 0.808148
vt 0.664589 0.848266
vt 0.678485 0.84043
vt 0.648659 0.853717
vt 0.662803 0.837787
vt 0.67865 0.813454
vt 0.662586 0.797225
vt 0.678588 0.791919
vt 0.663329 0.779964
vt 0.647214 0.788687
vt 0.627878 0.798495
vt 0.672146 0.827154
vt 0.660397 0.815281
vt 0.640896 0.817842
vt 0.643859 0.804534
vt 0.653315 0.827443
vt 0.625844 0.81556
vt 0.637613 0.830499
vt 0.625131 0.827918
vt 0.615644 0.840812
vt 0.626091 0.838634
vt 0.646058 0.838231
vt 0.621673 0.847522
vt 0.633525 0.841328
vt 0.650032 0.845829
vt 0.623325 0.854749
vt 0.627527 0.846077
vt 0.637159 0.846965
vt 0.63944 0.852261
vt 0.630231 0.850754
vt 0.635311 0.855864
vt 0.576775 0.90388
vt 0.584466 0.916299
vt 0.589886 0.900545
vt 0.581772 0.889231
vt 0.597329 0.932931
vt 0.5916 0.865878
vt 0.60117 0.914823
vt 0.596979 0.887857
vt 0.600241 0.871112
vt 0.601531 0.846325
vt 0.597144 0.832553
vt 0.614612 0.925188
vt 0.616067 0.913398
vt 0.619939 0.940581
vt 0.60563 0.902414
vt 0.632131 0.938072
vt 0.644509 0.951607
vt 0.605248 0.884905
vt 0.610967 0.828682
vt 0.613868 0.812081
vt 0.612929 0.896571
vt 0.629612 0.929493
vt 0.646626 0.938785
vt 0.665621 0.932683
vt 0.668533 0.947457
vt 0.687714 0.932363
vt 0.643404 0.929689
vt 0.621043 0.893494
vt 0.622323 0.906182
vt 0.614632 0.884203
vt 0.624853 0.884378
vt 0.610998 0.874447
vt 0.611969 0.865393
vt 0.621322 0.876491
vt 0.606177 0.858352
vt 0.61361 0.850764
vt 0.634103 0.912913
vt 0.641164 0.907886
vt 0.629994 0.901165
vt 0.630593 0.890758
vt 0.629984 0.919944
vt 0.640049 0.923227
vt 0.646006 0.918705
vt 0.656567 0.923898
vt 0.665053 0.916372
vt 0.638263 0.89718
vt 0.652717 0.911767
vt 0.659334 0.904283
vt 0.648432 0.901722
vt 0.64391 0.893339
vt 0.675728 0.921492
vt 0.685753 0.905212
vt 0.697357 0.908815
vt 0.699752 0.882758
vt 0.671599 0.905769
vt 0.664609 0.89463
vt 0.675501 0.894165
vt 0.663649 0.88444
vt 0.652675 0.894145
vt 0.688003 0.890418
vt 0.652593 0.886298
vt 0.674128 0.881157
vt 0.683987 0.876068
vt 0.674355 0.864526
vt 0.691338 0.866363
vt 0.69332 0.849019
vt 0.708279 0.859973
vt 0.640535 0.888343
vt 0.636209 0.882592
vt 0.647183 0.879857
vt 0.665848 0.871463
vt 0.630748 0.876666
vt 0.656732 0.876274
vt 0.639213 0.874519
vt 0.627558 0.871949
vt 0.655721 0.864691
vt 0.648009 0.869843
vt 0.638501 0.865094
vt 0.620961 0.869533
vt 0.632017 0.868882
vt 0.62988 0.85987
vt 0.624419 0.864009
vt 0.617358 0.858796
vt 0.644261 0.859653
vt 0.661574 0.857629
vt 0.664589 0.848266
vt 0.648659 0.853717
vt 0.67897 0.854171
vt 0.63944 0.852261
vt 0.635311 0.855864
vt 0.630231 0.850754
vt 0.623325 0.854749
vt 0.650032 0.845829
vt 0.621673 0.847522
vt 0.637159 0.846965
vt 0.627527 0.846077
vt 0.646058 0.838231
vt 0.626091 0.838634
vt 0.633525 0.841328
vt 0.662803 0.837787
vt 0.637613 0.830499
vt 0.615644 0.840812
vt 0.625131 0.827918
vt 0.640896 0.817842
vt 0.678485 0.84043
vt 0.653315 0.827443
vt 0.690274 0.829879
vt 0.706617 0.83279
vt 0.696427 0.808148
vt 0.672146 0.827154
vt 0.67865 0.813454
vt 0.662586 0.797225
vt 0.678588 0.791919
vt 0.663329 0.779964
vt 0.647214 0.788687
vt 0.627878 0.798495
vt 0.660397 0.815281
vt 0.643859 0.804534
vt 0.625844 0.81556

usemtl mannequin (Instance)
usemap mannequin (Instance)
f 1/1/1 2/2/2 3/3/3
f 1/1/1 3/3/3 4/4/4
f 4/4/4 5/5/5 1/1/1
f 3/3/3 6/6/6 4/4/4
f 4/4/4 7/7/7 5/5/5
f 8/8/8 4/4/4 6/6/6
f 4/4/4 9/9/9 7/7/7
f 10/10/10 7/7/7 9/9/9
f 11/11/11 10/10/10 9/9/9
f 10/10/10 12/12/12 7/7/7
f 10/10/10 13/13/13 12/12/12
f 4/4/4 14/14/14 9/9/9
f 11/11/11 9/9/9 14/14/14
f 15/15/15 11/11/11 14/14/14
f 4/4/4 16/16/16 14/14/14
f 8/8/8 16/16/16 4/4/4
f 15/15/15 14/14/14 16/16/16
f 8/8/8 17/17/17 16/16/16
f 15/15/15 16/16/16 17/17/17
f 8/8/8 18/18/18 17/17/17
f 19/19/19 17/17/17 18/18/18
f 10/10/10 20/20/20 13/13/13
f 11/11/11 20/20/20 10/10/10
f 19/19/19 21/21/21 17/17/17
f 21/21/21 15/15/15 17/17/17
f 22/22/22 13/13/13 20/20/20
f 22/22/22 23/23/23 13/13/13
f 22/22/22 24/24/24 23/23/23
f 19/19/19 25/25/25 21/21/21
f 19/19/19 26/26/26 25/25/25
f 25/25/25 26/26/26 27/27/27
f 25/25/25 27/27/27 28/28/28
f 29/29/29 28/28/28 27/27/27
f 29/29/29 30/30/30 28/28/28
f 31/31/31 28/28/28 30/30/30
f 32/32/32 25/25/25 28/28/28
f 31/31/31 32/32/32 28/28/28
f 21/21/21 25/25/25 33/33/33
f 32/32/32 33/33/33 25/25/25
f 32/32/32 34/34/34 33/33/33
f 31/31/31 35/35/35 32/32/32
f 32/32/32 35/35/35 34/34/34
f 31/31/31 36/36/36 35/35/35
f 37/37/37 35/35/35 36/36/36
f 21/21/21 33/33/33 38/38/38
f 34/34/34 38/38/38 33/33/33
f 21/21/21 38/38/38 15/15/15
f 15/15/15 38/38/38 39/39/39
f 34/34/34 39/39/39 38/38/38
f 34/34/34 40/40/40 39/39/39
f 15/15/15 39/39/39 41/41/41
f 40/40/40 41/41/41 39/39/39
f 15/15/15 41/41/41 11/11/11
f 34/34/34 35/35/35 42/42/42
f 37/37/37 42/42/42 35/35/35
f 11/11/11 41/41/41 43/43/43
f 40/40/40 43/43/43 41/41/41
f 40/40/40 44/44/44 43/43/43
f 11/11/11 43/43/43 45/45/45
f 44/44/44 45/45/45 43/43/43
f 11/11/11 45/45/45 20/20/20
f 46/46/46 20/20/20 45/45/45
f 44/44/44 46/46/46 45/45/45
f 46/46/46 22/22/22 20/20/20
f 46/46/46 47/47/47 22/22/22
f 22/22/22 47/47/47 24/24/24
f 34/34/34 42/42/42 48/48/48
f 34/34/34 48/48/48 40/40/40
f 44/44/44 49/49/49 46/46/46
f 46/46/46 49/49/49 47/47/47
f 24/24/24 47/47/47 50/50/50
f 24/24/24 50/50/50 51/51/51
f 52/52/52 51/51/51 50/50/50
f 52/52/52 53/53/53 51/51/51
f 52/52/52 54/54/54 53/53/53
f 55/55/55 50/50/50 47/47/47
f 55/55/55 47/47/47 49/49/49
f 55/55/55 52/52/52 50/50/50
f 56/56/56 48/48/48 42/42/42
f 40/40/40 48/48/48 57/57/57
f 56/56/56 57/57/57 48/48/48
f 56/56/56 58/58/58 57/57/57
f 40/40/40 57/57/57 59/59/59
f 58/58/58 59/59/59 57/57/57
f 40/40/40 59/59/59 44/44/44
f 44/44/44 59/59/59 60/60/60
f 58/58/58 60/60/60 59/59/59
f 58/58/58 61/61/61 60/60/60
f 44/44/44 60/60/60 62/62/62
f 44/44/44 62/62/62 49/49/49
f 61/61/61 62/62/62 60/60/60
f 63/63/63 49/49/49 62/62/62
f 63/63/63 55/55/55 49/49/49
f 61/61/61 63/63/63 62/62/62
f 63/63/63 64/64/64 55/55/55
f 55/55/55 64/64/64 52/52/52
f 65/65/65 56/56/56 42/42/42
f 65/65/65 42/42/42 37/37/37
f 65/65/65 37/37/37 66/66/66
f 66/66/66 37/37/37 67/67/67
f 61/61/61 68/68/68 63/63/63
f 63/63/63 68/68/68 64/64/64
f 52/52/52 64/64/64 69/69/69
f 70/70/70 64/64/64 68/68/68
f 70/70/70 69/69/69 64/64/64
f 70/70/70 71/71/71 69/69/69
f 52/52/52 69/69/69 72/72/72
f 71/71/71 72/72/72 69/69/69
f 52/52/52 72/72/72 54/54/54
f 73/73/73 54/54/54 72/72/72
f 71/71/71 73/73/73 72/72/72
f 73/73/73 74/74/74 54/54/54
f 73/73/73 75/75/75 74/74/74
f 73/73/73 76/76/76 75/75/75
f 71/71/71 76/76/76 73/73/73
f 77/77/77 75/75/75 76/76/76
f 78/78/78 77/77/77 76/76/76
f 77/77/77 79/79/79 75/75/75
f 77/77/77 80/80/80 79/79/79
f 80/80/80 77/77/77 78/78/78
f 81/81/81 80/80/80 78/78/78
f 71/71/71 82/82/82 76/76/76
f 78/78/78 76/76/76 82/82/82
f 70/70/70 83/83/83 71/71/71
f 71/71/71 84/84/84 82/82/82
f 71/71/71 83/83/83 84/84/84
f 85/85/85 83/83/83 70/70/70
f 85/85/85 70/70/70 68/68/68
f 86/86/86 78/78/78 82/82/82
f 86/86/86 82/82/82 84/84/84
f 84/84/84 83/83/83 87/87/87
f 85/85/85 87/87/87 83/83/83
f 85/85/85 68/68/68 88/88/88
f 61/61/61 88/88/88 68/68/68
f 86/86/86 84/84/84 89/89/89
f 84/84/84 87/87/87 89/89/89
f 78/78/78 90/90/90 81/81/81
f 91/91/91 78/78/78 86/86/86
f 91/91/91 90/90/90 78/78/78
f 81/81/81 90/90/90 92/92/92
f 81/81/81 92/92/92 93/93/93
f 86/86/86 89/89/89 94/94/94
f 91/91/91 86/86/86 94/94/94
f 95/95/95 90/90/90 91/91/91
f 95/95/95 92/92/92 90/90/90
f 96/96/96 92/92/92 95/95/95
f 93/93/93 92/92/92 97/97/97
f 96/96/96 97/97/97 92/92/92
f 93/93/93 97/97/97 98/98/98
f 98/98/98 97/97/97 99/99/99
f 96/96/96 99/99/99 97/97/97
f 98/98/98 99/99/99 100/100/100
f 95/95/95 91/91/91 101/101/101
f 91/91/91 94/94/94 101/101/101
f 100/100/100 99/99/99 102/102/102
f 100/100/100 102/102/102 103/103/103
f 96/96/96 95/95/95 104/104/104
f 95/95/95 101/101/101 104/104/104
f 105/105/105 104/104/104 101/101/101
f 106/106/106 101/101/101 94/94/94
f 105/105/105 101/101/101 106/106/106
f 102/102/102 99/99/99 107/107/107
f 96/96/96 107/107/107 99/99/99
f 108/108/108 107/107/107 96/96/96
f 96/96/96 104/104/104 109/109/109
f 105/105/105 109/109/109 104/104/104
f 108/108/108 96/96/96 109/109/109
f 103/103/103 102/102/102 110/110/110
f 111/111/111 110/110/110 102/102/102
f 103/103/103 110/110/110 112/112/112
f 102/102/102 107/107/107 113/113/113
f 108/108/108 113/113/113 107/107/107
f 111/111/111 102/102/102 113/113/113
f 112/112/112 110/110/110 114/114/114
f 111/111/111 114/114/114 110/110/110
f 112/112/112 114/114/114 115/115/115
f 116/116/116 115/115/115 114/114/114
f 116/116/116 117/117/117 115/115/115
f 116/116/116 118/118/118 117/117/117
f 108/108/108 109/109/109 119/119/119
f 105/105/105 119/119/119 109/109/109
f 120/120/120 119/119/119 105/105/105
f 111/111/111 113/113/113 121/121/121
f 108/108/108 121/121/121 113/113/113
f 122/122/122 121/121/121 108/108/108
f 108/108/108 119/119/119 123/123/123
f 120/120/120 123/123/123 119/119/119
f 122/122/122 108/108/108 123/123/123
f 124/124/124 116/116/116 114/114/114
f 111/111/111 124/124/124 114/114/114
f 125/125/125 124/124/124 111/111/111
f 111/111/111 121/121/121 126/126/126
f 122/122/122 126/126/126 121/121/121
f 125/125/125 111/111/111 126/126/126
f 120/120/120 127/127/127 123/123/123
f 122/122/122 123/123/123 127/127/127
f 128/128/128 127/127/127 120/120/120
f 124/124/124 129/129/129 116/116/116
f 125/125/125 129/129/129 124/124/124
f 122/122/122 130/130/130 126/126/126
f 125/125/125 126/126/126 130/130/130
f 131/131/131 130/130/130 122/122/122
f 122/122/122 127/127/127 132/132/132
f 128/128/128 132/132/132 127/127/127
f 131/131/131 122/122/122 132/132/132
f 125/125/125 130/130/130 133/133/133
f 131/131/131 133/133/133 130/130/130
f 134/134/134 125/125/125 133/133/133
f 125/125/125 135/135/135 129/129/129
f 134/134/134 135/135/135 125/125/125
f 116/116/116 129/129/129 136/136/136
f 136/136/136 129/129/129 135/135/135
f 128/128/128 137/137/137 132/132/132
f 131/131/131 132/132/132 137/137/137
f 138/138/138 137/137/137 128/128/128
f 131/131/131 139/139/139 133/133/133
f 134/134/134 133/133/133 139/139/139
f 140/140/140 139/139/139 131/131/131
f 131/131/131 137/137/137 141/141/141
f 138/138/138 141/141/141 137/137/137
f 140/140/140 131/131/131 141/141/141
f 116/116/116 136/136/136 142/142/142
f 116/116/116 142/142/142 118/118/118
f 118/118/118 142/142/142 143/143/143
f 118/118/118 143/143/143 144/144/144
f 145/145/145 144/144/144 143/143/143
f 145/145/145 146/146/146 144/144/144
f 145/145/145 147/147/147 146/146/146
f 148/148/148 143/143/143 142/142/142
f 148/148/148 142/142/142 136/136/136
f 148/148/148 145/145/145 143/143/143
f 149/149/149 148/148/148 136/136/136
f 138/138/138 150/150/150 141/141/141
f 140/140/140 141/141/141 150/150/150
f 151/151/151 150/150/150 138/138/138
f 148/148/148 152/152/152 145/145/145
f 149/149/149 152/152/152 148/148/148
f 145/145/145 152/152/152 153/153/153
f 145/145/145 154/154/154 147/147/147
f 145/145/145 153/153/153 154/154/154
f 147/147/147 154/154/154 155/155/155
f 155/155/155 154/154/154 153/153/153
f 147/147/147 155/155/155 156/156/156
f 156/156/156 155/155/155 157/157/157
f 157/157/157 158/158/158 156/156/156
f 159/159/159 158/158/158 157/157/157
f 160/160/160 159/159/159 157/157/157
f 151/151/151 161/161/161 150/150/150
f 140/140/140 150/150/150 161/161/161
f 162/162/162 140/140/140 161/161/161
f 153/153/153 152/152/152 163/163/163
f 149/149/149 163/163/163 152/152/152
f 164/164/164 163/163/163 149/149/149
f 151/151/151 165/165/165 161/161/161
f 162/162/162 161/161/161 165/165/165
f 166/166/166 165/165/165 151/151/151
f 153/153/153 163/163/163 167/167/167
f 164/164/164 167/167/167 163/163/163
f 162/162/162 165/165/165 168/168/168
f 166/166/166 168/168/168 165/165/165
f 169/169/169 162/162/162 168/168/168
f 166/166/166 170/170/170 168/168/168
f 169/169/169 168/168/168 170/170/170
f 171/171/171 170/170/170 166/166/166
f 169/169/169 170/170/170 172/172/172
f 171/171/171 172/172/172 170/170/170
f 173/173/173 169/169/169 172/172/172
f 171/171/171 174/174/174 172/172/172
f 173/173/173 172/172/172 174/174/174
f 153/153/153 167/167/167 175/175/175
f 153/153/153 175/175/175 176/176/176
f 155/155/155 153/153/153 176/176/176
f 177/177/177 155/155/155 176/176/176
f 155/155/155 177/177/177 157/157/157
f 178/178/178 157/157/157 177/177/177
f 177/177/177 176/176/176 179/179/179
f 178/178/178 177/177/177 179/179/179
f 180/180/180 176/176/176 175/175/175
f 180/180/180 179/179/179 176/176/176
f 167/167/167 181/181/181 175/175/175
f 180/180/180 175/175/175 181/181/181
f 180/180/180 182/182/182 179/179/179
f 178/178/178 179/179/179 182/182/182
f 178/178/178 182/182/182 183/183/183
f 180/180/180 184/184/184 182/182/182
f 180/180/180 181/181/181 184/184/184
f 183/183/183 182/182/182 184/184/184
f 178/178/178 185/185/185 157/157/157
f 186/186/186 185/185/185 178/178/178
f 160/160/160 185/185/185 186/186/186
f 160/160/160 157/157/157 185/185/185
f 160/160/160 186/186/186 187/187/187
f 188/188/188 187/187/187 186/186/186
f 167/167/167 189/189/189 181/181/181
f 190/190/190 181/181/181 189/189/189
f 164/164/164 189/189/189 167/167/167
f 190/190/190 189/189/189 164/164/164
f 191/191/191 184/184/184 181/181/181
f 190/190/190 191/191/191 181/181/181
f 192/192/192 191/191/191 190/190/190
f 191/191/191 193/193/193 184/184/184
f 192/192/192 193/193/193 191/191/191
f 183/183/183 184/184/184 193/193/193
f 186/186/186 194/194/194 188/188/188
f 188/188/188 194/194/194 195/195/195
f 194/194/194 196/196/196 195/195/195
f 192/192/192 197/197/197 193/193/193
f 183/183/183 193/193/193 197/197/197
f 194/194/194 198/198/198 196/196/196
f 196/196/196 198/198/198 199/199/199
f 200/200/200 199/199/199 198/198/198
f 196/196/196 199/199/199 201/201/201
f 202/202/202 201/201/201 199/199/199
f 202/202/202 199/199/199 200/200/200
f 202/202/202 203/203/203 201/201/201
f 204/204/204 203/203/203 202/202/202
f 194/194/194 205/205/205 198/198/198
f 200/200/200 198/198/198 205/205/205
f 200/200/200 205/205/205 206/206/206
f 194/194/194 207/207/207 205/205/205
f 206/206/206 205/205/205 207/207/207
f 186/186/186 207/207/207 194/194/194
f 186/186/186 208/208/208 207/207/207
f 206/206/206 207/207/207 208/208/208
f 186/186/186 209/209/209 208/208/208
f 186/186/186 178/178/178 209/209/209
f 178/178/178 183/183/183 209/209/209
f 183/183/183 208/208/208 209/209/209
f 183/183/183 210/210/210 208/208/208
f 206/206/206 208/208/208 210/210/210
f 183/183/183 197/197/197 210/210/210
f 211/211/211 210/210/210 197/197/197
f 206/206/206 210/210/210 211/211/211
f 211/211/211 197/197/197 212/212/212
f 212/212/212 197/197/197 192/192/192
f 206/206/206 211/211/211 213/213/213
f 200/200/200 206/206/206 214/214/214
f 206/206/206 213/213/213 214/214/214
f 215/215/215 214/214/214 213/213/213
f 211/211/211 216/216/216 213/213/213
f 211/211/211 212/212/212 216/216/216
f 215/215/215 213/213/213 216/216/216
f 200/200/200 214/214/214 217/217/217
f 215/215/215 217/217/217 214/214/214
f 200/200/200 217/217/217 218/218/218
f 202/202/202 200/200/200 218/218/218
f 219/219/219 217/217/217 215/215/215
f 219/219/219 218/218/218 217/217/217
f 220/220/220 202/202/202 218/218/218
f 204/204/204 202/202/202 220/220/220
f 219/219/219 221/221/221 218/218/218
f 220/220/220 218/218/218 221/221/221
f 204/204/204 220/220/220 222/222/222
f 204/204/204 222/222/222 223/223/223
f 224/224/224 223/223/223 222/222/222
f 220/220/220 221/221/221 225/225/225
f 220/220/220 225/225/225 222/222/222
f 226/226/226 221/221/221 219/219/219
f 226/226/226 225/225/225 221/221/221
f 224/224/224 222/222/222 227/227/227
f 227/227/227 222/222/222 225/225/225
f 219/219/219 215/215/215 228/228/228
f 226/226/226 219/219/219 228/228/228
f 224/224/224 227/227/227 229/229/229
f 224/224/224 229/229/229 230/230/230
f 231/231/231 230/230/230 229/229/229
f 227/227/227 225/225/225 232/232/232
f 232/232/232 225/225/225 226/226/226
f 227/227/227 233/233/233 229/229/229
f 227/227/227 232/232/232 233/233/233
f 231/231/231 229/229/229 234/234/234
f 234/234/234 229/229/229 233/233/233
f 231/231/231 234/234/234 235/235/235
f 231/231/231 235/235/235 236/236/236
f 237/237/237 236/236/236 235/235/235
f 232/232/232 226/226/226 238/238/238
f 232/232/232 239/239/239 233/233/233
f 232/232/232 238/238/238 239/239/239
f 234/234/234 233/233/233 240/240/240
f 240/240/240 233/233/233 239/239/239
f 234/234/234 241/241/241 235/235/235
f 234/234/234 240/240/240 241/241/241
f 237/237/237 235/235/235 242/242/242
f 242/242/242 235/235/235 241/241/241
f 238/238/238 226/226/226 243/243/243
f 226/226/226 228/228/228 243/243/243
f 237/237/237 242/242/242 244/244/244
f 237/237/237 244/244/244 245/245/245
f 246/246/246 245/245/245 244/244/244
f 240/240/240 239/239/239 247/247/247
f 240/240/240 248/248/248 241/241/241
f 240/240/240 247/247/247 248/248/248
f 238/238/238 249/249/249 239/239/239
f 247/247/247 239/239/239 249/249/249
f 238/238/238 243/243/243 250/250/250
f 238/238/238 250/250/250 249/249/249
f 251/251/251 243/243/243 228/228/228
f 251/251/251 250/250/250 243/243/243
f 242/242/242 241/241/241 252/252/252
f 252/252/252 241/241/241 248/248/248
f 242/242/242 253/253/253 244/244/244
f 242/242/242 252/252/252 253/253/253
f 251/251/251 228/228/228 254/254/254
f 215/215/215 254/254/254 228/228/228
f 215/215/215 255/255/255 254/254/254
f 215/215/215 216/216/216 255/255/255
f 251/251/251 254/254/254 256/256/256
f 255/255/255 256/256/256 254/254/254
f 251/251/251 257/257/257 250/250/250
f 251/251/251 256/256/256 257/257/257
f 255/255/255 216/216/216 258/258/258
f 212/212/212 258/258/258 216/216/216
f 259/259/259 250/250/250 257/257/257
f 259/259/259 249/249/249 250/250/250
f 255/255/255 260/260/260 256/256/256
f 255/255/255 258/258/258 260/260/260
f 260/260/260 258/258/258 261/261/261
f 212/212/212 262/262/262 258/258/258
f 261/261/261 258/258/258 262/262/262
f 212/212/212 192/192/192 262/262/262
f 263/263/263 257/257/257 256/256/256
f 260/260/260 263/263/263 256/256/256
f 263/263/263 259/259/259 257/257/257
f 264/264/264 249/249/249 259/259/259
f 247/247/247 249/249/249 264/264/264
f 192/192/192 265/265/265 262/262/262
f 261/261/261 262/262/262 265/265/265
f 261/261/261 265/265/265 266/266/266
f 192/192/192 267/267/267 265/265/265
f 266/266/266 265/265/265 267/267/267
f 192/192/192 190/190/190 267/267/267
f 190/190/190 268/268/268 267/267/267
f 266/266/266 267/267/267 268/268/268
f 266/266/266 268/268/268 269/269/269
f 190/190/190 270/270/270 268/268/268
f 269/269/269 268/268/268 270/270/270
f 190/190/190 164/164/164 270/270/270
f 164/164/164 271/271/271 270/270/270
f 269/269/269 270/270/270 271/271/271
f 269/269/269 271/271/271 272/272/272
f 164/164/164 273/273/273 271/271/271
f 272/272/272 271/271/271 273/273/273
f 164/164/164 149/149/149 273/273/273
f 149/149/149 274/274/274 273/273/273
f 272/272/272 273/273/273 274/274/274
f 149/149/149 275/275/275 274/274/274
f 149/149/149 136/136/136 275/275/275
f 136/136/136 135/135/135 275/275/275
f 134/134/134 275/275/275 135/135/135
f 134/134/134 274/274/274 275/275/275
f 272/272/272 274/274/274 134/134/134
f 272/272/272 134/134/134 276/276/276
f 134/134/134 139/139/139 276/276/276
f 140/140/140 276/276/276 139/139/139
f 140/140/140 277/277/277 276/276/276
f 272/272/272 276/276/276 277/277/277
f 162/162/162 277/277/277 140/140/140
f 272/272/272 277/277/277 278/278/278
f 162/162/162 278/278/278 277/277/277
f 269/269/269 272/272/272 278/278/278
f 162/162/162 279/279/279 278/278/278
f 269/269/269 278/278/278 279/279/279
f 169/169/169 279/279/279 162/162/162
f 269/269/269 279/279/279 280/280/280
f 169/169/169 280/280/280 279/279/279
f 266/266/266 269/269/269 280/280/280
f 169/169/169 281/281/281 280/280/280
f 266/266/266 280/280/280 281/281/281
f 173/173/173 281/281/281 169/169/169
f 266/266/266 281/281/281 282/282/282
f 173/173/173 282/282/282 281/281/281
f 261/261/261 266/266/266 282/282/282
f 261/261/261 282/282/282 283/283/283
f 173/173/173 283/283/283 282/282/282
f 261/261/261 283/283/283 284/284/284
f 260/260/260 261/261/261 284/284/284
f 260/260/260 284/284/284 263/263/263
f 285/285/285 284/284/284 283/283/283
f 285/285/285 283/283/283 173/173/173
f 285/285/285 263/263/263 284/284/284
f 285/285/285 173/173/173 286/286/286
f 173/173/173 174/174/174 286/286/286
f 287/287/287 263/263/263 285/285/285
f 287/287/287 285/285/285 286/286/286
f 287/287/287 259/259/259 263/263/263
f 264/264/264 259/259/259 287/287/287
f 288/288/288 286/286/286 174/174/174
f 288/288/288 174/174/174 171/171/171
f 287/287/287 286/286/286 289/289/289
f 264/264/264 287/287/287 289/289/289
f 288/288/288 289/289/289 286/286/286
f 264/264/264 289/289/289 290/290/290
f 247/247/247 264/264/264 290/290/290
f 247/247/247 290/290/290 248/248/248
f 291/291/291 289/289/289 288/288/288
f 291/291/291 290/290/290 289/289/289
f 292/292/292 248/248/248 290/290/290
f 292/292/292 290/290/290 291/291/291
f 252/252/252 248/248/248 292/292/292
f 291/291/291 288/288/288 293/293/293
f 288/288/288 171/171/171 293/293/293
f 252/252/252 292/292/292 294/294/294
f 252/252/252 294/294/294 253/253/253
f 292/292/292 291/291/291 295/295/295
f 291/291/291 293/293/293 295/295/295
f 292/292/292 295/295/295 294/294/294
f 171/171/171 296/296/296 293/293/293
f 297/297/297 295/295/295 293/293/293
f 297/297/297 293/293/293 296/296/296
f 297/297/297 296/296/296 298/298/298
f 171/171/171 299/299/299 296/296/296
f 298/298/298 296/296/296 299/299/299
f 171/171/171 166/166/166 299/299/299
f 300/300/300 294/294/294 295/295/295
f 300/300/300 295/295/295 297/297/297
f 301/301/301 253/253/253 294/294/294
f 301/301/301 294/294/294 300/300/300
f 166/166/166 302/302/302 299/299/299
f 298/298/298 299/299/299 302/302/302
f 298/298/298 302/302/302 303/303/303
f 166/166/166 304/304/304 302/302/302
f 303/303/303 302/302/302 304/304/304
f 166/166/166 151/151/151 304/304/304
f 300/300/300 297/297/297 305/305/305
f 297/297/297 298/298/298 305/305/305
f 151/151/151 306/306/306 304/304/304
f 303/303/303 304/304/304 306/306/306
f 303/303/303 306/306/306 307/307/307
f 151/151/151 308/308/308 306/306/306
f 307/307/307 306/306/306 308/308/308
f 151/151/151 138/138/138 308/308/308
f 138/138/138 309/309/309 308/308/308
f 307/307/307 308/308/308 309/309/309
f 307/307/307 309/309/309 310/310/310
f 138/138/138 311/311/311 309/309/309
f 310/310/310 309/309/309 311/311/311
f 138/138/138 128/128/128 311/311/311
f 128/128/128 312/312/312 311/311/311
f 310/310/310 311/311/311 312/312/312
f 310/310/310 312/312/312 313/313/313
f 128/128/128 314/314/314 312/312/312
f 313/313/313 312/312/312 314/314/314
f 128/128/128 120/120/120 314/314/314
f 120/120/120 315/315/315 314/314/314
f 313/313/313 314/314/314 315/315/315
f 313/313/313 315/315/315 316/316/316
f 120/120/120 317/317/317 315/315/315
f 316/316/316 315/315/315 317/317/317
f 120/120/120 105/105/105 317/317/317
f 105/105/105 318/318/318 317/317/317
f 316/316/316 317/317/317 318/318/318
f 105/105/105 106/106/106 318/318/318
f 106/106/106 319/319/319 318/318/318
f 316/316/316 318/318/318 319/319/319
f 106/106/106 320/320/320 319/319/319
f 106/106/106 94/94/94 320/320/320
f 320/320/320 94/94/94 89/89/89
f 320/320/320 89/89/89 321/321/321
f 321/321/321 89/89/89 87/87/87
f 320/320/320 322/322/322 319/319/319
f 320/320/320 321/321/321 322/322/322
f 321/321/321 87/87/87 323/323/323
f 323/323/323 87/87/87 85/85/85
f 316/316/316 319/319/319 324/324/324
f 324/324/324 319/319/319 322/322/322
f 321/321/321 325/325/325 322/322/322
f 321/321/321 323/323/323 325/325/325
f 323/323/323 85/85/85 326/326/326
f 326/326/326 85/85/85 88/88/88
f 324/324/324 322/322/322 327/327/327
f 327/327/327 322/322/322 325/325/325
f 323/323/323 328/328/328 325/325/325
f 323/323/323 326/326/326 328/328/328
f 326/326/326 88/88/88 329/329/329
f 61/61/61 329/329/329 88/88/88
f 327/327/327 325/325/325 330/330/330
f 330/330/330 325/325/325 328/328/328
f 326/326/326 331/331/331 328/328/328
f 326/326/326 329/329/329 331/331/331
f 61/61/61 332/332/332 329/329/329
f 58/58/58 332/332/332 61/61/61
f 329/329/329 332/332/332 333/333/333
f 58/58/58 333/333/333 332/332/332
f 329/329/329 333/333/333 331/331/331
f 334/334/334 328/328/328 331/331/331
f 330/330/330 328/328/328 334/334/334
f 58/58/58 335/335/335 333/333/333
f 56/56/56 335/335/335 58/58/58
f 336/336/336 331/331/331 333/333/333
f 334/334/334 331/331/331 336/336/336
f 337/337/337 335/335/335 56/56/56
f 337/337/337 56/56/56 65/65/65
f 338/338/338 333/333/333 335/335/335
f 336/336/336 333/333/333 338/338/338
f 338/338/338 335/335/335 337/337/337
f 337/337/337 65/65/65 339/339/339
f 65/65/65 66/66/66 339/339/339
f 338/338/338 337/337/337 340/340/340
f 337/337/337 339/339/339 340/340/340
f 336/336/336 338/338/338 341/341/341
f 338/338/338 340/340/340 341/341/341
f 334/334/334 336/336/336 342/342/342
f 336/336/336 341/341/341 342/342/342
f 334/334/334 342/342/342 343/343/343
f 330/330/330 334/334/334 343/343/343
f 330/330/330 343/343/343 344/344/344
f 327/327/327 330/330/330 344/344/344
f 327/327/327 344/344/344 345/345/345
f 324/324/324 327/327/327 345/345/345
f 324/324/324 345/345/345 346/346/346
f 347/347/347 346/346/346 345/345/345
f 316/316/316 324/324/324 346/346/346
f 316/316/316 346/346/346 348/348/348
f 347/347/347 348/348/348 346/346/346
f 313/313/313 316/316/316 348/348/348
f 349/349/349 345/345/345 344/344/344
f 347/347/347 345/345/345 349/349/349
f 350/350/350 344/344/344 343/343/343
f 349/349/349 344/344/344 350/350/350
f 351/351/351 343/343/343 342/342/342
f 350/350/350 343/343/343 351/351/351
f 313/313/313 348/348/348 352/352/352
f 347/347/347 352/352/352 348/348/348
f 353/353/353 352/352/352 347/347/347
f 313/313/313 352/352/352 354/354/354
f 353/353/353 354/354/354 352/352/352
f 310/310/310 313/313/313 354/354/354
f 310/310/310 354/354/354 355/355/355
f 353/353/353 355/355/355 354/354/354
f 356/356/356 355/355/355 353/353/353
f 310/310/310 355/355/355 357/357/357
f 356/356/356 357/357/357 355/355/355
f 307/307/307 310/310/310 357/357/357
f 307/307/307 357/357/357 358/358/358
f 356/356/356 358/358/358 357/357/357
f 359/359/359 358/358/358 356/356/356
f 307/307/307 358/358/358 360/360/360
f 359/359/359 360/360/360 358/358/358
f 303/303/303 307/307/307 360/360/360
f 303/303/303 360/360/360 361/361/361
f 359/359/359 361/361/361 360/360/360
f 362/362/362 361/361/361 359/359/359
f 303/303/303 361/361/361 363/363/363
f 362/362/362 363/363/363 361/361/361
f 298/298/298 303/303/303 363/363/363
f 298/298/298 363/363/363 364/364/364
f 362/362/362 364/364/364 363/363/363
f 298/298/298 364/364/364 305/305/305
f 365/365/365 305/305/305 364/364/364
f 365/365/365 364/364/364 362/362/362
f 365/365/365 366/366/366 305/305/305
f 300/300/300 305/305/305 366/366/366
f 301/301/301 300/300/300 366/366/366
f 367/367/367 366/366/366 365/365/365
f 301/301/301 366/366/366 368/368/368
f 367/367/367 368/368/368 366/366/366
f 365/365/365 362/362/362 369/369/369
f 367/367/367 365/365/365 369/369/369
f 370/370/370 301/301/301 368/368/368
f 370/370/370 253/253/253 301/301/301
f 370/370/370 244/244/244 253/253/253
f 246/246/246 244/244/244 370/370/370
f 246/246/246 370/370/370 371/371/371
f 370/370/370 368/368/368 371/371/371
f 246/246/246 371/371/371 372/372/372
f 373/373/373 372/372/372 371/371/371
f 374/374/374 371/371/371 368/368/368
f 374/374/374 368/368/368 367/367/367
f 373/373/373 371/371/371 374/374/374
f 374/374/374 367/367/367 375/375/375
f 367/367/367 369/369/369 375/375/375
f 373/373/373 374/374/374 376/376/376
f 374/374/374 375/375/375 376/376/376
f 373/373/373 376/376/376 377/377/377
f 378/378/378 377/377/377 376/376/376
f 379/379/379 376/376/376 375/375/375
f 378/378/378 376/376/376 379/379/379
f 380/380/380 375/375/375 369/369/369
f 379/379/379 375/375/375 380/380/380
f 378/378/378 379/379/379 381/381/381
f 378/378/378 381/381/381 382/382/382
f 383/383/383 382/382/382 381/381/381
f 379/379/379 384/384/384 381/381/381
f 379/379/379 380/380/380 384/384/384
f 380/380/380 385/385/385 384/384/384
f 380/380/380 369/369/369 386/386/386
f 380/380/380 386/386/386 385/385/385
f 362/362/362 386/386/386 369/369/369
f 362/362/362 387/387/387 386/386/386
f 385/385/385 386/386/386 387/387/387
f 362/362/362 359/359/359 387/387/387
f 383/383/383 381/381/381 388/388/388
f 388/388/388 381/381/381 384/384/384
f 359/359/359 389/389/389 387/387/387
f 385/385/385 387/387/387 389/389/389
f 385/385/385 389/389/389 390/390/390
f 359/359/359 391/391/391 389/389/389
f 390/390/390 389/389/389 391/391/391
f 359/359/359 356/356/356 391/391/391
f 385/385/385 392/392/392 384/384/384
f 388/388/388 384/384/384 392/392/392
f 388/388/388 392/392/392 393/393/393
f 383/383/383 388/388/388 394/394/394
f 388/388/388 393/393/393 394/394/394
f 383/383/383 394/394/394 395/395/395
f 396/396/396 395/395/395 394/394/394
f 385/385/385 397/397/397 392/392/392
f 385/385/385 390/390/390 397/397/397
f 393/393/393 392/392/392 397/397/397
f 356/356/356 398/398/398 391/391/391
f 390/390/390 391/391/391 398/398/398
f 390/390/390 398/398/398 399/399/399
f 356/356/356 400/400/400 398/398/398
f 399/399/399 398/398/398 400/400/400
f 356/356/356 353/353/353 400/400/400
f 396/396/396 394/394/394 401/401/401
f 393/393/393 401/401/401 394/394/394
f 390/390/390 402/402/402 397/397/397
f 393/393/393 397/397/397 402/402/402
f 353/353/353 403/403/403 400/400/400
f 399/399/399 400/400/400 403/403/403
f 399/399/399 403/403/403 404/404/404
f 353/353/353 405/405/405 403/403/403
f 404/404/404 403/403/403 405/405/405
f 353/353/353 347/347/347 405/405/405
f 347/347/347 406/406/406 405/405/405
f 404/404/404 405/405/405 406/406/406
f 347/347/347 349/349/349 406/406/406
f 349/349/349 407/407/407 406/406/406
f 404/404/404 406/406/406 407/407/407
f 349/349/349 350/350/350 407/407/407
f 390/390/390 408/408/408 402/402/402
f 390/390/390 399/399/399 408/408/408
f 393/393/393 402/402/402 409/409/409
f 409/409/409 402/402/402 408/408/408
f 350/350/350 410/410/410 407/407/407
f 350/350/350 351/351/351 410/410/410
f 399/399/399 411/411/411 408/408/408
f 409/409/409 408/408/408 411/411/411
f 409/409/409 411/411/411 412/412/412
f 399/399/399 413/413/413 411/411/411
f 399/399/399 404/404/404 413/413/413
f 412/412/412 411/411/411 413/413/413
f 393/393/393 409/409/409 414/414/414
f 393/393/393 414/414/414 401/401/401
f 404/404/404 407/407/407 415/415/415
f 415/415/415 407/407/407 410/410/410
f 404/404/404 416/416/416 413/413/413
f 412/412/412 413/413/413 416/416/416
f 404/404/404 415/415/415 416/416/416
f 415/415/415 417/417/417 416/416/416
f 412/412/412 416/416/416 417/417/417
f 415/415/415 410/410/410 418/418/418
f 415/415/415 418/418/418 417/417/417
f 414/414/414 409/409/409 419/419/419
f 409/409/409 412/412/412 419/419/419
f 414/414/414 420/420/420 401/401/401
f 396/396/396 401/401/401 420/420/420
f 396/396/396 420/420/420 421/421/421
f 422/422/422 421/421/421 420/420/420
f 414/414/414 423/423/423 420/420/420
f 422/422/422 420/420/420 423/423/423
f 414/414/414 419/419/419 423/423/423
f 423/423/423 424/424/424 422/422/422
f 423/423/423 425/425/425 424/424/424
f 425/425/425 423/423/423 419/419/419
f 425/425/425 426/426/426 424/424/424
f 425/425/425 427/427/427 426/426/426
f 425/425/425 419/419/419 428/428/428
f 427/427/427 425/425/425 428/428/428
f 412/412/412 428/428/428 419/419/419
f 428/428/428 429/429/429 427/427/427
f 412/412/412 430/430/430 428/428/428
f 412/412/412 417/417/417 430/430/430
f 428/428/428 431/431/431 429/429/429
f 430/430/430 431/431/431 428/428/428
f 432/432/432 429/429/429 431/431/431
f 432/432/432 433/433/433 429/429/429
f 432/432/432 434/434/434 433/433/433
f 430/430/430 417/417/417 435/435/435
f 418/418/418 435/435/435 417/417/417
f 430/430/430 436/436/436 431/431/431
f 436/436/436 432/432/432 431/431/431
f 430/430/430 435/435/435 436/436/436
f 418/418/418 437/437/437 435/435/435
f 436/436/436 435/435/435 438/438/438
f 437/437/437 438/438/438 435/435/435
f 436/436/436 439/439/439 432/432/432
f 436/436/436 438/438/438 439/439/439
f 440/440/440 439/439/439 438/438/438
f 432/432/432 439/439/439 441/441/441
f 440/440/440 441/441/441 439/439/439
f 440/440/440 442/442/442 441/441/441
f 432/432/432 441/441/441 443/443/443
f 432/432/432 443/443/443 434/434/434
f 442/442/442 443/443/443 441/441/441
f 434/434/434 443/443/443 444/444/444
f 442/442/442 444/444/444 443/443/443
f 442/442/442 445/445/445 444/444/444
f 434/434/434 444/444/444 446/446/446
f 445/445/445 446/446/446 444/444/444
f 445/445/445 447/447/447 446/446/446
f 445/445/445 448/448/448 447/447/447
f 437/437/437 449/449/449 438/438/438
f 449/449/449 440/440/440 438/438/438
f 445/445/445 450/450/450 448/448/448
f 448/448/448 450/450/450 451/451/451
f 452/452/452 451/451/451 450/450/450
f 452/452/452 453/453/453 451/451/451
f 448/448/448 451/451/451 454/454/454
f 453/453/453 454/454/454 451/451/451
f 453/453/453 455/455/455 454/454/454
f 445/445/445 456/456/456 450/450/450
f 452/452/452 450/450/450 456/456/456
f 457/457/457 452/452/452 456/456/456
f 445/445/445 458/458/458 456/456/456
f 457/457/457 456/456/456 458/458/458
f 442/442/442 458/458/458 445/445/445
f 442/442/442 459/459/459 458/458/458
f 457/457/457 458/458/458 459/459/459
f 460/460/460 457/457/457 459/459/459
f 442/442/442 461/461/461 459/459/459
f 460/460/460 459/459/459 461/461/461
f 440/440/440 461/461/461 442/442/442
f 440/440/440 462/462/462 461/461/461
f 460/460/460 461/461/461 462/462/462
f 463/463/463 460/460/460 462/462/462
f 440/440/440 464/464/464 462/462/462
f 463/463/463 462/462/462 464/464/464
f 449/449/449 464/464/464 440/440/440
f 449/449/449 465/465/465 464/464/464
f 463/463/463 464/464/464 465/465/465
f 449/449/449 466/466/466 465/465/465
f 437/437/437 466/466/466 449/449/449
f 437/437/437 467/467/467 466/466/466
f 418/418/418 467/467/467 437/437/437
f 418/418/418 410/410/410 467/467/467
f 351/351/351 467/467/467 410/410/410
f 351/351/351 468/468/468 467/467/467
f 468/468/468 466/466/466 467/467/467
f 351/351/351 342/342/342 468/468/468
f 468/468/468 342/342/342 341/341/341
f 468/468/468 469/469/469 466/466/466
f 468/468/468 341/341/341 469/469/469
f 469/469/469 465/465/465 466/466/466
f 469/469/469 341/341/341 340/340/340
f 469/469/469 470/470/470 465/465/465
f 469/469/469 340/340/340 470/470/470
f 470/470/470 463/463/463 465/465/465
f 470/470/470 340/340/340 339/339/339
f 470/470/470 339/339/339 471/471/471
f 470/470/470 471/471/471 463/463/463
f 66/66/66 471/471/471 339/339/339
f 463/463/463 471/471/471 472/472/472
f 66/66/66 472/472/472 471/471/471
f 66/66/66 473/473/473 472/472/472
f 463/463/463 472/472/472 474/474/474
f 473/473/473 474/474/474 472/472/472
f 463/463/463 474/474/474 460/460/460
f 460/460/460 474/474/474 475/475/475
f 473/473/473 475/475/475 474/474/474
f 473/473/473 476/476/476 475/475/475
f 460/460/460 475/475/475 477/477/477
f 476/476/476 477/477/477 475/475/475
f 460/460/460 477/477/477 457/457/457
f 457/457/457 477/477/477 478/478/478
f 476/476/476 478/478/478 477/477/477
f 66/66/66 479/479/479 473/473/473
f 480/480/480 473/473/473 479/479/479
f 66/66/66 67/67/67 479/479/479
f 480/480/480 479/479/479 67/67/67
f 480/480/480 67/67/67 481/481/481
f 480/480/480 481/481/481 482/482/482
f 457/457/457 478/478/478 483/483/483
f 457/457/457 483/483/483 452/452/452
f 484/484/484 483/483/483 478/478/478
f 452/452/452 483/483/483 484/484/484
f 473/473/473 485/485/485 476/476/476
f 480/480/480 485/485/485 473/473/473
f 480/480/480 482/482/482 486/486/486
f 487/487/487 486/486/486 482/482/482
f 488/488/488 485/485/485 480/480/480
f 488/488/488 476/476/476 485/485/485
f 488/488/488 480/480/480 486/486/486
f 476/476/476 489/489/489 478/478/478
f 484/484/484 478/478/478 489/489/489
f 484/484/484 489/489/489 490/490/490
f 476/476/476 491/491/491 489/489/489
f 488/488/488 491/491/491 476/476/476
f 490/490/490 489/489/489 491/491/491
f 452/452/452 484/484/484 492/492/492
f 452/452/452 492/492/492 453/453/453
f 493/493/493 488/488/488 486/486/486
f 493/493/493 491/491/491 488/488/488
f 487/487/487 494/494/494 486/486/486
f 493/493/493 486/486/486 494/494/494
f 492/492/492 484/484/484 495/495/495
f 484/484/484 490/490/490 495/495/495
f 487/487/487 496/496/496 494/494/494
f 487/487/487 497/497/497 496/496/496
f 498/498/498 496/496/496 497/497/497
f 499/499/499 494/494/494 496/496/496
f 499/499/499 493/493/493 494/494/494
f 493/493/493 500/500/500 491/491/491
f 490/490/490 491/491/491 500/500/500
f 501/501/501 500/500/500 493/493/493
f 501/501/501 493/493/493 499/499/499
f 490/490/490 500/500/500 501/501/501
f 498/498/498 502/502/502 496/496/496
f 499/499/499 496/496/496 502/502/502
f 492/492/492 495/495/495 503/503/503
f 453/453/453 492/492/492 503/503/503
f 501/501/501 499/499/499 504/504/504
f 499/499/499 502/502/502 504/504/504
f 505/505/505 502/502/502 498/498/498
f 505/505/505 498/498/498 506/506/506
f 505/505/505 506/506/506 507/507/507
f 508/508/508 502/502/502 505/505/505
f 508/508/508 504/504/504 502/502/502
f 509/509/509 504/504/504 508/508/508
f 501/501/501 504/504/504 510/510/510
f 509/509/509 510/510/510 504/504/504
f 505/505/505 507/507/507 511/511/511
f 508/508/508 505/505/505 511/511/511
f 512/512/512 501/501/501 510/510/510
f 490/490/490 501/501/501 512/512/512
f 509/509/509 513/513/513 510/510/510
f 512/512/512 510/510/510 513/513/513
f 490/490/490 512/512/512 514/514/514
f 490/490/490 514/514/514 495/495/495
f 512/512/512 515/515/515 514/514/514
f 512/512/512 513/513/513 515/515/515
f 513/513/513 516/516/516 515/515/515
f 517/517/517 495/495/495 514/514/514
f 517/517/517 514/514/514 515/515/515
f 517/517/517 503/503/503 495/495/495
f 517/517/517 515/515/515 518/518/518
f 516/516/516 518/518/518 515/515/515
f 517/517/517 519/519/519 503/503/503
f 517/517/517 518/518/518 519/519/519
f 453/453/453 503/503/503 519/519/519
f 520/520/520 519/519/519 518/518/518
f 516/516/516 520/520/520 518/518/518
f 453/453/453 519/519/519 521/521/521
f 520/520/520 521/521/521 519/519/519
f 455/455/455 453/453/453 521/521/521
f 521/521/521 522/522/522 455/455/455
f 523/523/523 522/522/522 521/521/521
f 523/523/523 521/521/521 520/520/520
f 523/523/523 520/520/520 524/524/524
f 524/524/524 520/520/520 516/516/516
f 524/524/524 516/516/516 525/525/525
f 525/525/525 516/516/516 526/526/526
f 526/526/526 527/527/527 525/525/525
f 527/527/527 526/526/526 528/528/528
f 516/516/516 529/529/529 526/526/526
f 513/513/513 529/529/529 516/516/516
f 509/509/509 529/529/529 513/513/513
f 526/526/526 529/529/529 509/509/509
f 528/528/528 526/526/526 530/530/530
f 530/530/530 531/531/531 528/528/528
f 532/532/532 531/531/531 530/530/530
f 526/526/526 509/509/509 533/533/533
f 526/526/526 533/533/533 530/530/530
f 532/532/532 530/530/530 534/534/534
f 534/534/534 535/535/535 532/532/532
f 536/536/536 535/535/535 534/534/534
f 509/509/509 537/537/537 533/533/533
f 509/509/509 508/508/508 537/537/537
f 508/508/508 511/511/511 537/537/537
f 538/538/538 530/530/530 533/533/533
f 538/538/538 533/533/533 537/537/537
f 538/538/538 537/537/537 511/511/511
f 530/530/530 538/538/538 534/534/534
f 536/536/536 534/534/534 539/539/539
f 539/539/539 540/540/540 536/536/536
f 539/539/539 541/541/541 540/540/540
f 539/539/539 542/542/542 541/541/541
f 539/539/539 543/543/543 542/542/542
f 534/534/534 544/544/544 539/539/539
f 538/538/538 544/544/544 534/534/534
f 539/539/539 544/544/544 543/543/543
f 538/538/538 511/511/511 545/545/545
f 538/538/538 545/545/545 544/544/544
f 545/545/545 543/543/543 544/544/544
f 545/545/545 511/511/511 507/507/507
f 545/545/545 546/546/546 543/543/543
f 545/545/545 507/507/507 546/546/546
f 547/547/547 548/548/548 549/549/549
f 548/548/548 547/547/547 550/550/550
f 551/551/551 548/548/548 550/550/550
f 550/550/550 552/552/552 551/551/551
f 552/552/552 550/550/550 553/553/553
f 554/554/554 551/551/551 552/552/552
f 552/552/552 553/553/553 555/555/555
f 556/556/556 555/555/555 553/553/553
f 557/557/557 555/555/555 556/556/556
f 556/556/556 553/553/553 558/558/558
f 556/556/556 558/558/558 559/559/559
f 552/552/552 555/555/555 560/560/560
f 557/557/557 560/560/560 555/555/555
f 561/561/561 560/560/560 557/557/557
f 552/552/552 560/560/560 562/562/562
f 554/554/554 552/552/552 562/562/562
f 561/561/561 562/562/562 560/560/560
f 554/554/554 562/562/562 563/563/563
f 561/561/561 563/563/563 562/562/562
f 554/554/554 563/563/563 564/564/564
f 565/565/565 564/564/564 563/563/563
f 556/556/556 559/559/559 566/566/566
f 557/557/557 556/556/556 566/566/566
f 565/565/565 563/563/563 567/567/567
f 567/567/567 563/563/563 561/561/561
f 568/568/568 566/566/566 559/559/559
f 568/568/568 559/559/559 569/569/569
f 568/568/568 569/569/569 570/570/570
f 565/565/565 567/567/567 571/571/571
f 565/565/565 571/571/571 572/572/572
f 571/571/571 573/573/573 572/572/572
f 571/571/571 574/574/574 573/573/573
f 575/575/575 573/573/573 574/574/574
f 575/575/575 574/574/574 576/576/576
f 577/577/577 576/576/576 574/574/574
f 578/578/578 574/574/574 571/571/571
f 577/577/577 574/574/574 578/578/578
f 567/567/567 579/579/579 571/571/571
f 578/578/578 571/571/571 579/579/579
f 578/578/578 579/579/579 580/580/580
f 577/577/577 578/578/578 581/581/581
f 578/578/578 580/580/580 581/581/581
f 577/577/577 581/581/581 582/582/582
f 583/583/583 582/582/582 581/581/581
f 567/567/567 584/584/584 579/579/579
f 580/580/580 579/579/579 584/584/584
f 567/567/567 561/561/561 584/584/584
f 561/561/561 585/585/585 584/584/584
f 580/580/580 584/584/584 585/585/585
f 580/580/580 585/585/585 586/586/586
f 561/561/561 587/587/587 585/585/585
f 586/586/586 585/585/585 587/587/587
f 561/561/561 557/557/557 587/587/587
f 580/580/580 588/588/588 581/581/581
f 583/583/583 581/581/581 588/588/588
f 557/557/557 589/589/589 587/587/587
f 586/586/586 587/587/587 589/589/589
f 586/586/586 589/589/589 590/590/590
f 557/557/557 591/591/591 589/589/589
f 590/590/590 589/589/589 591/591/591
f 557/557/557 566/566/566 591/591/591
f 592/592/592 591/591/591 566/566/566
f 590/590/590 591/591/591 592/592/592
f 592/592/592 566/566/566 568/568/568
f 592/592/592 568/568/568 593/593/593
f 568/568/568 570/570/570 593/593/593
f 580/580/580 594/594/594 588/588/588
f 580/580/580 586/586/586 594/594/594
f 590/590/590 592/592/592 595/595/595
f 592/592/592 593/593/593 595/595/595
f 570/570/570 596/596/596 593/593/593
f 570/570/570 597/597/597 596/596/596
f 598/598/598 596/596/596 597/597/597
f 598/598/598 597/597/597 599/599/599
f 598/598/598 599/599/599 600/600/600
f 601/601/601 593/593/593 596/596/596
f 601/601/601 595/595/595 593/593/593
f 601/601/601 596/596/596 598/598/598
f 602/602/602 588/588/588 594/594/594
f 586/586/586 603/603/603 594/594/594
f 602/602/602 594/594/594 603/603/603
f 602/602/602 603/603/603 604/604/604
f 586/586/586 605/605/605 603/603/603
f 604/604/604 603/603/603 605/605/605
f 586/586/586 590/590/590 605/605/605
f 590/590/590 606/606/606 605/605/605
f 604/604/604 605/605/605 606/606/606
f 604/604/604 606/606/606 607/607/607
f 590/590/590 608/608/608 606/606/606
f 590/590/590 595/595/595 608/608/608
f 607/607/607 606/606/606 608/608/608
f 609/609/609 608/608/608 595/595/595
f 609/609/609 595/595/595 601/601/601
f 607/607/607 608/608/608 609/609/609
f 609/609/609 601/601/601 610/610/610
f 601/601/601 598/598/598 610/610/610
f 611/611/611 588/588/588 602/602/602
f 611/611/611 583/583/583 588/588/588
f 611/611/611 612/612/612 583/583/583
f 612/612/612 613/613/613 583/583/583
f 607/607/607 609/609/609 614/614/614
f 609/609/609 610/610/610 614/614/614
f 598/598/598 615/615/615 610/610/610
f 616/616/616 614/614/614 610/610/610
f 616/616/616 610/610/610 615/615/615
f 616/616/616 615/615/615 617/617/617
f 598/598/598 618/618/618 615/615/615
f 617/617/617 615/615/615 618/618/618
f 598/598/598 600/600/600 618/618/618
f 619/619/619 618/618/618 600/600/600
f 617/617/617 618/618/618 619/619/619
f 619/619/619 600/600/600 620/620/620
f 619/619/619 620/620/620 621/621/621
f 619/619/619 621/621/621 622/622/622
f 617/617/617 619/619/619 622/622/622
f 623/623/623 622/622/622 621/621/621
f 624/624/624 622/622/622 623/623/623
f 623/623/623 621/621/621 625/625/625
f 623/623/623 625/625/625 626/626/626
f 624/624/624 623/623/623 626/626/626
f 624/624/624 626/626/626 627/627/627
f 617/617/617 622/622/622 628/628/628
f 624/624/624 628/628/628 622/622/622
f 616/616/616 617/617/617 629/629/629
f 617/617/617 628/628/628 630/630/630
f 617/617/617 630/630/630 629/629/629
f 631/631/631 616/616/616 629/629/629
f 631/631/631 614/614/614 616/616/616
f 632/632/632 628/628/628 624/624/624
f 632/632/632 630/630/630 628/628/628
f 630/630/630 633/633/633 629/629/629
f 631/631/631 629/629/629 633/633/633
f 631/631/631 634/634/634 614/614/614
f 607/607/607 614/614/614 634/634/634
f 632/632/632 635/635/635 630/630/630
f 630/630/630 635/635/635 633/633/633
f 627/627/627 636/636/636 624/624/624
f 637/637/637 632/632/632 624/624/624
f 637/637/637 624/624/624 636/636/636
f 627/627/627 638/638/638 636/636/636
f 627/627/627 639/639/639 638/638/638
f 632/632/632 640/640/640 635/635/635
f 637/637/637 640/640/640 632/632/632
f 641/641/641 637/637/637 636/636/636
f 641/641/641 636/636/636 638/638/638
f 642/642/642 641/641/641 638/638/638
f 639/639/639 643/643/643 638/638/638
f 642/642/642 638/638/638 643/643/643
f 639/639/639 644/644/644 643/643/643
f 644/644/644 645/645/645 643/643/643
f 642/642/642 643/643/643 645/645/645
f 644/644/644 646/646/646 645/645/645
f 641/641/641 647/647/647 637/637/637
f 637/637/637 647/647/647 640/640/640
f 646/646/646 648/648/648 645/645/645
f 646/646/646 649/649/649 648/648/648
f 642/642/642 645/645/645 650/650/650
f 648/648/648 650/650/650 645/645/645
f 651/651/651 642/642/642 650/650/650
f 642/642/642 652/652/652 641/641/641
f 641/641/641 652/652/652 647/647/647
f 653/653/653 647/647/647 652/652/652
f 642/642/642 654/654/654 652/652/652
f 651/651/651 654/654/654 642/642/642
f 653/653/653 652/652/652 654/654/654
f 655/655/655 640/640/640 647/647/647
f 653/653/653 655/655/655 647/647/647
f 649/649/649 656/656/656 648/648/648
f 657/657/657 648/648/648 656/656/656
f 649/649/649 658/658/658 656/656/656
f 648/648/648 659/659/659 650/650/650
f 651/651/651 650/650/650 659/659/659
f 657/657/657 659/659/659 648/648/648
f 658/658/658 660/660/660 656/656/656
f 657/657/657 656/656/656 660/660/660
f 658/658/658 661/661/661 660/660/660
f 662/662/662 660/660/660 661/661/661
f 662/662/662 661/661/661 663/663/663
f 662/662/662 663/663/663 664/664/664
f 651/651/651 659/659/659 665/665/665
f 657/657/657 665/665/665 659/659/659
f 666/666/666 651/651/651 665/665/665
f 657/657/657 660/660/660 667/667/667
f 667/667/667 660/660/660 662/662/662
f 668/668/668 657/657/657 667/667/667
f 657/657/657 669/669/669 665/665/665
f 666/666/666 665/665/665 669/669/669
f 668/668/668 669/669/669 657/657/657
f 667/667/667 662/662/662 670/670/670
f 668/668/668 667/667/667 670/670/670
f 666/666/666 669/669/669 671/671/671
f 668/668/668 671/671/671 669/669/669
f 672/672/672 666/666/666 671/671/671
f 668/668/668 673/673/673 671/671/671
f 672/672/672 671/671/671 673/673/673
f 674/674/674 673/673/673 668/668/668
f 668/668/668 670/670/670 675/675/675
f 674/674/674 668/668/668 675/675/675
f 662/662/662 676/676/676 670/670/670
f 676/676/676 675/675/675 670/670/670
f 672/672/672 673/673/673 677/677/677
f 674/674/674 677/677/677 673/673/673
f 678/678/678 672/672/672 677/677/677
f 662/662/662 679/679/679 676/676/676
f 662/662/662 664/664/664 679/679/679
f 664/664/664 680/680/680 679/679/679
f 664/664/664 681/681/681 680/680/680
f 682/682/682 680/680/680 681/681/681
f 682/682/682 681/681/681 683/683/683
f 682/682/682 683/683/683 684/684/684
f 685/685/685 679/679/679 680/680/680
f 685/685/685 676/676/676 679/679/679
f 685/685/685 680/680/680 682/682/682
f 686/686/686 676/676/676 685/685/685
f 674/674/674 687/687/687 677/677/677
f 678/678/678 677/677/677 687/687/687
f 688/688/688 687/687/687 674/674/674
f 685/685/685 682/682/682 689/689/689
f 686/686/686 685/685/685 689/689/689
f 682/682/682 690/690/690 689/689/689
f 682/682/682 684/684/684 691/691/691
f 682/682/682 691/691/691 690/690/690
f 684/684/684 692/692/692 691/691/691
f 692/692/692 690/690/690 691/691/691
f 684/684/684 693/693/693 692/692/692
f 686/686/686 694/694/694 676/676/676
f 676/676/676 694/694/694 675/675/675
f 674/674/674 675/675/675 694/694/694
f 674/674/674 694/694/694 695/695/695
f 688/688/688 674/674/674 695/695/695
f 686/686/686 695/695/695 694/694/694
f 688/688/688 696/696/696 687/687/687
f 678/678/678 687/687/687 696/696/696
f 697/697/697 678/678/678 696/696/696
f 686/686/686 698/698/698 695/695/695
f 688/688/688 695/695/695 698/698/698
f 699/699/699 698/698/698 686/686/686
f 697/697/697 696/696/696 700/700/700
f 688/688/688 700/700/700 696/696/696
f 701/701/701 700/700/700 688/688/688
f 688/688/688 698/698/698 702/702/702
f 699/699/699 702/702/702 698/698/698
f 701/701/701 688/688/688 702/702/702
f 699/699/699 686/686/686 703/703/703
f 686/686/686 689/689/689 703/703/703
f 690/690/690 703/703/703 689/689/689
f 697/697/697 700/700/700 704/704/704
f 701/701/701 704/704/704 700/700/700
f 705/705/705 697/697/697 704/704/704
f 701/701/701 702/702/702 706/706/706
f 699/699/699 706/706/706 702/702/702
f 707/707/707 706/706/706 699/699/699
f 699/699/699 703/703/703 708/708/708
f 690/690/690 708/708/708 703/703/703
f 705/705/705 704/704/704 709/709/709
f 701/701/701 709/709/709 704/704/704
f 710/710/710 709/709/709 701/701/701
f 701/701/701 706/706/706 711/711/711
f 707/707/707 711/711/711 706/706/706
f 710/710/710 701/701/701 711/711/711
f 707/707/707 699/699/699 712/712/712
f 699/699/699 708/708/708 712/712/712
f 708/708/708 713/713/713 712/712/712
f 707/707/707 712/712/712 713/713/713
f 690/690/690 714/714/714 708/708/708
f 708/708/708 714/714/714 713/713/713
f 690/690/690 715/715/715 714/714/714
f 692/692/692 715/715/715 690/690/690
f 705/705/705 709/709/709 716/716/716
f 710/710/710 716/716/716 709/709/709
f 717/717/717 705/705/705 716/716/716
f 710/710/710 711/711/711 718/718/718
f 707/707/707 718/718/718 711/711/711
f 719/719/719 718/718/718 707/707/707
f 720/720/720 713/713/713 714/714/714
f 720/720/720 714/714/714 715/715/715
f 721/721/721 715/715/715 692/692/692
f 721/721/721 692/692/692 693/693/693
f 707/707/707 713/713/713 722/722/722
f 719/719/719 707/707/707 722/722/722
f 722/722/722 713/713/713 723/723/723
f 720/720/720 723/723/723 713/713/713
f 720/720/720 715/715/715 724/724/724
f 721/721/721 724/724/724 715/715/715
f 725/725/725 724/724/724 721/721/721
f 693/693/693 726/726/726 721/721/721
f 725/725/725 721/721/721 726/726/726
f 693/693/693 727/727/727 726/726/726
f 728/728/728 726/726/726 727/727/727
f 729/729/729 726/726/726 728/728/728
f 720/720/720 724/724/724 730/730/730
f 720/720/720 730/730/730 723/723/723
f 725/725/725 730/730/730 724/724/724
f 731/731/731 723/723/723 730/730/730
f 725/725/725 731/731/731 730/730/730
f 722/722/722 723/723/723 732/732/732
f 731/731/731 732/732/732 723/723/723
f 719/719/719 722/722/722 732/732/732
f 729/729/729 733/733/733 726/726/726
f 725/725/725 726/726/726 733/733/733
f 729/729/729 734/734/734 733/733/733
f 734/734/734 725/725/725 733/733/733
f 729/729/729 735/735/735 734/734/734
f 734/734/734 735/735/735 736/736/736
f 735/735/735 737/737/737 736/736/736
f 737/737/737 738/738/738 736/736/736
f 736/736/736 738/738/738 739/739/739
f 725/725/725 740/740/740 731/731/731
f 734/734/734 740/740/740 725/725/725
f 734/734/734 741/741/741 740/740/740
f 731/731/731 740/740/740 741/741/741
f 731/731/731 742/742/742 732/732/732
f 719/719/719 732/732/732 742/742/742
f 736/736/736 743/743/743 734/734/734
f 734/734/734 743/743/743 741/741/741
f 744/744/744 741/741/741 743/743/743
f 731/731/731 741/741/741 745/745/745
f 731/731/731 745/745/745 742/742/742
f 744/744/744 745/745/745 741/741/741
f 736/736/736 746/746/746 743/743/743
f 744/744/744 743/743/743 746/746/746
f 747/747/747 744/744/744 746/746/746
f 736/736/736 748/748/748 746/746/746
f 736/736/736 739/739/739 748/748/748
f 747/747/747 746/746/746 748/748/748
f 739/739/739 749/749/749 748/748/748
f 747/747/747 748/748/748 749/749/749
f 739/739/739 750/750/750 749/749/749
f 751/751/751 749/749/749 750/750/750
f 751/751/751 747/747/747 749/749/749
f 751/751/751 750/750/750 752/752/752
f 753/753/753 751/751/751 752/752/752
f 754/754/754 742/742/742 745/745/745
f 744/744/744 754/754/754 745/745/745
f 754/754/754 755/755/755 742/742/742
f 755/755/755 719/719/719 742/742/742
f 753/753/753 756/756/756 751/751/751
f 751/751/751 757/757/757 747/747/747
f 756/756/756 757/757/757 751/751/751
f 753/753/753 758/758/758 756/756/756
f 753/753/753 759/759/759 758/758/758
f 760/760/760 758/758/758 759/759/759
f 747/747/747 761/761/761 744/744/744
f 744/744/744 762/762/762 754/754/754
f 744/744/744 761/761/761 762/762/762
f 763/763/763 762/762/762 761/761/761
f 747/747/747 764/764/764 761/761/761
f 747/747/747 757/757/757 764/764/764
f 763/763/763 761/761/761 764/764/764
f 754/754/754 762/762/762 765/765/765
f 763/763/763 765/765/765 762/762/762
f 754/754/754 765/765/765 755/755/755
f 766/766/766 764/764/764 757/757/757
f 766/766/766 763/763/763 764/764/764
f 756/756/756 767/767/767 757/757/757
f 766/766/766 757/757/757 767/767/767
f 756/756/756 758/758/758 768/768/768
f 756/756/756 768/768/768 767/767/767
f 769/769/769 766/766/766 767/767/767
f 769/769/769 767/767/767 768/768/768
f 770/770/770 768/768/768 758/758/758
f 760/760/760 770/770/770 758/758/758
f 766/766/766 771/771/771 763/763/763
f 769/769/769 771/771/771 766/766/766
f 770/770/770 772/772/772 768/768/768
f 772/772/772 769/769/769 768/768/768
f 760/760/760 773/773/773 770/770/770
f 760/760/760 774/774/774 773/773/773
f 775/775/775 773/773/773 774/774/774
f 770/770/770 773/773/773 776/776/776
f 770/770/770 776/776/776 772/772/772
f 775/775/775 777/777/777 773/773/773
f 777/777/777 776/776/776 773/773/773
f 775/775/775 778/778/778 777/777/777
f 775/775/775 779/779/779 778/778/778
f 780/780/780 778/778/778 779/779/779
f 772/772/772 781/781/781 769/769/769
f 772/772/772 776/776/776 782/782/782
f 772/772/772 782/782/782 781/781/781
f 777/777/777 783/783/783 776/776/776
f 783/783/783 782/782/782 776/776/776
f 777/777/777 778/778/778 784/784/784
f 777/777/777 784/784/784 783/783/783
f 780/780/780 785/785/785 778/778/778
f 785/785/785 784/784/784 778/778/778
f 781/781/781 786/786/786 769/769/769
f 769/769/769 786/786/786 771/771/771
f 780/780/780 787/787/787 785/785/785
f 780/780/780 788/788/788 787/787/787
f 789/789/789 787/787/787 788/788/788
f 783/783/783 790/790/790 782/782/782
f 783/783/783 784/784/784 791/791/791
f 783/783/783 791/791/791 790/790/790
f 781/781/781 782/782/782 792/792/792
f 790/790/790 792/792/792 782/782/782
f 781/781/781 793/793/793 786/786/786
f 781/781/781 792/792/792 793/793/793
f 794/794/794 771/771/771 786/786/786
f 794/794/794 786/786/786 793/793/793
f 785/785/785 795/795/795 784/784/784
f 795/795/795 791/791/791 784/784/784
f 785/785/785 787/787/787 796/796/796
f 785/785/785 796/796/796 795/795/795
f 794/794/794 797/797/797 771/771/771
f 763/763/763 771/771/771 797/797/797
f 763/763/763 797/797/797 798/798/798
f 763/763/763 798/798/798 765/765/765
f 794/794/794 799/799/799 797/797/797
f 798/798/798 797/797/797 799/799/799
f 794/794/794 793/793/793 800/800/800
f 794/794/794 800/800/800 799/799/799
f 798/798/798 801/801/801 765/765/765
f 755/755/755 765/765/765 801/801/801
f 802/802/802 800/800/800 793/793/793
f 802/802/802 793/793/793 792/792/792
f 798/798/798 799/799/799 803/803/803
f 798/798/798 803/803/803 801/801/801
f 803/803/803 804/804/804 801/801/801
f 755/755/755 801/801/801 805/805/805
f 804/804/804 805/805/805 801/801/801
f 755/755/755 805/805/805 719/719/719
f 806/806/806 799/799/799 800/800/800
f 803/803/803 799/799/799 806/806/806
f 806/806/806 800/800/800 802/802/802
f 719/719/719 805/805/805 807/807/807
f 804/804/804 807/807/807 805/805/805
f 719/719/719 807/807/807 718/718/718
f 710/710/710 718/718/718 807/807/807
f 804/804/804 710/710/710 807/807/807
f 808/808/808 802/802/802 792/792/792
f 790/790/790 808/808/808 792/792/792
f 803/803/803 809/809/809 804/804/804
f 803/803/803 806/806/806 809/809/809
f 804/804/804 810/810/810 710/710/710
f 710/710/710 810/810/810 716/716/716
f 717/717/717 716/716/716 810/810/810
f 804/804/804 811/811/811 810/810/810
f 804/804/804 809/809/809 811/811/811
f 717/717/717 810/810/810 811/811/811
f 812/812/812 811/811/811 809/809/809
f 812/812/812 809/809/809 806/806/806
f 812/812/812 717/717/717 811/811/811
f 813/813/813 806/806/806 802/802/802
f 813/813/813 812/812/812 806/806/806
f 808/808/808 813/813/813 802/802/802
f 790/790/790 814/814/814 808/808/808
f 790/790/790 791/791/791 814/814/814
f 813/813/813 815/815/815 812/812/812
f 812/812/812 815/815/815 717/717/717
f 808/808/808 816/816/816 813/813/813
f 808/808/808 814/814/814 816/816/816
f 813/813/813 816/816/816 815/815/815
f 817/817/817 814/814/814 791/791/791
f 795/795/795 817/817/817 791/791/791
f 818/818/818 816/816/816 814/814/814
f 817/817/817 818/818/818 814/814/814
f 819/819/819 815/815/815 816/816/816
f 818/818/818 819/819/819 816/816/816
f 717/717/717 815/815/815 820/820/820
f 819/819/819 820/820/820 815/815/815
f 819/819/819 821/821/821 820/820/820
f 717/717/717 820/820/820 822/822/822
f 821/821/821 822/822/822 820/820/820
f 717/717/717 822/822/822 705/705/705
f 795/795/795 823/823/823 817/817/817
f 795/795/795 796/796/796 823/823/823
f 817/817/817 824/824/824 818/818/818
f 817/817/817 823/823/823 824/824/824
f 818/818/818 825/825/825 819/819/819
f 819/819/819 825/825/825 821/821/821
f 818/818/818 824/824/824 825/825/825
f 705/705/705 822/822/822 826/826/826
f 821/821/821 826/826/826 822/822/822
f 821/821/821 827/827/827 826/826/826
f 705/705/705 826/826/826 828/828/828
f 827/827/827 828/828/828 826/826/826
f 705/705/705 828/828/828 697/697/697
f 697/697/697 828/828/828 829/829/829
f 827/827/827 829/829/829 828/828/828
f 827/827/827 830/830/830 829/829/829
f 697/697/697 829/829/829 831/831/831
f 830/830/830 831/831/831 829/829/829
f 697/697/697 831/831/831 678/678/678
f 678/678/678 831/831/831 832/832/832
f 830/830/830 832/832/832 831/831/831
f 830/830/830 833/833/833 832/832/832
f 678/678/678 832/832/832 834/834/834
f 833/833/833 834/834/834 832/832/832
f 678/678/678 834/834/834 672/672/672
f 672/672/672 834/834/834 835/835/835
f 833/833/833 835/835/835 834/834/834
f 833/833/833 836/836/836 835/835/835
f 672/672/672 835/835/835 837/837/837
f 836/836/836 837/837/837 835/835/835
f 672/672/672 837/837/837 666/666/666
f 666/666/666 837/837/837 838/838/838
f 836/836/836 838/838/838 837/837/837
f 836/836/836 839/839/839 838/838/838
f 666/666/666 838/838/838 840/840/840
f 839/839/839 840/840/840 838/838/838
f 666/666/666 840/840/840 651/651/651
f 651/651/651 840/840/840 841/841/841
f 839/839/839 841/841/841 840/840/840
f 651/651/651 841/841/841 654/654/654
f 653/653/653 654/654/654 841/841/841
f 839/839/839 653/653/653 841/841/841
f 839/839/839 842/842/842 653/653/653
f 653/653/653 842/842/842 843/843/843
f 844/844/844 843/843/843 842/842/842
f 653/653/653 843/843/843 655/655/655
f 839/839/839 845/845/845 842/842/842
f 844/844/844 842/842/842 845/845/845
f 846/846/846 844/844/844 845/845/845
f 839/839/839 847/847/847 845/845/845
f 836/836/836 847/847/847 839/839/839
f 846/846/846 845/845/845 847/847/847
f 655/655/655 843/843/843 848/848/848
f 844/844/844 848/848/848 843/843/843
f 836/836/836 849/849/849 847/847/847
f 846/846/846 847/847/847 849/849/849
f 850/850/850 846/846/846 849/849/849
f 836/836/836 851/851/851 849/849/849
f 850/850/850 849/849/849 851/851/851
f 833/833/833 851/851/851 836/836/836
f 833/833/833 852/852/852 851/851/851
f 850/850/850 851/851/851 852/852/852
f 853/853/853 850/850/850 852/852/852
f 833/833/833 854/854/854 852/852/852
f 853/853/853 852/852/852 854/854/854
f 830/830/830 854/854/854 833/833/833
f 830/830/830 855/855/855 854/854/854
f 853/853/853 854/854/854 855/855/855
f 856/856/856 853/853/853 855/855/855
f 830/830/830 857/857/857 855/855/855
f 856/856/856 855/855/855 857/857/857
f 827/827/827 857/857/857 830/830/830
f 827/827/827 858/858/858 857/857/857
f 856/856/856 857/857/857 858/858/858
f 859/859/859 856/856/856 858/858/858
f 827/827/827 860/860/860 858/858/858
f 859/859/859 858/858/858 860/860/860
f 821/821/821 860/860/860 827/827/827
f 821/821/821 861/861/861 860/860/860
f 859/859/859 860/860/860 861/861/861
f 821/821/821 825/825/825 861/861/861
f 862/862/862 861/861/861 825/825/825
f 862/862/862 859/859/859 861/861/861
f 862/862/862 825/825/825 824/824/824
f 863/863/863 862/862/862 824/824/824
f 863/863/863 824/824/824 823/823/823
f 862/862/862 864/864/864 859/859/859
f 863/863/863 864/864/864 862/862/862
f 865/865/865 863/863/863 823/823/823
f 865/865/865 823/823/823 796/796/796
f 863/863/863 866/866/866 864/864/864
f 865/865/865 866/866/866 863/863/863
f 867/867/867 865/865/865 796/796/796
f 867/867/867 796/796/796 787/787/787
f 789/789/789 867/867/867 787/787/787
f 867/867/867 868/868/868 865/865/865
f 865/865/865 868/868/868 866/866/866
f 789/789/789 869/869/869 867/867/867
f 867/867/867 869/869/869 868/868/868
f 789/789/789 870/870/870 869/869/869
f 871/871/871 869/869/869 870/870/870
f 872/872/872 868/868/868 869/869/869
f 871/871/871 872/872/872 869/869/869
f 873/873/873 866/866/866 868/868/868
f 872/872/872 873/873/873 868/868/868
f 874/874/874 864/864/864 866/866/866
f 873/873/873 874/874/874 866/866/866
f 871/871/871 875/875/875 872/872/872
f 871/871/871 876/876/876 875/875/875
f 877/877/877 875/875/875 876/876/876
f 872/872/872 878/878/878 873/873/873
f 872/872/872 875/875/875 878/878/878
f 877/877/877 879/879/879 875/875/875
f 879/879/879 878/878/878 875/875/875
f 873/873/873 878/878/878 880/880/880
f 873/873/873 880/880/880 874/874/874
f 874/874/874 880/880/880 881/881/881
f 874/874/874 882/882/882 864/864/864
f 874/874/874 881/881/881 882/882/882
f 859/859/859 864/864/864 882/882/882
f 859/859/859 882/882/882 883/883/883
f 881/881/881 883/883/883 882/882/882
f 859/859/859 883/883/883 856/856/856
f 884/884/884 880/880/880 878/878/878
f 879/879/879 884/884/884 878/878/878
f 877/877/877 885/885/885 879/879/879
f 877/877/877 886/886/886 885/885/885
f 887/887/887 885/885/885 886/886/886
f 856/856/856 883/883/883 888/888/888
f 881/881/881 888/888/888 883/883/883
f 881/881/881 889/889/889 888/888/888
f 856/856/856 888/888/888 890/890/890
f 889/889/889 890/890/890 888/888/888
f 856/856/856 890/890/890 853/853/853
f 881/881/881 880/880/880 891/891/891
f 884/884/884 891/891/891 880/880/880
f 884/884/884 892/892/892 891/891/891
f 879/879/879 893/893/893 884/884/884
f 879/879/879 885/885/885 893/893/893
f 884/884/884 893/893/893 892/892/892
f 881/881/881 891/891/891 894/894/894
f 881/881/881 894/894/894 889/889/889
f 892/892/892 894/894/894 891/891/891
f 853/853/853 890/890/890 895/895/895
f 889/889/889 895/895/895 890/890/890
f 889/889/889 896/896/896 895/895/895
f 853/853/853 895/895/895 897/897/897
f 896/896/896 897/897/897 895/895/895
f 853/853/853 897/897/897 850/850/850
f 898/898/898 893/893/893 885/885/885
f 887/887/887 898/898/898 885/885/885
f 889/889/889 894/894/894 899/899/899
f 892/892/892 899/899/899 894/894/894
f 892/892/892 900/900/900 899/899/899
f 889/889/889 899/899/899 901/901/901
f 889/889/889 901/901/901 896/896/896
f 900/900/900 901/901/901 899/899/899
f 850/850/850 897/897/897 902/902/902
f 896/896/896 902/902/902 897/897/897
f 896/896/896 903/903/903 902/902/902
f 850/850/850 902/902/902 904/904/904
f 903/903/903 904/904/904 902/902/902
f 850/850/850 904/904/904 846/846/846
f 896/896/896 901/901/901 905/905/905
f 900/900/900 905/905/905 901/901/901
f 900/900/900 906/906/906 905/905/905
f 896/896/896 905/905/905 907/907/907
f 896/896/896 907/907/907 903/903/903
f 906/906/906 907/907/907 905/905/905
f 846/846/846 904/904/904 908/908/908
f 903/903/903 908/908/908 904/904/904
f 903/903/903 909/909/909 908/908/908
f 846/846/846 908/908/908 910/910/910
f 909/909/909 910/910/910 908/908/908
f 846/846/846 910/910/910 844/844/844
f 903/903/903 907/907/907 911/911/911
f 906/906/906 911/911/911 907/907/907
f 906/906/906 912/912/912 911/911/911
f 903/903/903 911/911/911 913/913/913
f 903/903/903 913/913/913 909/909/909
f 912/912/912 913/913/913 911/911/911
f 844/844/844 910/910/910 914/914/914
f 909/909/909 914/914/914 910/910/910
f 844/844/844 914/914/914 915/915/915
f 844/844/844 915/915/915 848/848/848
f 912/912/912 916/916/916 913/913/913
f 909/909/909 913/913/913 916/916/916
f 909/909/909 917/917/917 914/914/914
f 915/915/915 914/914/914 917/917/917
f 909/909/909 916/916/916 918/918/918
f 909/909/909 918/918/918 917/917/917
f 912/912/912 919/919/919 916/916/916
f 918/918/918 916/916/916 919/919/919
f 915/915/915 920/920/920 848/848/848
f 915/915/915 917/917/917 921/921/921
f 915/915/915 921/921/921 920/920/920
f 918/918/918 922/922/922 917/917/917
f 921/921/921 917/917/917 922/922/922
f 918/918/918 919/919/919 923/923/923
f 918/918/918 923/923/923 922/922/922
f 924/924/924 848/848/848 920/920/920
f 655/655/655 848/848/848 924/924/924
f 655/655/655 924/924/924 640/640/640
f 924/924/924 635/635/635 640/640/640
f 924/924/924 925/925/925 635/635/635
f 924/924/924 920/920/920 925/925/925
f 925/925/925 633/633/633 635/635/635
f 921/921/921 926/926/926 920/920/920
f 925/925/925 920/920/920 926/926/926
f 925/925/925 927/927/927 633/633/633
f 925/925/925 926/926/926 927/927/927
f 927/927/927 631/631/631 633/633/633
f 921/921/921 922/922/922 928/928/928
f 921/921/921 928/928/928 926/926/926
f 927/927/927 929/929/929 631/631/631
f 929/929/929 634/634/634 631/631/631
f 927/927/927 926/926/926 930/930/930
f 928/928/928 930/930/930 926/926/926
f 927/927/927 930/930/930 929/929/929
f 928/928/928 922/922/922 931/931/931
f 923/923/923 931/931/931 922/922/922
f 929/929/929 932/932/932 634/634/634
f 607/607/607 634/634/634 932/932/932
f 928/928/928 933/933/933 930/930/930
f 928/928/928 931/931/931 933/933/933
f 929/929/929 930/930/930 934/934/934
f 929/929/929 934/934/934 932/932/932
f 933/933/933 934/934/934 930/930/930
f 607/607/607 932/932/932 935/935/935
f 604/604/604 607/607/607 935/935/935
f 932/932/932 936/936/936 935/935/935
f 932/932/932 934/934/934 936/936/936
f 604/604/604 935/935/935 936/936/936
f 933/933/933 937/937/937 934/934/934
f 937/937/937 936/936/936 934/934/934
f 933/933/933 931/931/931 938/938/938
f 933/933/933 938/938/938 937/937/937
f 923/923/923 939/939/939 931/931/931
f 939/939/939 938/938/938 931/931/931
f 604/604/604 936/936/936 940/940/940
f 602/602/602 604/604/604 940/940/940
f 937/937/937 941/941/941 936/936/936
f 941/941/941 940/940/940 936/936/936
f 942/942/942 602/602/602 940/940/940
f 941/941/941 942/942/942 940/940/940
f 942/942/942 611/611/611 602/602/602
f 937/937/937 938/938/938 943/943/943
f 937/937/937 943/943/943 941/941/941
f 941/941/941 944/944/944 942/942/942
f 941/941/941 943/943/943 944/944/944
f 942/942/942 945/945/945 611/611/611
f 942/942/942 944/944/944 945/945/945
f 611/611/611 945/945/945 612/612/612
f 946/946/946 943/943/943 938/938/938
f 939/939/939 946/946/946 938/938/938
f 947/947/947 944/944/944 943/943/943
f 946/946/946 947/947/947 943/943/943
f 948/948/948 945/945/945 944/944/944
f 947/947/947 948/948/948 944/944/944
f 612/612/612 945/945/945 949/949/949
f 948/948/948 949/949/949 945/945/945
f 948/948/948 950/950/950 949/949/949
f 947/947/947 951/951/951 948/948/948
f 948/948/948 951/951/951 950/950/950
f 946/946/946 952/952/952 947/947/947
f 947/947/947 952/952/952 951/951/951
f 939/939/939 953/953/953 946/946/946
f 946/946/946 953/953/953 952/952/952
f 612/612/612 949/949/949 954/954/954
f 950/950/950 954/954/954 949/949/949
f 612/612/612 954/954/954 955/955/955
f 939/939/939 956/956/956 953/953/953
f 923/923/923 956/956/956 939/939/939
f 923/923/923 919/919/919 956/956/956
f 957/957/957 956/956/956 919/919/919
f 912/912/912 957/957/957 919/919/919
f 958/958/958 953/953/953 956/956/956
f 957/957/957 958/958/958 956/956/956
f 959/959/959 952/952/952 953/953/953
f 958/958/958 959/959/959 953/953/953
f 950/950/950 960/960/960 954/954/954
f 955/955/955 954/954/954 960/960/960
f 950/950/950 961/961/961 960/960/960
f 612/612/612 955/955/955 962/962/962
f 963/963/963 962/962/962 955/955/955
f 612/612/612 962/962/962 613/613/613
f 963/963/963 613/613/613 962/962/962
f 963/963/963 964/964/964 613/613/613
f 963/963/963 965/965/965 964/964/964
f 959/959/959 966/966/966 952/952/952
f 966/966/966 951/951/951 952/952/952
f 950/950/950 951/951/951 967/967/967
f 966/966/966 967/967/967 951/951/951
f 966/966/966 968/968/968 967/967/967
f 950/950/950 967/967/967 969/969/969
f 968/968/968 969/969/969 967/967/967
f 950/950/950 969/969/969 961/961/961
f 959/959/959 970/970/970 966/966/966
f 966/966/966 970/970/970 968/968/968
f 963/963/963 971/971/971 965/965/965
f 972/972/972 965/965/965 971/971/971
f 968/968/968 973/973/973 969/969/969
f 961/961/961 969/969/969 973/973/973
f 968/968/968 974/974/974 973/973/973
f 959/959/959 975/975/975 970/970/970
f 958/958/958 975/975/975 959/959/959
f 961/961/961 973/973/973 976/976/976
f 974/974/974 976/976/976 973/973/973
f 961/961/961 976/976/976 977/977/977
f 958/958/958 978/978/978 975/975/975
f 957/957/957 978/978/978 958/958/958
f 974/974/974 979/979/979 976/976/976
f 977/977/977 976/976/976 979/979/979
f 974/974/974 980/980/980 979/979/979
f 957/957/957 981/981/981 978/978/978
f 982/982/982 978/978/978 981/981/981
f 912/912/912 981/981/981 957/957/957
f 912/912/912 983/983/983 981/981/981
f 982/982/982 981/981/981 983/983/983
f 906/906/906 983/983/983 912/912/912
f 984/984/984 975/975/975 978/978/978
f 982/982/982 984/984/984 978/978/978
f 906/906/906 985/985/985 983/983/983
f 982/982/982 983/983/983 985/985/985
f 906/906/906 986/986/986 985/985/985
f 900/900/900 986/986/986 906/906/906
f 987/987/987 985/985/985 986/986/986
f 987/987/987 982/982/982 985/985/985
f 900/900/900 988/988/988 986/986/986
f 987/987/987 986/986/986 988/988/988
f 989/989/989 987/987/987 988/988/988
f 900/900/900 990/990/990 988/988/988
f 989/989/989 988/988/988 990/990/990
f 892/892/892 990/990/990 900/900/900
f 892/892/892 991/991/991 990/990/990
f 989/989/989 990/990/990 991/991/991
f 892/892/892 893/893/893 991/991/991
f 898/898/898 991/991/991 893/893/893
f 898/898/898 989/989/989 991/991/991
f 898/898/898 992/992/992 989/989/989
f 887/887/887 992/992/992 898/898/898
f 887/887/887 993/993/993 992/992/992
f 994/994/994 992/992/992 993/993/993
f 989/989/989 992/992/992 995/995/995
f 994/994/994 995/995/995 992/992/992
f 989/989/989 996/996/996 987/987/987
f 989/989/989 995/995/995 996/996/996
f 994/994/994 997/997/997 995/995/995
f 996/996/996 995/995/995 997/997/997
f 994/994/994 998/998/998 997/997/997
f 999/999/999 997/997/997 998/998/998
f 1000/1000/1000 997/997/997 999/999/999
f 996/996/996 997/997/997 1000/1000/1000
f 999/999/999 1001/1001/1001 1000/1000/1000
f 996/996/996 1002/1002/1002 987/987/987
f 996/996/996 1000/1000/1000 1002/1002/1002
f 987/987/987 1002/1002/1002 982/982/982
f 1001/1001/1001 1003/1003/1003 1000/1000/1000
f 1003/1003/1003 1002/1002/1002 1000/1000/1000
f 1003/1003/1003 1001/1001/1001 1004/1004/1004
f 1003/1003/1003 1004/1004/1004 1005/1005/1005
f 982/982/982 1002/1002/1002 1006/1006/1006
f 1003/1003/1003 1006/1006/1006 1002/1002/1002
f 1006/1006/1006 1003/1003/1003 1005/1005/1005
f 982/982/982 1006/1006/1006 984/984/984
f 1005/1005/1005 1007/1007/1007 1006/1006/1006
f 984/984/984 1006/1006/1006 1008/1008/1008
f 1007/1007/1007 1008/1008/1008 1006/1006/1006
f 1009/1009/1009 1008/1008/1008 1007/1007/1007
f 1009/1009/1009 1007/1007/1007 1010/1010/1010
f 1009/1009/1009 1010/1010/1010 1011/1011/1011
f 984/984/984 1008/1008/1008 1012/1012/1012
f 1012/1012/1012 1008/1008/1008 1009/1009/1009
f 984/984/984 1012/1012/1012 975/975/975
f 1012/1012/1012 970/970/970 975/975/975
f 1012/1012/1012 1013/1013/1013 970/970/970
f 1012/1012/1012 1009/1009/1009 1013/1013/1013
f 968/968/968 970/970/970 1013/1013/1013
f 968/968/968 1013/1013/1013 1014/1014/1014
f 1009/1009/1009 1014/1014/1014 1013/1013/1013
f 968/968/968 1014/1014/1014 974/974/974
f 1009/1009/1009 1015/1015/1015 1014/1014/1014
f 1009/1009/1009 1011/1011/1011 1015/1015/1015
f 974/974/974 1014/1014/1014 1015/1015/1015
f 1011/1011/1011 1016/1016/1016 1015/1015/1015
f 974/974/974 1015/1015/1015 1016/1016/1016
f 1011/1011/1011 1017/1017/1017 1016/1016/1016
f 974/974/974 1016/1016/1016 980/980/980
f 980/980/980 1016/1016/1016 1017/1017/1017
f 980/980/980 1017/1017/1017 1018/1018/1018
f 980/980/980 1018/1018/1018 1019/1019/1019
f 980/980/980 1019/1019/1019 1020/1020/1020
f 980/980/980 1020/1020/1020 1021/1021/1021
f 1022/1022/1022 1021/1021/1021 1020/1020/1020
f 980/980/980 1021/1021/1021 979/979/979
f 977/977/977 979/979/979 1021/1021/1021
f 977/977/977 1021/1021/1021 1022/1022/1022
f 1019/1019/1019 1023/1023/1023 1020/1020/1020
f 1022/1022/1022 1020/1020/1020 1023/1023/1023
f 1019/1019/1019 1024/1024/1024 1023/1023/1023
f 1025/1025/1025 1023/1023/1023 1024/1024/1024
f 1022/1022/1022 1023/1023/1023 1025/1025/1025
f 1025/1025/1025 1024/1024/1024 1026/1026/1026
f 1027/1027/1027 1025/1025/1025 1026/1026/1026
f 1026/1026/1026 1028/1028/1028 1027/1027/1027
f 1026/1026/1026 1029/1029/1029 1028/1028/1028
f 1030/1030/1030 1028/1028/1028 1029/1029/1029
f 1030/1030/1030 1031/1031/1031 1028/1028/1028
f 1031/1031/1031 1027/1027/1027 1028/1028/1028
f 1030/1030/1030 1032/1032/1032 1031/1031/1031
f 1032/1032/1032 1033/1033/1033 1031/1031/1031
f 1032/1032/1032 1034/1034/1034 1033/1033/1033
f 1033/1033/1033 1034/1034/1034 1035/1035/1035
f 1034/1034/1034 1036/1036/1036 1035/1035/1035
f 1036/1036/1036 1037/1037/1037 1035/1035/1035
f 1031/1031/1031 1038/1038/1038 1027/1027/1027
f 1033/1033/1033 1038/1038/1038 1031/1031/1031
f 1035/1035/1035 1037/1037/1037 1039/1039/1039
f 1037/1037/1037 1040/1040/1040 1039/1039/1039
f 1041/1041/1041 1039/1039/1039 1040/1040/1040
f 1039/1039/1039 1041/1041/1041 1042/1042/1042
f 1041/1041/1041 1043/1043/1043 1042/1042/1042
f 1044/1044/1044 1042/1042/1042 1043/1043/1043
f 1042/1042/1042 1044/1044/1044 1045/1045/1045
f 1044/1044/1044 1046/1046/1046 1045/1045/1045
f 1045/1045/1045 1046/1046/1046 1047/1047/1047
f 1045/1045/1045 1047/1047/1047 1048/1048/1048
f 1045/1045/1045 1048/1048/1048 1049/1049/1049
f 1045/1045/1045 1050/1050/1050 1042/1042/1042
f 1045/1045/1045 1049/1049/1049 1050/1050/1050
f 1042/1042/1042 1051/1051/1051 1039/1039/1039
f 1051/1051/1051 1042/1042/1042 1050/1050/1050
f 1052/1052/1052 1050/1050/1050 1049/1049/1049
f 1051/1051/1051 1050/1050/1050 1052/1052/1052
f 1052/1052/1052 1049/1049/1049 1053/1053/1053
f 1052/1052/1052 1053/1053/1053 1054/1054/1054
f 1052/1052/1052 1054/1054/1054 1055/1055/1055
f 1051/1051/1051 1052/1052/1052 1055/1055/1055
f 1051/1051/1051 1056/1056/1056 1039/1039/1039
f 1039/1039/1039 1056/1056/1056 1035/1035/1035
f 1035/1035/1035 1056/1056/1056 1057/1057/1057
f 1051/1051/1051 1058/1058/1058 1056/1056/1056
f 1051/1051/1051 1055/1055/1055 1058/1058/1058
f 1057/1057/1057 1056/1056/1056 1058/1058/1058
f 1059/1059/1059 1055/1055/1055 1054/1054/1054
f 1059/1059/1059 1054/1054/1054 1060/1060/1060
f 1059/1059/1059 1060/1060/1060 1061/1061/1061
f 1062/1062/1062 1058/1058/1058 1055/1055/1055
f 1062/1062/1062 1055/1055/1055 1059/1059/1059
f 1057/1057/1057 1058/1058/1058 1062/1062/1062
f 1059/1059/1059 1061/1061/1061 1063/1063/1063
f 1062/1062/1062 1059/1059/1059 1063/1063/1063
f 1035/1035/1035 1057/1057/1057 1064/1064/1064
f 1035/1035/1035 1064/1064/1064 1033/1033/1033
f 1065/1065/1065 1033/1033/1033 1064/1064/1064
f 1057/1057/1057 1065/1065/1065 1064/1064/1064
f 1057/1057/1057 1062/1062/1062 1066/1066/1066
f 1062/1062/1062 1063/1063/1063 1066/1066/1066
f 1061/1061/1061 1067/1067/1067 1063/1063/1063
f 1061/1061/1061 1068/1068/1068 1067/1067/1067
f 972/972/972 1067/1067/1067 1068/1068/1068
f 1069/1069/1069 1063/1063/1063 1067/1067/1067
f 1069/1069/1069 1066/1066/1066 1063/1063/1063
f 972/972/972 1070/1070/1070 1067/1067/1067
f 1069/1069/1069 1067/1067/1067 1070/1070/1070
f 972/972/972 971/971/971 1070/1070/1070
f 1057/1057/1057 1066/1066/1066 1071/1071/1071
f 1057/1057/1057 1071/1071/1071 1065/1065/1065
f 1065/1065/1065 1072/1072/1072 1033/1033/1033
f 1033/1033/1033 1072/1072/1072 1038/1038/1038
f 1073/1073/1073 1066/1066/1066 1069/1069/1069
f 1073/1073/1073 1071/1071/1071 1066/1066/1066
f 1069/1069/1069 1070/1070/1070 1074/1074/1074
f 1074/1074/1074 1070/1070/1070 971/971/971
f 1073/1073/1073 1069/1069/1069 1074/1074/1074
f 1075/1075/1075 1065/1065/1065 1071/1071/1071
f 1075/1075/1075 1072/1072/1072 1065/1065/1065
f 1075/1075/1075 1071/1071/1071 1073/1073/1073
f 1076/1076/1076 1075/1075/1075 1073/1073/1073
f 1077/1077/1077 1038/1038/1038 1072/1072/1072
f 1077/1077/1077 1027/1027/1027 1038/1038/1038
f 1075/1075/1075 1078/1078/1078 1072/1072/1072
f 1076/1076/1076 1078/1078/1078 1075/1075/1075
f 1077/1077/1077 1072/1072/1072 1078/1078/1078
f 1077/1077/1077 1079/1079/1079 1027/1027/1027
f 1025/1025/1025 1027/1027/1027 1079/1079/1079
f 1077/1077/1077 1078/1078/1078 1080/1080/1080
f 1077/1077/1077 1080/1080/1080 1079/1079/1079
f 1076/1076/1076 1080/1080/1080 1078/1078/1078
f 1025/1025/1025 1079/1079/1079 1081/1081/1081
f 1081/1081/1081 1079/1079/1079 1080/1080/1080
f 1022/1022/1022 1025/1025/1025 1081/1081/1081
f 1081/1081/1081 1080/1080/1080 1082/1082/1082
f 1022/1022/1022 1081/1081/1081 1082/1082/1082
f 1082/1082/1082 1080/1080/1080 1076/1076/1076
f 1076/1076/1076 1073/1073/1073 1083/1083/1083
f 1073/1073/1073 1074/1074/1074 1083/1083/1083
f 1076/1076/1076 1083/1083/1083 1084/1084/1084
f 1074/1074/1074 1084/1084/1084 1083/1083/1083
f 1022/1022/1022 1082/1082/1082 1085/1085/1085
f 977/977/977 1022/1022/1022 1085/1085/1085
f 1082/1082/1082 1076/1076/1076 1086/1086/1086
f 1076/1076/1076 1084/1084/1084 1086/1086/1086
f 1087/1087/1087 1086/1086/1086 1084/1084/1084
f 1074/1074/1074 1088/1088/1088 1084/1084/1084
f 1088/1088/1088 1087/1087/1087 1084/1084/1084
f 1074/1074/1074 971/971/971 1088/1088/1088
f 1088/1088/1088 971/971/971 963/963/963
f 1082/1082/1082 1089/1089/1089 1085/1085/1085
f 1082/1082/1082 1086/1086/1086 1089/1089/1089
f 977/977/977 1085/1085/1085 1089/1089/1089
f 1087/1087/1087 1089/1089/1089 1086/1086/1086
f 1088/1088/1088 963/963/963 1090/1090/1090
f 1088/1088/1088 1090/1090/1090 1087/1087/1087
f 963/963/963 955/955/955 1090/1090/1090
f 955/955/955 1087/1087/1087 1090/1090/1090
f 977/977/977 1089/1089/1089 1091/1091/1091
f 1087/1087/1087 1091/1091/1091 1089/1089/1089
f 961/961/961 977/977/977 1091/1091/1091
f 955/955/955 1092/1092/1092 1087/1087/1087
f 1087/1087/1087 1092/1092/1092 1091/1091/1091
f 961/961/961 1091/1091/1091 1092/1092/1092
f 955/955/955 960/960/960 1092/1092/1092
f 961/961/961 1092/1092/1092 960/960/960
f 1093/1093/1093 1094/1094/1094 1095/1095/1095
f 1093/1093/1093 1095/1095/1095 1096/1096/1096
f 1093/1093/1093 1097/1097/1097 1094/1094/1094
f 1098/1098/1098 1094/1094/1094 1097/1097/1097
f 1099/1099/1099 1097/1097/1097 1093/1093/1093
f 1098/1098/1098 1097/1097/1097 1099/1099/1099
f 1098/1098/1098 1100/1100/1100 1094/1094/1094
f 1101/1101/1101 1100/1100/1100 1098/1098/1098
f 1093/1093/1093 1096/1096/1096 1102/1102/1102
f 1103/1103/1103 1102/1102/1102 1096/1096/1096
f 1103/1103/1103 1096/1096/1096 1104/1104/1104
f 1093/1093/1093 1102/1102/1102 1105/1105/1105
f 1103/1103/1103 1105/1105/1105 1102/1102/1102
f 1103/1103/1103 1104/1104/1104 1106/1106/1106
f 1107/1107/1107 1106/1106/1106 1104/1104/1104
f 1099/1099/1099 1093/1093/1093 1108/1108/1108
f 1093/1093/1093 1105/1105/1105 1108/1108/1108
f 1103/1103/1103 1109/1109/1109 1105/1105/1105
f 1103/1103/1103 1106/1106/1106 1109/1109/1109
f 1110/1110/1110 1109/1109/1109 1106/1106/1106
f 1107/1107/1107 1111/1111/1111 1106/1106/1106
f 1111/1111/1111 1110/1110/1110 1106/1106/1106
f 1112/1112/1112 1108/1108/1108 1105/1105/1105
f 1112/1112/1112 1105/1105/1105 1109/1109/1109
f 1099/1099/1099 1108/1108/1108 1113/1113/1113
f 1112/1112/1112 1113/1113/1113 1108/1108/1108
f 1112/1112/1112 1109/1109/1109 1114/1114/1114
f 1110/1110/1110 1114/1114/1114 1109/1109/1109
f 1112/1112/1112 1114/1114/1114 1115/1115/1115
f 1112/1112/1112 1115/1115/1115 1113/1113/1113
f 1110/1110/1110 1115/1115/1115 1114/1114/1114
f 1116/1116/1116 1113/1113/1113 1115/1115/1115
f 1107/1107/1107 1117/1117/1117 1111/1111/1111
f 1107/1107/1107 1118/1118/1118 1117/1117/1117
f 1119/1119/1119 1117/1117/1117 1118/1118/1118
f 1119/1119/1119 1120/1120/1120 1117/1117/1117
f 1121/1121/1121 1117/1117/1117 1120/1120/1120
f 1111/1111/1111 1117/1117/1117 1122/1122/1122
f 1121/1121/1121 1122/1122/1122 1117/1117/1117
f 1123/1123/1123 1122/1122/1122 1121/1121/1121
f 1124/1124/1124 1123/1123/1123 1121/1121/1121
f 1124/1124/1124 1121/1121/1121 1125/1125/1125
f 1111/1111/1111 1122/1122/1122 1126/1126/1126
f 1111/1111/1111 1126/1126/1126 1110/1110/1110
f 1110/1110/1110 1127/1127/1127 1115/1115/1115
f 1127/1127/1127 1116/1116/1116 1115/1115/1115
f 1128/1128/1128 1126/1126/1126 1122/1122/1122
f 1123/1123/1123 1128/1128/1128 1122/1122/1122
f 1110/1110/1110 1126/1126/1126 1129/1129/1129
f 1110/1110/1110 1129/1129/1129 1127/1127/1127
f 1128/1128/1128 1129/1129/1129 1126/1126/1126
f 1127/1127/1127 1129/1129/1129 1130/1130/1130
f 1130/1130/1130 1129/1129/1129 1128/1128/1128
f 1124/1124/1124 1125/1125/1125 1131/1131/1131
f 1132/1132/1132 1131/1131/1131 1125/1125/1125
f 1127/1127/1127 1133/1133/1133 1116/1116/1116
f 1127/1127/1127 1130/1130/1130 1133/1133/1133
f 1123/1123/1123 1134/1134/1134 1128/1128/1128
f 1130/1130/1130 1128/1128/1128 1134/1134/1134
f 1130/1130/1130 1134/1134/1134 1135/1135/1135
f 1133/1133/1133 1130/1130/1130 1136/1136/1136
f 1130/1130/1130 1135/1135/1135 1136/1136/1136
f 1116/1116/1116 1133/1133/1133 1137/1137/1137
f 1133/1133/1133 1136/1136/1136 1137/1137/1137
f 1123/1123/1123 1138/1138/1138 1134/1134/1134
f 1135/1135/1135 1134/1134/1134 1138/1138/1138
f 1123/1123/1123 1139/1139/1139 1138/1138/1138
f 1124/1124/1124 1140/1140/1140 1123/1123/1123
f 1123/1123/1123 1140/1140/1140 1139/1139/1139
f 1135/1135/1135 1138/1138/1138 1141/1141/1141
f 1139/1139/1139 1141/1141/1141 1138/1138/1138
f 1124/1124/1124 1142/1142/1142 1140/1140/1140
f 1139/1139/1139 1140/1140/1140 1142/1142/1142
f 1143/1143/1143 1137/1137/1137 1136/1136/1136
f 1116/1116/1116 1137/1137/1137 1144/1144/1144
f 1143/1143/1143 1144/1144/1144 1137/1137/1137
f 1135/1135/1135 1145/1145/1145 1136/1136/1136
f 1143/1143/1143 1136/1136/1136 1145/1145/1145
f 1135/1135/1135 1146/1146/1146 1145/1145/1145
f 1143/1143/1143 1145/1145/1145 1147/1147/1147
f 1146/1146/1146 1147/1147/1147 1145/1145/1145
f 1135/1135/1135 1141/1141/1141 1148/1148/1148
f 1135/1135/1135 1148/1148/1148 1146/1146/1146
f 1143/1143/1143 1149/1149/1149 1144/1144/1144
f 1143/1143/1143 1147/1147/1147 1149/1149/1149
f 1150/1150/1150 1149/1149/1149 1147/1147/1147
f 1146/1146/1146 1151/1151/1151 1147/1147/1147
f 1151/1151/1151 1150/1150/1150 1147/1147/1147
f 1146/1146/1146 1148/1148/1148 1152/1152/1152
f 1146/1146/1146 1152/1152/1152 1151/1151/1151
f 1153/1153/1153 1148/1148/1148 1141/1141/1141
f 1153/1153/1153 1152/1152/1152 1148/1148/1148
f 1154/1154/1154 1144/1144/1144 1149/1149/1149
f 1150/1150/1150 1154/1154/1154 1149/1149/1149
f 1153/1153/1153 1141/1141/1141 1155/1155/1155
f 1139/1139/1139 1155/1155/1155 1141/1141/1141
f 1153/1153/1153 1155/1155/1155 1156/1156/1156
f 1139/1139/1139 1156/1156/1156 1155/1155/1155
f 1153/1153/1153 1157/1157/1157 1152/1152/1152
f 1153/1153/1153 1156/1156/1156 1157/1157/1157
f 1158/1158/1158 1157/1157/1157 1156/1156/1156
f 1139/1139/1139 1159/1159/1159 1156/1156/1156
f 1159/1159/1159 1158/1158/1158 1156/1156/1156
f 1139/1139/1139 1142/1142/1142 1159/1159/1159
f 1160/1160/1160 1152/1152/1152 1157/1157/1157
f 1158/1158/1158 1160/1160/1160 1157/1157/1157
f 1154/1154/1154 1161/1161/1161 1144/1144/1144
f 1116/1116/1116 1144/1144/1144 1161/1161/1161
f 1160/1160/1160 1162/1162/1162 1152/1152/1152
f 1151/1151/1151 1152/1152/1152 1162/1162/1162
f 1151/1151/1151 1162/1162/1162 1163/1163/1163
f 1151/1151/1151 1163/1163/1163 1150/1150/1150
f 1160/1160/1160 1164/1164/1164 1162/1162/1162
f 1164/1164/1164 1163/1163/1163 1162/1162/1162
f 1158/1158/1158 1165/1165/1165 1160/1160/1160
f 1160/1160/1160 1165/1165/1165 1164/1164/1164
f 1116/1116/1116 1161/1161/1161 1166/1166/1166
f 1116/1116/1116 1166/1166/1166 1113/1113/1113
f 1099/1099/1099 1113/1113/1113 1166/1166/1166
f 1099/1099/1099 1166/1166/1166 1161/1161/1161
f 1099/1099/1099 1161/1161/1161 1167/1167/1167
f 1154/1154/1154 1167/1167/1167 1161/1161/1161
f 1098/1098/1098 1099/1099/1099 1167/1167/1167
f 1154/1154/1154 1168/1168/1168 1167/1167/1167
f 1098/1098/1098 1167/1167/1167 1168/1168/1168
f 1150/1150/1150 1168/1168/1168 1154/1154/1154
f 1150/1150/1150 1163/1163/1163 1169/1169/1169
f 1164/1164/1164 1169/1169/1169 1163/1163/1163
f 1170/1170/1170 1169/1169/1169 1164/1164/1164
f 1150/1150/1150 1169/1169/1169 1171/1171/1171
f 1150/1150/1150 1171/1171/1171 1168/1168/1168
f 1171/1171/1171 1169/1169/1169 1170/1170/1170
f 1098/1098/1098 1168/1168/1168 1172/1172/1172
f 1171/1171/1171 1172/1172/1172 1168/1168/1168
f 1101/1101/1101 1098/1098/1098 1172/1172/1172
f 1171/1171/1171 1173/1173/1173 1172/1172/1172
f 1171/1171/1171 1170/1170/1170 1173/1173/1173
f 1101/1101/1101 1172/1172/1172 1173/1173/1173
f 1101/1101/1101 1173/1173/1173 1174/1174/1174
f 1170/1170/1170 1174/1174/1174 1173/1173/1173
f 1101/1101/1101 1174/1174/1174 1175/1175/1175
f 1101/1101/1101 1175/1175/1175 1176/1176/1176
f 1170/1170/1170 1164/1164/1164 1177/1177/1177
f 1177/1177/1177 1164/1164/1164 1165/1165/1165
f 1170/1170/1170 1178/1178/1178 1174/1174/1174
f 1178/1178/1178 1175/1175/1175 1174/1174/1174
f 1179/1179/1179 1176/1176/1176 1175/1175/1175
f 1179/1179/1179 1180/1180/1180 1176/1176/1176
f 1181/1181/1181 1180/1180/1180 1179/1179/1179
f 1170/1170/1170 1177/1177/1177 1182/1182/1182
f 1170/1170/1170 1182/1182/1182 1178/1178/1178
f 1178/1178/1178 1183/1183/1183 1175/1175/1175
f 1183/1183/1183 1179/1179/1179 1175/1175/1175
f 1177/1177/1177 1165/1165/1165 1184/1184/1184
f 1182/1182/1182 1177/1177/1177 1184/1184/1184
f 1178/1178/1178 1182/1182/1182 1185/1185/1185
f 1178/1178/1178 1185/1185/1185 1183/1183/1183
f 1181/1181/1181 1179/1179/1179 1186/1186/1186
f 1181/1181/1181 1186/1186/1186 1187/1187/1187
f 1181/1181/1181 1187/1187/1187 1188/1188/1188
f 1187/1187/1187 1189/1189/1189 1188/1188/1188
f 1187/1187/1187 1190/1190/1190 1189/1189/1189
f 1187/1187/1187 1191/1191/1191 1190/1190/1190
f 1183/1183/1183 1192/1192/1192 1179/1179/1179
f 1192/1192/1192 1186/1186/1186 1179/1179/1179
f 1187/1187/1187 1186/1186/1186 1193/1193/1193
f 1192/1192/1192 1193/1193/1193 1186/1186/1186
f 1192/1192/1192 1194/1194/1194 1193/1193/1193
f 1187/1187/1187 1195/1195/1195 1191/1191/1191
f 1187/1187/1187 1193/1193/1193 1195/1195/1195
f 1194/1194/1194 1195/1195/1195 1193/1193/1193
f 1132/1132/1132 1191/1191/1191 1195/1195/1195
f 1183/1183/1183 1196/1196/1196 1192/1192/1192
f 1183/1183/1183 1185/1185/1185 1196/1196/1196
f 1192/1192/1192 1196/1196/1196 1194/1194/1194
f 1132/1132/1132 1195/1195/1195 1197/1197/1197
f 1194/1194/1194 1197/1197/1197 1195/1195/1195
f 1132/1132/1132 1197/1197/1197 1131/1131/1131
f 1194/1194/1194 1131/1131/1131 1197/1197/1197
f 1198/1198/1198 1196/1196/1196 1185/1185/1185
f 1194/1194/1194 1196/1196/1196 1198/1198/1198
f 1194/1194/1194 1199/1199/1199 1131/1131/1131
f 1194/1194/1194 1198/1198/1198 1199/1199/1199
f 1199/1199/1199 1124/1124/1124 1131/1131/1131
f 1199/1199/1199 1200/1200/1200 1124/1124/1124
f 1124/1124/1124 1200/1200/1200 1142/1142/1142
f 1199/1199/1199 1201/1201/1201 1200/1200/1200
f 1142/1142/1142 1200/1200/1200 1201/1201/1201
f 1199/1199/1199 1198/1198/1198 1201/1201/1201
f 1198/1198/1198 1185/1185/1185 1202/1202/1202
f 1202/1202/1202 1185/1185/1185 1182/1182/1182
f 1142/1142/1142 1201/1201/1201 1203/1203/1203
f 1159/1159/1159 1142/1142/1142 1203/1203/1203
f 1198/1198/1198 1204/1204/1204 1201/1201/1201
f 1198/1198/1198 1202/1202/1202 1204/1204/1204
f 1202/1202/1202 1182/1182/1182 1205/1205/1205
f 1182/1182/1182 1184/1184/1184 1205/1205/1205
f 1159/1159/1159 1203/1203/1203 1206/1206/1206
f 1159/1159/1159 1206/1206/1206 1158/1158/1158
f 1207/1207/1207 1203/1203/1203 1201/1201/1201
f 1207/1207/1207 1201/1201/1201 1204/1204/1204
f 1207/1207/1207 1206/1206/1206 1203/1203/1203
f 1202/1202/1202 1208/1208/1208 1204/1204/1204
f 1202/1202/1202 1205/1205/1205 1208/1208/1208
f 1207/1207/1207 1204/1204/1204 1208/1208/1208
f 1209/1209/1209 1205/1205/1205 1184/1184/1184
f 1209/1209/1209 1208/1208/1208 1205/1205/1205
f 1209/1209/1209 1184/1184/1184 1165/1165/1165
f 1207/1207/1207 1210/1210/1210 1206/1206/1206
f 1207/1207/1207 1208/1208/1208 1210/1210/1210
f 1158/1158/1158 1206/1206/1206 1210/1210/1210
f 1209/1209/1209 1210/1210/1210 1208/1208/1208
f 1209/1209/1209 1165/1165/1165 1211/1211/1211
f 1158/1158/1158 1211/1211/1211 1165/1165/1165
f 1209/1209/1209 1211/1211/1211 1210/1210/1210
f 1158/1158/1158 1210/1210/1210 1211/1211/1211
f 1212/1212/1212 1213/1213/1213 1214/1214/1214
f 1212/1212/1212 1214/1214/1214 1215/1215/1215
f 1216/1216/1216 1214/1214/1214 1213/1213/1213
f 1217/1217/1217 1215/1215/1215 1214/1214/1214
f 1216/1216/1216 1218/1218/1218 1214/1214/1214
f 1217/1217/1217 1214/1214/1214 1219/1219/1219
f 1218/1218/1218 1219/1219/1219 1214/1214/1214
f 1220/1220/1220 1217/1217/1217 1219/1219/1219
f 1221/1221/1221 1217/1217/1217 1220/1220/1220
f 1221/1221/1221 1222/1222/1222 1217/1217/1217
f 1216/1216/1216 1223/1223/1223 1218/1218/1218
f 1218/1218/1218 1223/1223/1223 1224/1224/1224
f 1216/1216/1216 1225/1225/1225 1223/1223/1223
f 1218/1218/1218 1226/1226/1226 1219/1219/1219
f 1218/1218/1218 1224/1224/1224 1226/1226/1226
f 1227/1227/1227 1223/1223/1223 1225/1225/1225
f 1227/1227/1227 1225/1225/1225 1228/1228/1228
f 1229/1229/1229 1219/1219/1219 1226/1226/1226
f 1220/1220/1220 1219/1219/1219 1229/1229/1229
f 1221/1221/1221 1230/1230/1230 1222/1222/1222
f 1231/1231/1231 1222/1222/1222 1230/1230/1230
f 1224/1224/1224 1232/1232/1232 1226/1226/1226
f 1229/1229/1229 1226/1226/1226 1232/1232/1232
f 1227/1227/1227 1233/1233/1233 1223/1223/1223
f 1224/1224/1224 1223/1223/1223 1233/1233/1233
f 1227/1227/1227 1228/1228/1228 1234/1234/1234
f 1235/1235/1235 1234/1234/1234 1228/1228/1228
f 1235/1235/1235 1228/1228/1228 1236/1236/1236
f 1235/1235/1235 1236/1236/1236 1237/1237/1237
f 1227/1227/1227 1234/1234/1234 1238/1238/1238
f 1227/1227/1227 1238/1238/1238 1233/1233/1233
f 1235/1235/1235 1238/1238/1238 1234/1234/1234
f 1239/1239/1239 1229/1229/1229 1232/1232/1232
f 1224/1224/1224 1240/1240/1240 1232/1232/1232
f 1240/1240/1240 1239/1239/1239 1232/1232/1232
f 1239/1239/1239 1241/1241/1241 1229/1229/1229
f 1239/1239/1239 1242/1242/1242 1241/1241/1241
f 1220/1220/1220 1229/1229/1229 1241/1241/1241
f 1242/1242/1242 1243/1243/1243 1241/1241/1241
f 1220/1220/1220 1241/1241/1241 1243/1243/1243
f 1220/1220/1220 1243/1243/1243 1244/1244/1244
f 1242/1242/1242 1245/1245/1245 1243/1243/1243
f 1244/1244/1244 1243/1243/1243 1245/1245/1245
f 1220/1220/1220 1244/1244/1244 1246/1246/1246
f 1221/1221/1221 1220/1220/1220 1246/1246/1246
f 1244/1244/1244 1247/1247/1247 1246/1246/1246
f 1221/1221/1221 1246/1246/1246 1247/1247/1247
f 1224/1224/1224 1248/1248/1248 1240/1240/1240
f 1240/1240/1240 1248/1248/1248 1249/1249/1249
f 1240/1240/1240 1250/1250/1250 1239/1239/1239
f 1240/1240/1240 1249/1249/1249 1250/1250/1250
f 1250/1250/1250 1251/1251/1251 1239/1239/1239
f 1239/1239/1239 1251/1251/1251 1242/1242/1242
f 1224/1224/1224 1252/1252/1252 1248/1248/1248
f 1224/1224/1224 1233/1233/1233 1252/1252/1252
f 1253/1253/1253 1252/1252/1252 1233/1233/1233
f 1253/1253/1253 1248/1248/1248 1252/1252/1252
f 1253/1253/1253 1233/1233/1233 1238/1238/1238
f 1253/1253/1253 1254/1254/1254 1248/1248/1248
f 1249/1249/1249 1248/1248/1248 1254/1254/1254
f 1253/1253/1253 1238/1238/1238 1255/1255/1255
f 1253/1253/1253 1255/1255/1255 1254/1254/1254
f 1256/1256/1256 1254/1254/1254 1255/1255/1255
f 1235/1235/1235 1255/1255/1255 1238/1238/1238
f 1256/1256/1256 1255/1255/1255 1235/1235/1235
f 1250/1250/1250 1257/1257/1257 1251/1251/1251
f 1249/1249/1249 1257/1257/1257 1250/1250/1250
f 1256/1256/1256 1258/1258/1258 1254/1254/1254
f 1249/1249/1249 1254/1254/1254 1258/1258/1258
f 1249/1249/1249 1258/1258/1258 1259/1259/1259
f 1256/1256/1256 1259/1259/1259 1258/1258/1258
f 1249/1249/1249 1260/1260/1260 1257/1257/1257
f 1249/1249/1249 1259/1259/1259 1260/1260/1260
f 1261/1261/1261 1251/1251/1251 1257/1257/1257
f 1261/1261/1261 1257/1257/1257 1260/1260/1260
f 1256/1256/1256 1235/1235/1235 1262/1262/1262
f 1263/1263/1263 1256/1256/1256 1262/1262/1262
f 1235/1235/1235 1237/1237/1237 1262/1262/1262
f 1263/1263/1263 1262/1262/1262 1237/1237/1237
f 1263/1263/1263 1237/1237/1237 1264/1264/1264
f 1265/1265/1265 1263/1263/1263 1264/1264/1264
f 1256/1256/1256 1266/1266/1266 1259/1259/1259
f 1263/1263/1263 1266/1266/1266 1256/1256/1256
f 1267/1267/1267 1260/1260/1260 1259/1259/1259
f 1267/1267/1267 1259/1259/1259 1266/1266/1266
f 1263/1263/1263 1268/1268/1268 1266/1266/1266
f 1267/1267/1267 1266/1266/1266 1268/1268/1268
f 1269/1269/1269 1267/1267/1267 1268/1268/1268
f 1267/1267/1267 1270/1270/1270 1260/1260/1260
f 1261/1261/1261 1260/1260/1260 1270/1270/1270
f 1269/1269/1269 1270/1270/1270 1267/1267/1267
f 1263/1263/1263 1271/1271/1271 1268/1268/1268
f 1265/1265/1265 1271/1271/1271 1263/1263/1263
f 1261/1261/1261 1270/1270/1270 1272/1272/1272
f 1269/1269/1269 1272/1272/1272 1270/1270/1270
f 1273/1273/1273 1268/1268/1268 1271/1271/1271
f 1269/1269/1269 1268/1268/1268 1273/1273/1273
f 1265/1265/1265 1274/1274/1274 1271/1271/1271
f 1273/1273/1273 1271/1271/1271 1274/1274/1274
f 1273/1273/1273 1274/1274/1274 1275/1275/1275
f 1265/1265/1265 1276/1276/1276 1274/1274/1274
f 1275/1275/1275 1274/1274/1274 1276/1276/1276
f 1265/1265/1265 1277/1277/1277 1276/1276/1276
f 1265/1265/1265 1278/1278/1278 1277/1277/1277
f 1261/1261/1261 1272/1272/1272 1279/1279/1279
f 1261/1261/1261 1279/1279/1279 1251/1251/1251
f 1242/1242/1242 1251/1251/1251 1279/1279/1279
f 1280/1280/1280 1279/1279/1279 1272/1272/1272
f 1242/1242/1242 1279/1279/1279 1280/1280/1280
f 1281/1281/1281 1272/1272/1272 1269/1269/1269
f 1280/1280/1280 1272/1272/1272 1281/1281/1281
f 1269/1269/1269 1273/1273/1273 1282/1282/1282
f 1273/1273/1273 1275/1275/1275 1282/1282/1282
f 1242/1242/1242 1280/1280/1280 1283/1283/1283
f 1242/1242/1242 1283/1283/1283 1245/1245/1245
f 1269/1269/1269 1282/1282/1282 1284/1284/1284
f 1281/1281/1281 1269/1269/1269 1284/1284/1284
f 1280/1280/1280 1281/1281/1281 1285/1285/1285
f 1280/1280/1280 1285/1285/1285 1283/1283/1283
f 1286/1286/1286 1245/1245/1245 1283/1283/1283
f 1286/1286/1286 1283/1283/1283 1285/1285/1285
f 1287/1287/1287 1284/1284/1284 1282/1282/1282
f 1275/1275/1275 1287/1287/1287 1282/1282/1282
f 1281/1281/1281 1284/1284/1284 1288/1288/1288
f 1281/1281/1281 1288/1288/1288 1285/1285/1285
f 1287/1287/1287 1288/1288/1288 1284/1284/1284
f 1289/1289/1289 1285/1285/1285 1288/1288/1288
f 1289/1289/1289 1288/1288/1288 1287/1287/1287
f 1286/1286/1286 1290/1290/1290 1245/1245/1245
f 1244/1244/1244 1245/1245/1245 1290/1290/1290
f 1286/1286/1286 1285/1285/1285 1291/1291/1291
f 1289/1289/1289 1291/1291/1291 1285/1285/1285
f 1292/1292/1292 1291/1291/1291 1289/1289/1289
f 1286/1286/1286 1293/1293/1293 1290/1290/1290
f 1286/1286/1286 1291/1291/1291 1293/1293/1293
f 1244/1244/1244 1290/1290/1290 1293/1293/1293
f 1292/1292/1292 1293/1293/1293 1291/1291/1291
f 1244/1244/1244 1293/1293/1293 1294/1294/1294
f 1294/1294/1294 1293/1293/1293 1292/1292/1292
f 1244/1244/1244 1294/1294/1294 1247/1247/1247
f 1289/1289/1289 1287/1287/1287 1295/1295/1295
f 1292/1292/1292 1289/1289/1289 1295/1295/1295
f 1296/1296/1296 1295/1295/1295 1287/1287/1287
f 1275/1275/1275 1296/1296/1296 1287/1287/1287
f 1275/1275/1275 1297/1297/1297 1296/1296/1296
f 1296/1296/1296 1298/1298/1298 1295/1295/1295
f 1297/1297/1297 1298/1298/1298 1296/1296/1296
f 1275/1275/1275 1299/1299/1299 1297/1297/1297
f 1275/1275/1275 1276/1276/1276 1299/1299/1299
f 1299/1299/1299 1276/1276/1276 1277/1277/1277
f 1300/1300/1300 1295/1295/1295 1298/1298/1298
f 1292/1292/1292 1295/1295/1295 1301/1301/1301
f 1300/1300/1300 1301/1301/1301 1295/1295/1295
f 1292/1292/1292 1301/1301/1301 1302/1302/1302
f 1300/1300/1300 1302/1302/1302 1301/1301/1301
f 1294/1294/1294 1292/1292/1292 1303/1303/1303
f 1292/1292/1292 1302/1302/1302 1303/1303/1303
f 1300/1300/1300 1298/1298/1298 1304/1304/1304
f 1297/1297/1297 1304/1304/1304 1298/1298/1298
f 1294/1294/1294 1303/1303/1303 1305/1305/1305
f 1294/1294/1294 1305/1305/1305 1247/1247/1247
f 1300/1300/1300 1306/1306/1306 1302/1302/1302
f 1300/1300/1300 1304/1304/1304 1306/1306/1306
f 1307/1307/1307 1303/1303/1303 1302/1302/1302
f 1307/1307/1307 1305/1305/1305 1303/1303/1303
f 1307/1307/1307 1302/1302/1302 1306/1306/1306
f 1308/1308/1308 1304/1304/1304 1297/1297/1297
f 1308/1308/1308 1306/1306/1306 1304/1304/1304
f 1247/1247/1247 1305/1305/1305 1309/1309/1309
f 1307/1307/1307 1309/1309/1309 1305/1305/1305
f 1307/1307/1307 1306/1306/1306 1310/1310/1310
f 1308/1308/1308 1310/1310/1310 1306/1306/1306
f 1307/1307/1307 1310/1310/1310 1309/1309/1309
f 1308/1308/1308 1297/1297/1297 1311/1311/1311
f 1299/1299/1299 1311/1311/1311 1297/1297/1297
f 1312/1312/1312 1310/1310/1310 1308/1308/1308
f 1312/1312/1312 1309/1309/1309 1310/1310/1310
f 1312/1312/1312 1308/1308/1308 1311/1311/1311
f 1247/1247/1247 1309/1309/1309 1313/1313/1313
f 1221/1221/1221 1247/1247/1247 1313/1313/1313
f 1314/1314/1314 1313/1313/1313 1309/1309/1309
f 1314/1314/1314 1221/1221/1221 1313/1313/1313
f 1314/1314/1314 1309/1309/1309 1312/1312/1312
f 1315/1315/1315 1314/1314/1314 1312/1312/1312
f 1314/1314/1314 1230/1230/1230 1221/1221/1221
f 1315/1315/1315 1230/1230/1230 1314/1314/1314
f 1299/1299/1299 1316/1316/1316 1311/1311/1311
f 1299/1299/1299 1277/1277/1277 1316/1316/1316
f 1312/1312/1312 1311/1311/1311 1317/1317/1317
f 1315/1315/1315 1312/1312/1312 1317/1317/1317
f 1316/1316/1316 1317/1317/1317 1311/1311/1311
f 1316/1316/1316 1277/1277/1277 1318/1318/1318
f 1318/1318/1318 1277/1277/1277 1278/1278/1278
f 1318/1318/1318 1278/1278/1278 1319/1319/1319
f 1320/1320/1320 1318/1318/1318 1319/1319/1319
f 1316/1316/1316 1321/1321/1321 1317/1317/1317
f 1316/1316/1316 1318/1318/1318 1321/1321/1321
f 1321/1321/1321 1315/1315/1315 1317/1317/1317
f 1320/1320/1320 1322/1322/1322 1318/1318/1318
f 1321/1321/1321 1318/1318/1318 1322/1322/1322
f 1320/1320/1320 1323/1323/1323 1322/1322/1322
f 1320/1320/1320 1324/1324/1324 1323/1323/1323
f 1323/1323/1323 1324/1324/1324 1325/1325/1325
f 1323/1323/1323 1325/1325/1325 1326/1326/1326
f 1323/1323/1323 1326/1326/1326 1327/1327/1327
f 1321/1321/1321 1322/1322/1322 1328/1328/1328
f 1323/1323/1323 1328/1328/1328 1322/1322/1322
f 1321/1321/1321 1328/1328/1328 1315/1315/1315
f 1323/1323/1323 1327/1327/1327 1329/1329/1329
f 1323/1323/1323 1329/1329/1329 1328/1328/1328
f 1315/1315/1315 1328/1328/1328 1329/1329/1329
f 1231/1231/1231 1329/1329/1329 1327/1327/1327
f 1315/1315/1315 1329/1329/1329 1330/1330/1330
f 1231/1231/1231 1330/1330/1330 1329/1329/1329
f 1315/1315/1315 1330/1330/1330 1230/1230/1230
f 1231/1231/1231 1230/1230/1230 1330/1330/1330
o geo.bobbie.upperLeg.r
v 0.05394904 -0.1116254 0.08389
v 0.06239364 -0.1117631 0.08120252
v 0.05500652 -0.1125751 0.07678443
v 0.05856241 -0.1108394 0.08940038
v 0.07049462 -0.1110505 0.08648654
v 0.06532034 -0.1127236 0.072457
v 0.05184723 -0.1099598 0.09632893
v 0.04819407 -0.1115532 0.08577553
v 0.06589394 -0.1100616 0.09628499
v 0.04524725 -0.1099957 0.1009621
v 0.04034708 -0.1121745 0.08816607
v 0.03360189 -0.1146454 0.08933172
v 0.05985826 -0.1091526 0.1057075
v 0.03906684 -0.1121476 0.1046551
v 0.03476654 -0.1173497 0.1076524
v 0.0289522 -0.1200921 0.0909187
v 0.05445924 -0.1092013 0.1120735
v 0.04967883 -0.1116192 0.1178304
v 0.06375811 -0.1106621 0.127556
v 0.06700388 -0.1089902 0.1207188
v 0.07071443 -0.1088363 0.1126616
v 0.04601029 -0.116192 0.1221534
v 0.04449955 -0.1238621 0.1245188
v 0.07460825 -0.109448 0.1034287
v 0.08502339 -0.1092178 0.1072209
v 0.08295462 -0.1085679 0.1171502
v 0.09563298 -0.1085411 0.1180602
v 0.08140533 -0.1085407 0.1255736
v 0.0614417 -0.1154787 0.1327596
v 0.07923864 -0.115236 0.1384691
v 0.08031991 -0.1104742 0.1329151
v 0.0961411 -0.1087002 0.1265222
v 0.09693967 -0.1111019 0.1335745
v 0.0794083 -0.1105813 0.09104165
v 0.06040727 -0.1230307 0.1353971
v 0.05973671 -0.1340486 0.1374688
v 0.1099077 -0.1092514 0.1235455
v 0.07872592 -0.1230353 0.1411977
v 0.09759191 -0.1237373 0.141572
v 0.09748487 -0.1160272 0.1389069
v 0.1127601 -0.1120855 0.1298789
v 0.12197 -0.1101035 0.1174223
v 0.1064049 -0.1087425 0.1169346
v 0.07821988 -0.1340363 0.1433323
v 0.07768059 -0.1485942 0.145702
v 0.1145326 -0.1172985 0.1342916
v 0.1292054 -0.118545 0.1252835
v 0.1263652 -0.1130399 0.1221213
v 0.1371022 -0.1149177 0.1095057
v 0.09738639 -0.1348171 0.1436428
v 0.1153883 -0.1363186 0.138263
v 0.1151613 -0.1250457 0.1363068
v 0.09693548 -0.1494236 0.1460105
v 0.09639519 -0.1656947 0.1480422
v 0.1301926 -0.1266798 0.126647
v 0.1421703 -0.1286808 0.1130242
v 0.1404826 -0.120441 0.111622
v 0.1476357 -0.1222495 0.09492754
v 0.1152466 -0.1510876 0.1405714
v 0.1311141 -0.1532055 0.1302649
v 0.1309289 -0.1382318 0.1283582
v 0.1146821 -0.1672015 0.1424794
v 0.1138837 -0.1842742 0.1438825
v 0.1430416 -0.1404413 0.1143429
v 0.1501902 -0.1428368 0.09686343
v 0.1494356 -0.1309116 0.09587421
v 0.1511376 -0.1331562 0.07680406
v 0.1305941 -0.1693851 0.1319257
v 0.1426231 -0.1718823 0.1170807
v 0.1432216 -0.1555695 0.115769
v 0.1296035 -0.1863562 0.1332915
v 0.1283624 -0.2039186 0.134457
v 0.1503843 -0.1580168 0.09804188
v 0.1516355 -0.1603158 0.07859242
v 0.1516366 -0.1451193 0.07753406
v 0.1414133 -0.1888759 0.1183642
v 0.1484336 -0.1915019 0.1006386
v 0.1497704 -0.1743932 0.09926099
v 0.1463004 -0.1470318 0.05830267
v 0.1461493 -0.1349936 0.05776055
v 0.1460526 -0.1623259 0.05947068
v 0.1452689 -0.1261801 0.05786963
v 0.1452408 -0.1787586 0.0610497
v 0.1509277 -0.1767538 0.07991126
v 0.149428 -0.1939242 0.08153552
v 0.1472892 -0.2114614 0.08346678
v 0.1436934 -0.1958692 0.06304479
v 0.1416587 -0.2133468 0.06540844
v 0.1395146 -0.2309177 0.06795564
v 0.1499407 -0.1241752 0.07639411
v 0.1464469 -0.1180147 0.07657205
v 0.1420589 -0.1200367 0.05922046
v 0.1369904 -0.1161348 0.06161572
v 0.1440494 -0.1163493 0.09381498
v 0.1404417 -0.1141022 0.07732698
v 0.1312768 -0.113508 0.06451154
v 0.1378694 -0.11246 0.09247097
v 0.133352 -0.1118389 0.07809245
v 0.1319149 -0.1108922 0.1064887
v 0.1311343 -0.111005 0.09106672
v 0.1232222 -0.1106893 0.0897554
v 0.1259006 -0.1114511 0.07850083
v 0.1234669 -0.1124129 0.06749067
v 0.1177318 -0.1121882 0.06975889
v 0.1254649 -0.1099875 0.1033345
v 0.116731 -0.1115326 0.07735407
v 0.1080927 -0.111983 0.07321951
v 0.1118822 -0.112754 0.06455711
v 0.09831788 -0.112519 0.06885317
v 0.1028655 -0.1135561 0.05805226
v 0.09163844 -0.1138817 0.05584329
v 0.1144685 -0.1107423 0.0879709
v 0.1167226 -0.1091934 0.1111221
v 0.1133231 -0.1093936 0.1062751
v 0.1177325 -0.1099333 0.09943704
v 0.1091927 -0.1099738 0.09783345
v 0.1061081 -0.1092682 0.1073109
v 0.09630887 -0.1092228 0.1072461
v 0.09898919 -0.1101326 0.09586656
v 0.1037041 -0.1110884 0.0841845
v 0.08902504 -0.1103138 0.09400077
v 0.09363741 -0.1114545 0.08093783
v 0.08394326 -0.1117226 0.07884586
v 0.08798294 -0.1127506 0.06772105
v 0.07470751 -0.1120664 0.07649456
v 0.07819578 -0.1129926 0.06670101
v 0.08084475 -0.1138247 0.0573615
v 0.0694862 -0.1134331 0.06441249
v 0.07333627 -0.1138646 0.05849713
v 0.0677911 -0.4955941 0.1410042
v 0.08005784 -0.4902301 0.149937
v 0.06720638 -0.4899808 0.1508832
v 0.05523798 -0.4875694 0.1436757
v 0.07629821 -0.4968476 0.1374507
v 0.09153326 -0.4900827 0.1455781
v 0.08735126 -0.4964043 0.1326691
v 0.1000729 -0.4880209 0.1397097
v 0.06123462 -0.4950598 0.1330422
v 0.07021267 -0.4987967 0.124302
v 0.05440806 -0.4910635 0.1218072
v 0.0482526 -0.4837767 0.1326075
v 0.04633735 -0.479021 0.1238482
v 0.08248024 -0.4990047 0.1190551
v 0.0635427 -0.4948523 0.1130862
v 0.05602717 -0.4861101 0.1038467
v 0.04994595 -0.4820999 0.1150767
v 0.04578687 -0.4707186 0.1133722
v 0.04366064 -0.4701535 0.1261106
v 0.04153597 -0.4580707 0.1290464
v 0.07542195 -0.4962745 0.1064746
v 0.0959482 -0.4936995 0.115812
v 0.09939767 -0.4916527 0.129482
v 0.1076764 -0.4835749 0.1146978
v 0.08965985 -0.4926617 0.1027736
v 0.07994915 -0.4861023 0.09194106
v 0.06708527 -0.4878176 0.09688135
v 0.05902131 -0.4749623 0.09140974
v 0.05061122 -0.4727659 0.1013218
v 0.04720464 -0.4577982 0.1000901
v 0.1091217 -0.4823633 0.129326
v 0.1019979 -0.4832431 0.1009
v 0.04296345 -0.4578497 0.1140968
v 0.04082426 -0.444362 0.1153724
v 0.0404207 -0.4448928 0.130999
v 0.04263421 -0.4312656 0.1311024
v 0.04481791 -0.443735 0.1011118
v 0.05303854 -0.4448948 0.08975162
v 0.04272079 -0.4308131 0.1169058
v 0.04674924 -0.4215399 0.1299068
v 0.04813193 -0.4184137 0.1195308
v 0.05319624 -0.4175842 0.1069006
v 0.04641895 -0.4295372 0.1027795
v 0.05490107 -0.4603051 0.08987439
v 0.06542152 -0.4623265 0.08315608
v 0.05655281 -0.4098944 0.1257388
v 0.04674924 -0.4215399 0.1299068
v 0.05520846 -0.4308016 0.09093072
v 0.07079659 -0.475149 0.08481972
v 0.06672756 -0.4354934 0.08267608
v 0.06420679 -0.4492365 0.08202287
v 0.07472372 -0.4629089 0.08157326
v 0.08183008 -0.4704077 0.08396879
v 0.09227572 -0.4793388 0.09020801
v 0.08841078 -0.462083 0.08424118
v 0.07706939 -0.45449 0.08125827
v 0.09266508 -0.4510792 0.08414011
v 0.08017438 -0.4430176 0.08201391
v 0.06154096 -0.4193047 0.09502876
v 0.06956424 -0.4107973 0.1010627
v 0.07236538 -0.4243537 0.085866
v 0.1095612 -0.4707758 0.1010673
v 0.1000465 -0.4681664 0.08998665
v 0.06152275 -0.4086816 0.1126185
v 0.08449166 -0.432512 0.08427979
v 0.09061849 -0.4228548 0.08819521
v 0.079519 -0.4155989 0.09212457
v 0.08683541 -0.4085672 0.09897903
v 0.09613276 -0.4403999 0.08552767
v 0.1133922 -0.4578939 0.1015595
v 0.104422 -0.4567207 0.08979274
v 0.1067717 -0.4447069 0.09128679
v 0.1141809 -0.4455044 0.1018519
v 0.1149406 -0.4706124 0.1153011
v 0.1076297 -0.4362031 0.09277173
v 0.1179458 -0.4565805 0.1155461
v 0.1150848 -0.468689 0.1304162
v 0.1006501 -0.4305064 0.09003741
v 0.106382 -0.4234026 0.09660862
v 0.1122146 -0.433727 0.0999999
v 0.1182325 -0.4427138 0.1143438
v 0.09707342 -0.4153724 0.09536978
v 0.1165096 -0.4298944 0.1113153
v 0.110951 -0.4195804 0.1068681
v 0.1029002 -0.4111099 0.1053184
v 0.1178882 -0.4396141 0.1284412
v 0.1156883 -0.4262538 0.124341
v 0.1118983 -0.4362369 0.1419252
v 0.1171202 -0.454219 0.1302997
v 0.1107143 -0.4157646 0.1181276
v 0.1053392 -0.4099424 0.1136591
v 0.1094353 -0.4662507 0.1447994
v 0.1058898 -0.4116441 0.1280675
v 0.09400541 -0.4043461 0.1073465
v 0.08558649 -0.4000697 0.1132434
v 0.100562 -0.4054118 0.1178954
v 0.1108978 -0.4514332 0.1441848
v 0.09918547 -0.4647997 0.1563061
v 0.1055931 -0.4798557 0.1425541
v 0.09615353 -0.4791158 0.15363
v 0.09153326 -0.4900827 0.1455781
v 0.0827366 -0.4784971 0.1587345
v 0.08005784 -0.4902301 0.149937
v 0.06814952 -0.4773014 0.1586452
v 0.06720638 -0.4899808 0.1508832
v 0.05520231 -0.4752507 0.1518743
v 0.05523798 -0.4875694 0.1436757
v 0.0482526 -0.4837767 0.1326075
v 0.0852662 -0.4633906 0.1618969
v 0.07019743 -0.4617379 0.1609879
v 0.07191014 -0.4454514 0.1607265
v 0.08706284 -0.4468385 0.1620704
v 0.08830766 -0.4301559 0.1590962
v 0.1007459 -0.4488803 0.1556825
v 0.04616846 -0.4726388 0.1402314
v 0.04597142 -0.4591355 0.1441215
v 0.04633735 -0.479021 0.1238482
v 0.04366064 -0.4701535 0.1261106
v 0.04153597 -0.4580707 0.1290464
v 0.0404207 -0.4448928 0.130999
v 0.1020021 -0.4327626 0.1531268
v 0.1009843 -0.4184872 0.1461403
v 0.05655485 -0.4602125 0.1549237
v 0.05758202 -0.4445464 0.1560973
v 0.0594311 -0.4286172 0.1538075
v 0.04693294 -0.4444965 0.1453037
v 0.04926348 -0.430158 0.1444693
v 0.04263421 -0.4312656 0.1311024
v 0.05262888 -0.4179339 0.1372516
v 0.06204689 -0.4143384 0.146075
v 0.07335946 -0.4289885 0.1582562
v 0.07444493 -0.414081 0.1511598
v 0.06541858 -0.4059892 0.1326925
v 0.08844396 -0.4153112 0.1513749
v 0.07528623 -0.4042066 0.1384767
v 0.08782375 -0.4052211 0.1394859
v 0.07018881 -0.4030492 0.1187405
v 0.07912763 -0.4000705 0.1244312
v 0.08657452 -0.4010806 0.1289094
v 0.07753262 -0.403822 0.1068913
v 0.09798707 -0.4082808 0.1351416
v 0.09380755 -0.4009458 0.123539
v 0.1102257 -0.4224103 0.1365073
v 0.1286303 -0.4152299 0.1079312
v 0.1234353 -0.4186449 0.0997472
v 0.1259176 -0.4099342 0.09459789
v 0.1192091 -0.4255703 0.1086781
v 0.1311264 -0.4075896 0.1074061
v 0.1275968 -0.3986245 0.0917015
v 0.1271715 -0.4186644 0.1173012
v 0.1132881 -0.4271259 0.1200709
v 0.1307917 -0.4083098 0.122178
v 0.1211097 -0.4219529 0.1303777
v 0.1122039 -0.421807 0.1417605
v 0.1159739 -0.4106161 0.1485324
v 0.1055584 -0.4260415 0.1312595
v 0.09627509 -0.4243626 0.1407671
v 0.1256043 -0.4105356 0.1364326
v 0.1279732 -0.3965572 0.137246
v 0.1331489 -0.3958832 0.1221409
v 0.1329712 -0.3960705 0.106151
v 0.1337684 -0.3828988 0.1043954
v 0.1283396 -0.3850797 0.08956581
v 0.1290105 -0.3695341 0.08744438
v 0.1012456 -0.4202346 0.1508138
v 0.08933093 -0.418508 0.1572992
v 0.1341165 -0.381619 0.1204527
v 0.1344525 -0.3657699 0.11856
v 0.1343841 -0.3674825 0.1024712
v 0.1297589 -0.3529633 0.08531176
v 0.1350058 -0.3510288 0.1005132
v 0.1357258 -0.3339376 0.09845962
v 0.130558 -0.3358617 0.08304477
v 0.1316791 -0.3185058 0.08059624
v 0.1037269 -0.4097614 0.1576164
v 0.1055118 -0.3958927 0.1597905
v 0.1290184 -0.3809195 0.1358547
v 0.1194293 -0.380316 0.1490759
v 0.1184195 -0.3964843 0.1502596
v 0.1349258 -0.3491061 0.1166813
v 0.1299837 -0.3474305 0.1321831
v 0.1294252 -0.364422 0.1339637
v 0.09007159 -0.4084978 0.1633276
v 0.1357602 -0.3319317 0.1147833
v 0.1366436 -0.3145258 0.1128002
v 0.1199479 -0.3633027 0.1471946
v 0.1068118 -0.3623623 0.1568666
v 0.1063433 -0.3796864 0.1588042
v 0.0911656 -0.3791137 0.1645353
v 0.09076897 -0.3950632 0.1653914
v 0.07620823 -0.4069444 0.1644233
v 0.1367957 -0.3165749 0.09628609
v 0.1326382 -0.3009819 0.07824507
v 0.1377395 -0.2990586 0.09417966
v 0.1334994 -0.2834197 0.07600969
v 0.07525845 -0.3945616 0.1663452
v 0.1386976 -0.2814992 0.09216025
v 0.1404815 -0.2639941 0.08999413
v 0.1352254 -0.2659527 0.07339394
v 0.13725 -0.2484691 0.07071225
v 0.1375376 -0.2969862 0.110911
v 0.132265 -0.2949344 0.1267683
v 0.1386696 -0.2793825 0.1091213
v 0.1426174 -0.2465251 0.0877615
v 0.1422594 -0.2441522 0.1056083
v 0.1450689 -0.2290471 0.08554472
v 0.1403659 -0.2617451 0.1073628
v 0.1444749 -0.2265983 0.1038977
v 0.1381185 -0.2239926 0.1210605
v 0.1465832 -0.2090139 0.102201
v 0.1398971 -0.2063601 0.1197182
v 0.1333328 -0.2772242 0.1251368
v 0.1229875 -0.2752954 0.138451
v 0.1346914 -0.2594669 0.1236647
v 0.1363885 -0.2417023 0.1223844
v 0.1240315 -0.2574713 0.137164
v 0.10987 -0.2558765 0.1470213
v 0.1255951 -0.239596 0.1364668
v 0.1269546 -0.2217142 0.1354918
v 0.1110839 -0.2379504 0.1467052
v 0.09412962 -0.2367364 0.1520189
v 0.1120285 -0.2199373 0.1458149
v 0.1130008 -0.2019908 0.144975
v 0.09472226 -0.2186823 0.1513011
v 0.07651898 -0.2180982 0.1513864
v 0.09524231 -0.2006866 0.1505128
v 0.09581193 -0.1828837 0.1494822
v 0.07662378 -0.2000543 0.1505249
v 0.05878273 -0.2002412 0.1451344
v 0.07684372 -0.1822124 0.1494775
v 0.07720372 -0.1650116 0.1479325
v 0.05871577 -0.1823707 0.1436932
v 0.04291574 -0.1834213 0.1331841
v 0.05877492 -0.1651368 0.1420718
v 0.05912351 -0.1486905 0.1398969
v 0.04279472 -0.166186 0.131176
v 0.03080007 -0.1680723 0.1161824
v 0.04302006 -0.1497193 0.1289913
v 0.04367275 -0.1349822 0.1266243
v 0.03102204 -0.1516262 0.1138918
v 0.02449617 -0.1542786 0.09590777
v 0.03182012 -0.136896 0.1116489
v 0.0328942 -0.1256967 0.1096751
v 0.02538344 -0.1395628 0.09394597
v 0.0252379 -0.1424766 0.07509176
v 0.02675275 -0.1284289 0.09236076
v 0.02666688 -0.1314829 0.07409919
v 0.0323926 -0.1338952 0.05642195
v 0.02885912 -0.1234086 0.07356094
v 0.03360189 -0.1146454 0.08933172
v 0.0331624 -0.1177598 0.07346171
v 0.0395654 -0.1145873 0.07421663
v 0.04034708 -0.1121745 0.08816607
v 0.04819407 -0.1115532 0.08577553
v 0.03419677 -0.1258814 0.05678582
v 0.04408993 -0.126628 0.04170203
v 0.0380073 -0.1200442 0.05837782
v 0.04669319 -0.1133456 0.07496261
v 0.04962578 -0.1148031 0.06403297
v 0.05394904 -0.1116254 0.08389
v 0.05500652 -0.1125751 0.07678443
v 0.04354122 -0.1164545 0.06096797
v 0.04634868 -0.1203504 0.04438196
v 0.06007827 -0.1202328 0.03295045
v 0.05116932 -0.1171309 0.04897173
v 0.05683456 -0.1136847 0.0675444
v 0.06239364 -0.1117631 0.08120252
v 0.06532034 -0.1127236 0.072457
v 0.0694862 -0.1134331 0.06441249
v 0.06147969 -0.1143739 0.05897655
v 0.07333627 -0.1138646 0.05849713
v 0.05637594 -0.1154329 0.05366823
v 0.07019444 -0.114505 0.0527204
v 0.08056282 -0.1147783 0.04756908
v 0.08084475 -0.1138247 0.0573615
v 0.09163844 -0.1138817 0.05584329
v 0.06277309 -0.1168789 0.03864585
v 0.07841983 -0.117466 0.03252621
v 0.06578452 -0.1154861 0.04534879
v 0.08009419 -0.1157954 0.03940935
v 0.09527854 -0.1162155 0.03885573
v 0.09319243 -0.1149011 0.04652309
v 0.1070151 -0.1145428 0.05019058
v 0.1028655 -0.1135561 0.05805226
v 0.1118822 -0.112754 0.06455711
v 0.1181459 -0.1136415 0.05736639
v 0.1177318 -0.1121882 0.06975889
v 0.1234669 -0.1124129 0.06749067
v 0.1312768 -0.113508 0.06451154
v 0.1230106 -0.1150721 0.05187945
v 0.1277749 -0.1178075 0.04746307
v 0.1369904 -0.1161348 0.06161572
v 0.1420589 -0.1200367 0.05922046
v 0.1101173 -0.1158827 0.04302429
v 0.1132153 -0.1186495 0.03692549
v 0.1162017 -0.1226971 0.03180195
v 0.131769 -0.1218429 0.04343028
v 0.1452689 -0.1261801 0.05786963
v 0.09606672 -0.1183991 0.03163786
v 0.1340647 -0.1279423 0.04131052
v 0.1344966 -0.1364001 0.0410998
v 0.1461493 -0.1349936 0.05776055
v 0.1463004 -0.1470318 0.05830267
v 0.09746975 -0.1224283 0.02575177
v 0.09779191 -0.1287907 0.02268925
v 0.1175296 -0.1289325 0.02909073
v 0.07805941 -0.1214895 0.02640349
v 0.07741737 -0.12793 0.02337599
v 0.07731207 -0.1367839 0.0227827
v 0.0588513 -0.1268199 0.0300243
v 0.1177906 -0.1373234 0.02874103
v 0.1176839 -0.1493111 0.02945358
v 0.09780644 -0.1374515 0.02254906
v 0.05854841 -0.1357382 0.02901484
v 0.05853217 -0.1477697 0.02936465
v 0.0433425 -0.135067 0.04082155
v 0.09777205 -0.1494717 0.0231988
v 0.09760062 -0.1648902 0.02479959
v 0.07729015 -0.1489211 0.02313384
v 0.04284505 -0.1464446 0.04100055
v 0.04244612 -0.1614903 0.0424718
v 0.03141832 -0.1448681 0.05687854
v 0.07726721 -0.164426 0.02482417
v 0.07727101 -0.180889 0.02709146
v 0.05834852 -0.1632889 0.03092027
v 0.03080086 -0.1594762 0.05829012
v 0.03097969 -0.1760799 0.06051207
v 0.02458039 -0.1571222 0.07675575
v 0.0583684 -0.179773 0.03325208
v 0.05865615 -0.1968303 0.03611362
v 0.04238646 -0.1780491 0.0446776
v 0.02485304 -0.1736432 0.07899375
v 0.02561882 -0.1905635 0.08148423
v 0.02439795 -0.1707174 0.09821373
v 0.04287521 -0.1951392 0.04732564
v 0.04350221 -0.2125583 0.05047649
v 0.03160186 -0.1930595 0.0629952
v 0.02505334 -0.1878499 0.1005993
v 0.02602399 -0.2053993 0.1027874
v 0.03114121 -0.1853051 0.118416
v 0.03257613 -0.2102857 0.06588827
v 0.03323158 -0.2277133 0.06883776
v 0.02667263 -0.2078096 0.08398153
v 0.03199008 -0.2031429 0.1202768
v 0.0328565 -0.2211766 0.1217953
v 0.0433965 -0.2013017 0.134752
v 0.02745696 -0.2253304 0.08635435
v 0.02813793 -0.2431408 0.08861542
v 0.02697633 -0.223195 0.1046524
v 0.0440401 -0.2193837 0.1360091
v 0.04467548 -0.2374495 0.1372061
v 0.05909324 -0.2182925 0.1461448
v 0.02786035 -0.2411008 0.106463
v 0.0294773 -0.2589446 0.1082622
v 0.03364329 -0.2391574 0.1233077
v 0.0593731 -0.2363769 0.1470986
v 0.05967208 -0.2544993 0.1479396
v 0.07635863 -0.2361613 0.1522541
v 0.03493199 -0.2570698 0.1246533
v 0.03540031 -0.2749912 0.1264457
v 0.04537287 -0.2555071 0.1383329
v 0.0761727 -0.2542419 0.1528436
v 0.07599537 -0.2722588 0.1541353
v 0.09344488 -0.254756 0.1523896
v 0.04565449 -0.2735252 0.13993
v 0.04583418 -0.2915472 0.1416036
v 0.05972277 -0.2725721 0.149389
v 0.09298842 -0.2726719 0.1536748
v 0.09268858 -0.2905619 0.1552714
v 0.1091117 -0.2737229 0.1482289
v 0.05978896 -0.2906076 0.1509349
v 0.05975883 -0.3085641 0.1527127
v 0.07592157 -0.290261 0.1555956
v 0.1085814 -0.2915277 0.1498627
v 0.1080545 -0.3093755 0.1514336
v 0.1222219 -0.2930498 0.140127
v 0.07577809 -0.3082094 0.1572916
v 0.07555322 -0.3261373 0.1591719
v 0.09238057 -0.3084979 0.156814
v 0.1214481 -0.3107622 0.1417058
v 0.1208611 -0.3284341 0.1434484
v 0.1313589 -0.3125349 0.1284727
v 0.13072 -0.3300544 0.1303632
v 0.09206935 -0.3263692 0.1586832
v 0.09174727 -0.3441585 0.1604848
v 0.1075961 -0.3271712 0.1531411
v 0.1203933 -0.3460038 0.1453212
v 0.1071511 -0.3448784 0.1548785
v 0.09145564 -0.3617482 0.1624214
v 0.07517273 -0.3616124 0.1633111
v 0.07534123 -0.3439938 0.1612439
v 0.05941956 -0.3444783 0.1569816
v 0.07499581 -0.3789214 0.1655117
v 0.05924447 -0.3794081 0.1614936
v 0.05959928 -0.3265479 0.1547625
v 0.04571891 -0.3275733 0.1458101
v 0.05932275 -0.362093 0.1591325
v 0.04538807 -0.3632703 0.1503559
v 0.04559597 -0.345589 0.1479671
v 0.03537019 -0.347281 0.1350512
v 0.04591077 -0.3095423 0.1434938
v 0.03565166 -0.3110712 0.1304631
v 0.03561036 -0.3291886 0.132782
v 0.02998473 -0.331149 0.1173381
v 0.035481 -0.2929787 0.1284024
v 0.02986007 -0.2947744 0.1126587
v 0.02999311 -0.3129401 0.114969
v 0.02981535 -0.3149424 0.09857855
v 0.02993896 -0.2768045 0.1103726
v 0.02978885 -0.2788805 0.09341934
v 0.02982132 -0.296832 0.09601437
v 0.03529876 -0.2990023 0.08026632
v 0.02932178 -0.2610204 0.09095809
v 0.03472997 -0.2632242 0.07457356
v 0.03513574 -0.2811154 0.07736154
v 0.04511292 -0.2832258 0.0635117
v 0.03380795 -0.2453953 0.07170138
v 0.04446687 -0.2476021 0.05737033
v 0.04513341 -0.2653108 0.06077723
v 0.05925443 -0.2669467 0.05064285
v 0.04402151 -0.2300469 0.05393721
v 0.05910115 -0.2317954 0.04328765
v 0.05918162 -0.2493059 0.04705322
v 0.07638095 -0.2503701 0.04168957
v 0.05894399 -0.2142912 0.03950918
v 0.07715704 -0.2153873 0.03376317
v 0.07679314 -0.2329081 0.03757544
v 0.09542684 -0.2333853 0.03728297
v 0.0772825 -0.1979307 0.03010848
v 0.09698564 -0.1982779 0.02988574
v 0.09630623 -0.2157955 0.03344689
v 0.1146304 -0.2155086 0.03901994
v 0.09739181 -0.1812056 0.02704129
v 0.1167704 -0.1809532 0.03316279
v 0.1158803 -0.1980011 0.03574182
v 0.1320394 -0.1972119 0.0472167
v 0.1173753 -0.1646793 0.03101416
v 0.1341979 -0.1638266 0.04296803
v 0.1333735 -0.1801761 0.04486971
v 0.1345289 -0.1484333 0.04162434
v 0.1460526 -0.1623259 0.05947068
v 0.1452408 -0.1787586 0.0610497
v 0.1436934 -0.1958692 0.06304479
v 0.1416587 -0.2133468 0.06540844
v 0.1303004 -0.2146703 0.05004412
v 0.1395146 -0.2309177 0.06795564
v 0.1285089 -0.2322859 0.05311042
v 0.1265358 -0.2498545 0.05639963
v 0.13725 -0.2484691 0.07071225
v 0.1352254 -0.2659527 0.07339394
v 0.1132309 -0.2331335 0.04259261
v 0.1116365 -0.2506608 0.04639424
v 0.1102467 -0.2682264 0.04970276
v 0.1247737 -0.2673889 0.05946946
v 0.1334994 -0.2834197 0.07600969
v 0.09439056 -0.2508717 0.04132301
v 0.1232603 -0.284882 0.0624418
v 0.1223484 -0.3024738 0.06496714
v 0.1326382 -0.3009819 0.07824507
v 0.1316791 -0.3185058 0.08059624
v 0.09341174 -0.2684474 0.04470131
v 0.09259959 -0.2860352 0.04817824
v 0.1090741 -0.2857702 0.05291805
v 0.0758339 -0.2679994 0.04507691
v 0.07541769 -0.2857209 0.04839669
v 0.07510978 -0.3034399 0.05163804
v 0.0590183 -0.2848115 0.05350411
v 0.1083464 -0.3034074 0.0555941
v 0.1076142 -0.321012 0.05828919
v 0.09205164 -0.3037251 0.05108228
v 0.05907043 -0.3025255 0.05700855
v 0.05875002 -0.3202597 0.05993351
v 0.0453978 -0.3009911 0.06685422
v 0.09148735 -0.321381 0.0538165
v 0.09080957 -0.3389009 0.05660908
v 0.07467905 -0.3211193 0.05449277
v 0.04518054 -0.3188105 0.06973413
v 0.04469049 -0.3367338 0.07239923
v 0.03520175 -0.3169562 0.0830216
v 0.07406584 -0.3387226 0.05724272
v 0.0734446 -0.3561389 0.05982889
v 0.05813092 -0.337992 0.06256981
v 0.03493623 -0.3350901 0.08562035
v 0.03431828 -0.3534495 0.08813391
v 0.02970499 -0.3331904 0.1010311
v 0.05748825 -0.355663 0.06525476
v 0.05686961 -0.3731229 0.06763774
v 0.04403903 -0.3547946 0.07500055
v 0.02923077 -0.3515825 0.1034769
v 0.0288452 -0.3700854 0.1061451
v 0.02966727 -0.3493835 0.1196931
v 0.04347698 -0.3728188 0.07751657
v 0.04350822 -0.3905964 0.08023203
v 0.03391679 -0.3718925 0.09078045
v 0.02924223 -0.3676094 0.1223011
v 0.029594 -0.3855911 0.1252118
v 0.03498751 -0.3651284 0.1375593
v 0.0344111 -0.3899292 0.09365325
v 0.03677073 -0.4049976 0.09658952
v 0.02931531 -0.3881852 0.1090483
v 0.03505617 -0.3828399 0.1404563
v 0.03680498 -0.3986346 0.1423306
v 0.0453959 -0.3806937 0.1529281
v 0.03203312 -0.403397 0.1115938
v 0.03601481 -0.4142592 0.1135239
v 0.03154644 -0.401159 0.1275238
v 0.0467481 -0.3963921 0.1543452
v 0.04971772 -0.4084127 0.1539571
v 0.06009823 -0.3949597 0.162543
v 0.06220919 -0.4069182 0.1613035
v 0.03587943 -0.4124798 0.1287201
v 0.03991365 -0.4203413 0.1297813
v 0.04069434 -0.410546 0.1427876
v 0.07640661 -0.4168649 0.1596592
v 0.06459424 -0.4160468 0.1578965
v 0.04582126 -0.4188369 0.1418751
v 0.05404632 -0.4171066 0.1512869
v 0.06658182 -0.4206518 0.1533412
v 0.07473832 -0.421882 0.1515204
v 0.05245933 -0.4238761 0.1389247
v 0.08582694 -0.4229006 0.1477525
v 0.06008986 -0.4222965 0.1473263
v 0.06936976 -0.423289 0.1430019
v 0.06160997 -0.4245468 0.1340404
v 0.07131366 -0.424963 0.128899
v 0.079308 -0.4240189 0.1380361
v 0.08877058 -0.4250191 0.1314464
v 0.09681759 -0.4261598 0.1216621
v 0.1055584 -0.4260415 0.1312595
v 0.1132881 -0.4271259 0.1200709
v 0.04623975 -0.4250949 0.1293921
v 0.07954917 -0.4254909 0.1223166
v 0.1031266 -0.4268285 0.1102248
v 0.1192091 -0.4255703 0.1086781
v 0.05376872 -0.4259192 0.1252384
v 0.04499839 -0.4269287 0.1170845
v 0.05054989 -0.4270026 0.1176786
v 0.06218213 -0.4260547 0.1201896
v 0.06905344 -0.4261996 0.1133938
v 0.0863323 -0.4261286 0.1134992
v 0.03949557 -0.4211782 0.1149312
v 0.04924034 -0.4276076 0.1063997
v 0.05502708 -0.4270149 0.111858
v 0.05529673 -0.4270039 0.09570509
v 0.04338978 -0.4237126 0.1020754
v 0.06036776 -0.4269285 0.1044794
v 0.04082213 -0.4158396 0.09976167
v 0.0765973 -0.4263665 0.104282
v 0.05055593 -0.4236897 0.09058113
v 0.06067677 -0.4222486 0.08124476
v 0.04794694 -0.4161726 0.08729543
v 0.06912173 -0.4265077 0.09644666
v 0.04503117 -0.4054585 0.08349496
v 0.06488143 -0.4262203 0.08875405
v 0.07545744 -0.4262963 0.09064756
v 0.08242495 -0.4263146 0.09492678
v 0.08561598 -0.4253227 0.08591126
v 0.07497717 -0.4256507 0.08425999
v 0.09211177 -0.4264262 0.1013962
v 0.09677114 -0.4255141 0.09097058
v 0.1000371 -0.4204274 0.08380571
v 0.1080935 -0.4259127 0.09939144
v 0.1121391 -0.4209338 0.09132776
v 0.1154311 -0.4127076 0.08480951
v 0.1234353 -0.4186449 0.0997472
v 0.1259176 -0.4099342 0.09459789
v 0.1275968 -0.3986245 0.0917015
v 0.07403705 -0.4214546 0.07731948
v 0.07293274 -0.4140692 0.07142645
v 0.08750887 -0.4199947 0.07804485
v 0.0878833 -0.4132593 0.07242317
v 0.08867645 -0.4033421 0.0667343
v 0.1022719 -0.4130117 0.07768396
v 0.1041339 -0.4027073 0.0719347
v 0.1052188 -0.3888456 0.06823555
v 0.117624 -0.4014398 0.08015175
v 0.1186141 -0.3873526 0.07716186
v 0.119207 -0.3713238 0.07490617
v 0.1283396 -0.3850797 0.08956581
v 0.1290105 -0.3695341 0.08744438
v 0.1297589 -0.3529633 0.08531176
v 0.1198235 -0.3545654 0.07262805
v 0.1205114 -0.3374095 0.07019748
v 0.130558 -0.3358617 0.08304477
v 0.1214855 -0.3200451 0.06751427
v 0.1067705 -0.3384496 0.06113659
v 0.1062041 -0.3556646 0.06363617
v 0.1057485 -0.3725977 0.06591433
v 0.09024108 -0.3561952 0.05919585
v 0.08978289 -0.3731727 0.06150085
v 0.08919905 -0.3894671 0.06369558
v 0.07289132 -0.3731927 0.06210062
v 0.07227214 -0.3897937 0.06425151
v 0.07212396 -0.4039216 0.06690291
v 0.05642682 -0.390281 0.06993544
v 0.05686513 -0.4048296 0.0729661
v 0.05851337 -0.4152938 0.07702199
vn -0.03154909 0.9898862 -0.1383115
vn -0.02133815 0.9928792 -0.1171988
vn -0.04807238 0.9895511 -0.1359329
vn -0.008191791 0.9932488 -0.1157145
vn -0.007311095 0.9946499 -0.1030449
vn -0.03174052 0.9932372 -0.1116801
vn -0.0435051 0.9945448 -0.09480515
vn -0.08858313 0.9862601 -0.1394424
vn 0.002905776 0.9954607 -0.09512918
vn -0.2046025 0.9788193 0.007102113
vn -0.2649483 0.9581255 -0.108619
vn -0.6090921 0.7926317 -0.02723407
vn -0.01400508 0.9985611 -0.05176464
vn -0.5074311 0.8410416 0.1875173
vn -0.7861632 0.4950356 0.3699828
vn -0.8933004 0.4415543 0.08393031
vn -0.1379642 0.9861108 0.09247448
vn -0.3679996 0.8660258 0.3384903
vn -0.2329172 0.8796336 0.414722
vn -0.0868962 0.9894735 0.1157207
vn -0.01067889 0.9993754 -0.0336862
vn -0.6008465 0.5332577 0.5954996
vn -0.6746269 0.2468619 0.6956562
vn 0.004199697 0.9967999 -0.07982734
vn 0.001752091 0.997286 -0.07360464
vn -0.005556059 0.9995907 -0.02806492
vn 0.01172743 0.9997242 -0.02034753
vn -0.02949415 0.9897102 0.1400136
vn -0.3799067 0.5503303 0.7435102
vn -0.133907 0.5424944 0.8293183
vn -0.07682002 0.8737496 0.480271
vn 0.04439436 0.981797 0.1846722
vn 0.09261885 0.8467188 0.523917
vn -0.0007517663 0.9957486 -0.09210968
vn -0.4285328 0.2571674 0.8661551
vn -0.4335906 0.1766486 0.8836257
vn 0.1287146 0.9698622 0.2068815
vn -0.1537925 0.2534738 0.9550387
vn 0.1405669 0.234969 0.9617851
vn 0.1289152 0.5094101 0.8508127
vn 0.2654978 0.8067752 0.5278492
vn 0.2350903 0.9527127 0.1925383
vn 0.03834997 0.9992641 0.0007197444
vn -0.1559275 0.1771274 0.9717574
vn -0.1554787 0.14731 0.9767938
vn 0.3833326 0.4509228 0.8060551
vn 0.6256455 0.4054165 0.6664872
vn 0.4627874 0.7619356 0.4530806
vn 0.6242612 0.7191023 0.30527
vn 0.1437233 0.1656521 0.9756551
vn 0.4251215 0.1460559 0.8932745
vn 0.4195182 0.2031487 0.8847232
vn 0.1443111 0.1351436 0.9802604
vn 0.1475445 0.09797761 0.9841906
vn 0.65876 0.1805917 0.7303573
vn 0.8492997 0.1664563 0.5009814
vn 0.8069374 0.383742 0.4489923
vn 0.9151751 0.347944 0.2034439
vn 0.4272141 0.1112353 0.8972819
vn 0.6692732 0.07507595 0.7392137
vn 0.6628972 0.1200351 0.7390256
vn 0.4305093 0.07132341 0.8997636
vn 0.4342407 0.04262308 0.8997879
vn 0.8561748 0.08653616 0.509388
vn 0.9737334 0.04987283 0.2221621
vn 0.965932 0.1316947 0.2227821
vn 0.9924029 0.07956653 -0.09383956
vn 0.675181 0.0350255 0.7368202
vn 0.8625491 -0.004589202 0.5059526
vn 0.8604147 0.03688062 0.508258
vn 0.6798398 0.009535609 0.7332986
vn 0.6835322 -0.005545066 0.7298993
vn 0.9752781 0.002339588 0.2209686
vn 0.9937184 -0.03162578 -0.1073475
vn 0.9947769 0.01043546 -0.1015387
vn 0.8643335 -0.02978328 0.5020365
vn 0.9732079 -0.07161232 0.2184904
vn 0.9743996 -0.04028367 0.2211843
vn 0.9025611 -0.02757513 -0.4296778
vn 0.9048114 0.0356103 -0.424321
vn 0.8986518 -0.06702302 -0.4335124
vn 0.8698606 0.2591912 -0.4197171
vn 0.8935704 -0.1085083 -0.435612
vn 0.9910865 -0.07533783 -0.1098719
vn 0.9872211 -0.1132241 -0.1121378
vn 0.9842827 -0.1334525 -0.1156623
vn 0.8883878 -0.1458162 -0.4353213
vn 0.8852482 -0.1659788 -0.4344958
vn 0.8833921 -0.1766638 -0.4340602
vn 0.9499335 0.2965049 -0.09854475
vn 0.7336564 0.6702904 -0.1116199
vn 0.6662056 0.6493719 -0.3667237
vn 0.4027865 0.8727516 -0.2758039
vn 0.7090042 0.6933663 0.1286709
vn 0.4348518 0.8937145 -0.1103555
vn 0.2022259 0.9596497 -0.1953891
vn 0.4073991 0.9127196 0.03112654
vn 0.1874274 0.9773234 -0.0985399
vn 0.3448518 0.9302029 0.1256973
vn 0.1422502 0.9889804 -0.04102164
vn 0.02942251 0.997553 -0.06342112
vn 0.03252628 0.9960017 -0.08320284
vn 0.03984229 0.990709 -0.1300317
vn -0.002820455 0.9951807 -0.09801719
vn 0.1058142 0.9942659 -0.01545064
vn -0.00300602 0.9967816 -0.08010907
vn -0.01112063 0.9959243 -0.08950524
vn -0.006441646 0.994059 -0.1086521
vn -0.01127824 0.9953998 -0.09514181
vn -0.005356898 0.9938948 -0.110202
vn -0.005956116 0.9945813 -0.1037904
vn 0.0006633169 0.9971002 -0.07609814
vn 0.07289793 0.9973179 0.006552507
vn 0.01768819 0.9979095 -0.06215943
vn 0.02967686 0.9974413 -0.06504029
vn 0.002930809 0.9970489 -0.0767139
vn 0.007022334 0.9978068 -0.06581878
vn 0.002538304 0.9974796 -0.07090803
vn -0.001781093 0.9966524 -0.08173572
vn -0.006587011 0.9964217 -0.0842642
vn -0.001306404 0.9962872 -0.08608109
vn -0.007480196 0.9959131 -0.0900064
vn -0.008091792 0.9954294 -0.09515695
vn -0.01099798 0.9953092 -0.09611793
vn -0.01494147 0.9946221 -0.1024872
vn -0.017161 0.9951211 -0.0971574
vn -0.01277409 0.9951506 -0.09753061
vn -0.03570575 0.9942815 -0.1006443
vn -0.03015323 0.9950706 -0.09447397
vn -0.2084071 -0.9098624 0.3587713
vn 0.1286961 -0.741356 0.6586567
vn -0.2559837 -0.6692427 0.6975576
vn -0.6485171 -0.5972352 0.4719489
vn 0.0503081 -0.954635 0.2934981
vn 0.3479102 -0.7733051 0.5300545
vn 0.2599799 -0.9440422 0.2029647
vn 0.5745935 -0.7279248 0.3741229
vn -0.4642988 -0.8737853 0.1446577
vn -0.1794048 -0.983724 -0.01005511
vn -0.6476673 -0.7577162 -0.07995736
vn -0.8273416 -0.5301381 0.1856327
vn -0.9191394 -0.384658 -0.08497626
vn 0.1461405 -0.9858092 -0.08260247
vn -0.4128471 -0.8741934 -0.2556231
vn -0.6462006 -0.6245499 -0.4385912
vn -0.8288493 -0.5043865 -0.2420805
vn -0.9330291 -0.2639433 -0.2445214
vn -0.9774228 -0.2105492 0.01771216
vn -0.9869274 -0.1173953 0.1104201
vn -0.07057071 -0.9167822 -0.3931034
vn 0.4830456 -0.862595 -0.1503229
vn 0.5532736 -0.8261943 0.1062611
vn 0.7676606 -0.6164594 -0.1751429
vn 0.3076128 -0.8312606 -0.463012
vn 0.0437712 -0.6790085 -0.7328244
vn -0.3271474 -0.7210643 -0.6107706
vn -0.5722126 -0.4226695 -0.7027967
vn -0.8223554 -0.3379066 -0.4577671
vn -0.8799768 -0.1694357 -0.4437706
vn 0.8247446 -0.5502638 0.1304068
vn 0.6200967 -0.6068878 -0.4971591
vn -0.9677134 -0.1577653 -0.1965729
vn -0.9877374 0.01313859 -0.1555704
vn -0.98127 0.03697054 0.1890564
vn -0.9408483 0.2601174 0.2171254
vn -0.9015539 0.02767059 -0.4317811
vn -0.6957805 0.04150018 -0.7170546
vn -0.9480207 0.2874407 -0.1365081
vn -0.8380834 0.5094746 0.1950687
vn -0.7955032 0.5977004 -0.09964433
vn -0.6687371 0.6452895 -0.3693129
vn -0.8373272 0.3500309 -0.4199543
vn -0.6893316 -0.1817157 -0.7012855
vn -0.3915752 -0.1802459 -0.9023194
vn -0.6047263 0.7938522 0.06406994
vn -0.8380834 0.5094746 0.1950687
vn -0.6178432 0.3487455 -0.7047314
vn -0.2109906 -0.4547186 -0.8652825
vn -0.2683216 0.2408988 -0.9327225
vn -0.3558217 0.01742022 -0.9343916
vn 0.002852429 -0.1427296 -0.9897577
vn 0.1721321 -0.3099786 -0.9350314
vn 0.3787398 -0.4936986 -0.7828268
vn 0.2887246 -0.1484779 -0.945829
vn 0.06041139 -0.02371395 -0.9978918
vn 0.3062204 -0.02873928 -0.9515268
vn 0.09330489 0.09124801 -0.9914475
vn -0.4611725 0.6302766 -0.6245568
vn -0.3329113 0.7744975 -0.5378881
vn -0.1570623 0.4807806 -0.8626595
vn 0.7991852 -0.3522074 -0.4870864
vn 0.5457919 -0.2817134 -0.7891443
vn -0.5056577 0.8191012 -0.2708941
vn 0.1492646 0.2555017 -0.9552167
vn 0.2290367 0.4317971 -0.8724067
vn -0.06482898 0.6460053 -0.760575
vn 0.07399337 0.7560326 -0.6503381
vn 0.3434095 0.1116833 -0.9325217
vn 0.8752554 -0.1546832 -0.4582587
vn 0.6155025 -0.1313753 -0.7771083
vn 0.6640087 0.00963228 -0.7476627
vn 0.900997 -0.009416164 -0.4337232
vn 0.9295362 -0.3385087 -0.1461991
vn 0.6774793 0.1489936 -0.7202934
vn 0.9853089 -0.1244188 -0.1169881
vn 0.9402706 -0.2693753 0.2081537
vn 0.453044 0.2727118 -0.8487518
vn 0.6569097 0.4065878 -0.6349457
vn 0.8569651 0.1691885 -0.4868122
vn 0.991075 0.03369958 -0.1289756
vn 0.3801338 0.592862 -0.7099387
vn 0.9515493 0.2338232 -0.1997015
vn 0.8185319 0.4594875 -0.3447849
vn 0.5649125 0.6863847 -0.4579844
vn 0.9712311 0.08983316 0.2205452
vn 0.935143 0.3254576 0.1399461
vn 0.8444169 0.1523958 0.513552
vn 0.9674177 -0.07518904 0.2417637
vn 0.841638 0.5399229 0.01135172
vn 0.6861463 0.7120163 -0.1491177
vn 0.8232197 -0.1896023 0.5351263
vn 0.7209176 0.6429734 0.2585788
vn 0.3107636 0.8507662 -0.4238194
vn 0.04131348 0.9685453 -0.2453836
vn 0.5631882 0.8258489 -0.02815093
vn 0.8374884 -0.02254334 0.54599
vn 0.5608654 -0.1481599 0.8145421
vn 0.7562748 -0.4457587 0.4789025
vn 0.4856402 -0.4267297 0.7629255
vn 0.3479102 -0.7733051 0.5300545
vn 0.1367191 -0.3933691 0.9091582
vn 0.1286961 -0.741356 0.6586567
vn -0.2587271 -0.3229262 0.910373
vn -0.2559837 -0.6692427 0.6975576
vn -0.6329557 -0.2688929 0.7259915
vn -0.6485171 -0.5972352 0.4719489
vn -0.8273416 -0.5301381 0.1856327
vn 0.1560053 -0.105326 0.9821246
vn -0.2288412 -0.06491046 0.9712973
vn -0.193122 0.08918568 0.9771129
vn 0.1770978 0.07028165 0.9816806
vn 0.2073652 0.2919585 0.9336809
vn 0.5885611 0.02494337 0.8080679
vn -0.8844204 -0.2344973 0.4034991
vn -0.8579341 -0.07947961 0.5075748
vn -0.9191394 -0.384658 -0.08497626
vn -0.9774228 -0.2105492 0.01771216
vn -0.9869274 -0.1173953 0.1104201
vn -0.98127 0.03697054 0.1890564
vn 0.6037697 0.2284736 0.7637159
vn 0.5841594 0.5140136 0.6281304
vn -0.5718085 -0.05789323 0.8183419
vn -0.5181891 0.08587359 0.850944
vn -0.4897511 0.3260898 0.8085848
vn -0.8241809 0.06923948 0.5620781
vn -0.7727753 0.2979152 0.560415
vn -0.9408483 0.2601174 0.2171254
vn -0.6965568 0.5965877 0.3986125
vn -0.4744885 0.6371176 0.6074059
vn -0.159712 0.3117639 0.9366404
vn -0.1421271 0.6246217 0.7678851
vn -0.4386163 0.8613171 0.2564149
vn 0.2274601 0.5936006 0.7719457
vn -0.1659344 0.8777923 0.4493844
vn 0.2130762 0.8243859 0.5243915
vn -0.3684568 0.9231146 -0.1099954
vn -0.1622271 0.9837064 0.07748482
vn 0.1399657 0.9542053 0.2643893
vn -0.2117839 0.8746831 -0.4359782
vn 0.5310305 0.7359005 0.420068
vn 0.3822457 0.9176911 0.1083108
vn 0.8102055 0.4182288 0.4106722
vn 0.862735 -0.4816225 -0.1540392
vn 0.6409768 -0.6605716 -0.3908886
vn 0.7917955 -0.3731959 -0.4835129
vn 0.4163196 -0.9004653 -0.125859
vn 0.9572488 -0.2462815 -0.1517242
vn 0.8557084 -0.193982 -0.4797229
vn 0.7788578 -0.6202579 0.09306271
vn 0.2302905 -0.9698932 0.0792063
vn 0.9416438 -0.2789203 0.1884425
vn 0.6115884 -0.729404 0.3064791
vn 0.4279945 -0.7680696 0.4763296
vn 0.6412051 -0.3668267 0.6740135
vn 0.08778786 -0.9800674 0.1782169
vn 0.03993338 -0.9721631 0.2308771
vn 0.8225487 -0.3435994 0.453159
vn 0.8770208 -0.09506288 0.4709538
vn 0.9801088 -0.10524 0.1682591
vn 0.9782079 -0.1288073 -0.1628431
vn 0.9828462 -0.06974354 -0.1707313
vn 0.8725181 -0.1154037 -0.474757
vn 0.876857 -0.09836006 -0.4705817
vn 0.2901684 -0.7601531 0.5813516
vn 0.150319 -0.7157845 0.6819508
vn 0.987146 -0.02686634 0.1575465
vn 0.9877911 -0.01162353 0.1553505
vn 0.9845905 -0.05695909 -0.1653396
vn 0.8790885 -0.09879559 -0.4663076
vn 0.9857592 -0.06021227 -0.1570134
vn 0.9860569 -0.07122722 -0.1503944
vn 0.8806674 -0.1104409 -0.4606816
vn 0.8824713 -0.1141998 -0.4562926
vn 0.4452177 -0.3560838 0.821575
vn 0.4782224 -0.06942639 0.8754904
vn 0.8878791 0.007060338 0.4600225
vn 0.7100452 0.03395238 0.7033371
vn 0.6995828 -0.0860896 0.7093464
vn 0.9875007 -0.01917973 0.1564437
vn 0.8906617 0.0171199 0.4543443
vn 0.8911847 0.02759008 0.4528008
vn 0.2082288 -0.3199582 0.9242659
vn 0.9863003 -0.029323 0.1623322
vn 0.9853909 -0.03232112 0.167213
vn 0.7102791 0.05817369 0.7015123
vn 0.4741202 0.08768015 0.8760835
vn 0.4787369 0.05996952 0.875908
vn 0.2090132 0.08191342 0.974476
vn 0.2148428 -0.04613019 0.9755586
vn -0.06785116 -0.2756781 0.9588524
vn 0.9867038 -0.07453401 -0.1444307
vn 0.8848143 -0.1065458 -0.4535985
vn 0.9872536 -0.07157033 -0.1421545
vn 0.8855864 -0.1289681 -0.4462107
vn -0.08993147 -0.03442227 0.995353
vn 0.985665 -0.09505305 -0.1393902
vn 0.9832417 -0.1253191 -0.1324043
vn 0.8842282 -0.1610909 -0.438395
vn 0.8831274 -0.1764653 -0.4346792
vn 0.984826 -0.03858786 0.1692
vn 0.8843098 -0.002845221 0.466892
vn 0.9833341 -0.05954059 0.1717822
vn 0.9820945 -0.1414474 -0.1244308
vn 0.9767655 -0.09618826 0.1915123
vn 0.9824682 -0.1433232 -0.1192258
vn 0.9802062 -0.08259139 0.1799294
vn 0.974239 -0.09871224 0.2027665
vn 0.8700819 -0.05168233 0.4901901
vn 0.973223 -0.08967134 0.2116503
vn 0.8667486 -0.04458323 0.4967487
vn 0.8802724 -0.01778817 0.4741351
vn 0.6924765 0.02325332 0.7210656
vn 0.8755524 -0.04098848 0.4813814
vn 0.8730205 -0.0526094 0.4848375
vn 0.6877331 -0.009527574 0.7259011
vn 0.4476234 0.01569856 0.8940844
vn 0.6879553 -0.02056328 0.7254617
vn 0.6869788 -0.01191029 0.7265798
vn 0.4432082 0.004412328 0.8964078
vn 0.1612966 0.02589981 0.9865661
vn 0.4410544 0.01806371 0.8972985
vn 0.4376841 0.02530076 0.8987728
vn 0.1565326 0.03780638 0.986949
vn -0.1424801 0.04664952 0.9886978
vn 0.1533124 0.04540496 0.987134
vn 0.1511218 0.06479987 0.986389
vn -0.1468679 0.05558953 0.9875928
vn -0.430933 0.05421233 0.900754
vn -0.1516408 0.07668792 0.9854562
vn -0.1533938 0.111226 0.9818855
vn -0.4343126 0.07715613 0.8974517
vn -0.6798874 0.06138311 0.730743
vn -0.4362481 0.1082183 0.8932953
vn -0.4349698 0.1463914 0.8884654
vn -0.6809422 0.09175852 0.7265659
vn -0.8760384 0.05848128 0.4786821
vn -0.6810023 0.1261144 0.7213398
vn -0.6800269 0.1633442 0.7147601
vn -0.874458 0.09596616 0.4755141
vn -0.9857427 0.04910681 0.1609338
vn -0.8727162 0.1390177 0.4680176
vn -0.8659649 0.224153 0.4470573
vn -0.9817705 0.1040811 0.1590402
vn -0.9838166 0.0608784 -0.168519
vn -0.9704203 0.1955584 0.1415678
vn -0.9713171 0.1607188 -0.1752498
vn -0.8823153 0.1152117 -0.4563397
vn -0.8958414 0.3972516 -0.1991467
vn -0.6090921 0.7926317 -0.02723407
vn -0.6347982 0.7433951 -0.2107009
vn -0.3042151 0.9338697 -0.1879905
vn -0.2649483 0.9581255 -0.108619
vn -0.08858313 0.9862601 -0.1394424
vn -0.8301433 0.3483799 -0.4353085
vn -0.6943578 0.296233 -0.6558303
vn -0.609575 0.7113975 -0.3497596
vn -0.1144542 0.9795682 -0.1653675
vn -0.1292931 0.9792926 -0.1557867
vn -0.03154909 0.9898862 -0.1383115
vn -0.04807238 0.9895511 -0.1359329
vn -0.3090367 0.9230409 -0.229111
vn -0.53548 0.6917466 -0.4845078
vn -0.3501767 0.6706195 -0.6539464
vn -0.2721745 0.9293143 -0.2495915
vn -0.06232323 0.9902519 -0.1245667
vn -0.02133815 0.9928792 -0.1171988
vn -0.03174052 0.9932372 -0.1116801
vn -0.03570575 0.9942815 -0.1006443
vn -0.06677464 0.9918168 -0.1088143
vn -0.03015323 0.9950706 -0.09447397
vn -0.1256464 0.9820527 -0.1406612
vn -0.04329398 0.9934696 -0.1055642
vn -0.01079038 0.992932 -0.1181929
vn -0.01277409 0.9951506 -0.09753061
vn -0.005956116 0.9945813 -0.1037904
vn -0.1720839 0.9302976 -0.3239343
vn -0.04345687 0.9132976 -0.4049678
vn -0.07860892 0.985415 -0.1509241
vn -0.009535871 0.9814007 -0.1917335
vn 0.04216618 0.9708724 -0.2358576
vn 0.008287264 0.9907603 -0.1353714
vn 0.01946617 0.9890962 -0.1459786
vn -0.005356898 0.9938948 -0.110202
vn -0.006441646 0.994059 -0.1086521
vn 0.04360683 0.9870706 -0.1542402
vn -0.002820455 0.9951807 -0.09801719
vn 0.03984229 0.990709 -0.1300317
vn 0.2022259 0.9596497 -0.1953891
vn 0.1603053 0.9524242 -0.2592109
vn 0.3152018 0.8665582 -0.3869427
vn 0.4027865 0.8727516 -0.2758039
vn 0.6662056 0.6493719 -0.3667237
vn 0.09474821 0.95941 -0.2656224
vn 0.200595 0.8762107 -0.4381967
vn 0.3447796 0.6326597 -0.693447
vn 0.5274072 0.6362821 -0.5630157
vn 0.8698606 0.2591912 -0.4197171
vn 0.08149295 0.8921176 -0.4443929
vn 0.6904612 0.2334865 -0.6846513
vn 0.7147616 0.006895965 -0.6993342
vn 0.9048114 0.0356103 -0.424321
vn 0.9025611 -0.02757513 -0.4296778
vn 0.1268662 0.6350746 -0.7619614
vn 0.1416076 0.2105284 -0.9672771
vn 0.439829 0.2138823 -0.8722413
vn -0.1103891 0.6437236 -0.7572544
vn -0.1651863 0.2295574 -0.9591751
vn -0.1654505 0.007936987 -0.9861861
vn -0.4548533 0.2610421 -0.8514491
vn 0.4510437 -0.01268762 -0.8924116
vn 0.4478515 -0.07632403 -0.8908443
vn 0.145709 -0.0134605 -0.9892359
vn -0.4647982 0.03646141 -0.8846656
vn -0.4593642 -0.05454937 -0.8865713
vn -0.7148097 0.06934174 -0.6958726
vn 0.1503563 -0.08081381 -0.9853234
vn 0.1504757 -0.1215328 -0.9811151
vn -0.1590192 -0.07311285 -0.9845646
vn -0.7103683 -0.02192152 -0.7034887
vn -0.7087796 -0.07388064 -0.7015505
vn -0.8872106 0.01820114 -0.4610055
vn -0.1589882 -0.119604 -0.980009
vn -0.1609427 -0.1523484 -0.9751346
vn -0.4571654 -0.1035377 -0.8833345
vn -0.8891849 -0.04164888 -0.4556486
vn -0.8912783 -0.08379497 -0.4456472
vn -0.9860994 -0.003073026 -0.1661283
vn -0.4548908 -0.1386391 -0.8796894
vn -0.451542 -0.1671692 -0.8764498
vn -0.7086449 -0.1126074 -0.6965213
vn -0.9853089 -0.04833169 -0.1637994
vn -0.9841177 -0.0734807 -0.1615948
vn -0.9874575 0.004739858 0.157814
vn -0.7077136 -0.1407614 -0.6923349
vn -0.7076621 -0.1539982 -0.6895642
vn -0.8923811 -0.1096547 -0.4377576
vn -0.9876292 -0.02555741 0.1547105
vn -0.9874514 -0.0360006 0.1537648
vn -0.8771926 0.02567803 0.4794516
vn -0.8927143 -0.1148752 -0.435735
vn -0.8914665 -0.1061124 -0.4404857
vn -0.9838175 -0.07586875 -0.1623179
vn -0.8776692 0.004223684 0.4792483
vn -0.8779768 -0.0002663503 0.4787031
vn -0.6805657 0.03635659 0.7317845
vn -0.9844642 -0.06574977 -0.1628106
vn -0.9847885 -0.07577078 -0.1563656
vn -0.9873402 -0.03271043 0.1552077
vn -0.6811517 0.02588785 0.7316844
vn -0.681729 0.02011184 0.7313283
vn -0.4293922 0.04233519 0.9021253
vn -0.9857336 -0.04667316 0.1617125
vn -0.985361 -0.03613867 0.1666066
vn -0.8786585 -0.01192724 0.4773017
vn -0.4290082 0.03773417 0.9025121
vn -0.4277508 0.05141785 0.9024331
vn -0.1381944 0.03908945 0.9896334
vn -0.8819668 -0.0003071333 0.4713114
vn -0.8824604 0.03636001 0.4689793
vn -0.6852086 0.03336555 0.7275823
vn -0.1325042 0.05212268 0.989811
vn -0.1292429 0.07814299 0.9885291
vn 0.1695094 0.03852135 0.9847754
vn -0.6862456 0.0582657 0.7250323
vn -0.6834196 0.06845846 0.7268089
vn -0.4256108 0.07283276 0.9019704
vn 0.1756178 0.07284053 0.98176
vn 0.1772795 0.08253747 0.9806935
vn 0.4546427 0.05426367 0.8890194
vn -0.4233543 0.0827489 0.9021772
vn -0.4192097 0.09883451 0.9024938
vn -0.1281066 0.08795989 0.9878521
vn 0.4595428 0.06488489 0.8857824
vn 0.4643447 0.06876473 0.8829809
vn 0.698823 0.03479062 0.7144481
vn -0.1247194 0.09978855 0.9871612
vn -0.1184437 0.1103559 0.9868093
vn 0.1810304 0.08965009 0.9793829
vn 0.7027468 0.04097825 0.710259
vn 0.7044622 0.04971977 0.707998
vn 0.8860574 0.007278667 0.4635183
vn 0.8881198 0.01323605 0.4594214
vn 0.1879597 0.09716254 0.977359
vn 0.1956025 0.1021382 0.9753499
vn 0.4686707 0.07599068 0.8800985
vn 0.7071644 0.05475809 0.7049256
vn 0.4708431 0.08258919 0.8783426
vn 0.2025032 0.1097344 0.973114
vn -0.1021283 0.1213473 0.9873422
vn -0.1100303 0.114887 0.9872661
vn -0.4085686 0.1143292 0.9055389
vn -0.09700461 0.09208237 0.9910151
vn -0.3969076 0.08605046 0.913816
vn -0.4135724 0.1104945 0.9037416
vn -0.6786132 0.09551795 0.7282585
vn -0.4026015 0.1205457 0.9074033
vn -0.669391 0.1074664 0.7350963
vn -0.6754072 0.100663 0.7305422
vn -0.8737374 0.07755677 0.480175
vn -0.6807958 0.08450711 0.7275821
vn -0.8761606 0.0561215 0.4787411
vn -0.8754287 0.06775353 0.478575
vn -0.9831806 0.03333365 0.1795682
vn -0.8784494 0.0475449 0.475464
vn -0.9851906 0.01784333 0.170532
vn -0.9841911 0.02024481 0.1759488
vn -0.9873335 -0.01951475 -0.157454
vn -0.9859769 0.006369743 0.1667602
vn -0.9874647 -0.03675168 -0.1535013
vn -0.9870656 -0.02504191 -0.1583489
vn -0.8862828 -0.07491969 -0.4570446
vn -0.9862405 -0.06896345 -0.1502452
vn -0.8879666 -0.102899 -0.4482487
vn -0.888508 -0.08399509 -0.4511079
vn -0.7065505 -0.1237414 -0.6967599
vn -0.8884603 -0.1116154 -0.4451742
vn -0.7029698 -0.153314 -0.6944985
vn -0.7042218 -0.1336941 -0.6972787
vn -0.4550227 -0.1590523 -0.8761601
vn -0.7059659 -0.153305 -0.6914547
vn -0.4496237 -0.1907166 -0.87262
vn -0.4514055 -0.1843039 -0.873078
vn -0.1692223 -0.2026275 -0.9645237
vn -0.4498403 -0.1845772 -0.8738277
vn -0.1647497 -0.2029373 -0.9652326
vn -0.1666144 -0.2132847 -0.9626782
vn 0.1318077 -0.2232533 -0.9658078
vn -0.1629344 -0.1832567 -0.9694686
vn 0.1425754 -0.1847999 -0.9723791
vn 0.1364505 -0.2092875 -0.9682871
vn 0.4342404 -0.2033197 -0.8775513
vn 0.1481117 -0.1522323 -0.9771838
vn 0.4428076 -0.1461688 -0.884622
vn 0.4395856 -0.1774676 -0.8804941
vn 0.6966132 -0.165839 -0.6980168
vn 0.4451189 -0.1145076 -0.8881201
vn 0.7052097 -0.0964739 -0.7024044
vn 0.70056 -0.1306772 -0.7015262
vn 0.7102738 -0.0570268 -0.7016118
vn 0.8986518 -0.06702302 -0.4335124
vn 0.8935704 -0.1085083 -0.435612
vn 0.8883878 -0.1458162 -0.4353213
vn 0.8852482 -0.1659788 -0.4344958
vn 0.6929157 -0.1880639 -0.6960601
vn 0.8833921 -0.1766638 -0.4340602
vn 0.6883312 -0.2015372 -0.6968378
vn 0.6847997 -0.200855 -0.7005046
vn 0.8831274 -0.1764653 -0.4346792
vn 0.8842282 -0.1610909 -0.438395
vn 0.4273318 -0.2187096 -0.877242
vn 0.4226256 -0.2135979 -0.8807744
vn 0.421313 -0.196116 -0.8854569
vn 0.6844059 -0.1853334 -0.7051527
vn 0.8855864 -0.1289681 -0.4462107
vn 0.1290333 -0.2133286 -0.9684221
vn 0.6849573 -0.1574944 -0.7113572
vn 0.6832951 -0.1366167 -0.7172473
vn 0.8848143 -0.1065458 -0.4535985
vn 0.8824713 -0.1141998 -0.4562926
vn 0.1285601 -0.1943659 -0.9724681
vn 0.1261229 -0.1805659 -0.9754429
vn 0.4198334 -0.1742051 -0.8907259
vn -0.1704028 -0.180371 -0.9687256
vn -0.1699808 -0.1745943 -0.9698575
vn -0.1768686 -0.1635681 -0.9705478
vn -0.4559135 -0.1546715 -0.8764814
vn 0.4176345 -0.1544147 -0.895398
vn 0.4163147 -0.1586947 -0.8952642
vn 0.119493 -0.1623117 -0.9794776
vn -0.4588547 -0.1523328 -0.8753554
vn -0.4622434 -0.1263417 -0.8777065
vn -0.7055346 -0.1209562 -0.6982768
vn 0.1155272 -0.1595366 -0.9804088
vn 0.1158204 -0.1554846 -0.9810251
vn -0.183604 -0.1482878 -0.9717512
vn -0.7050369 -0.0954218 -0.7027216
vn -0.7065265 -0.0813737 -0.7029927
vn -0.8854051 -0.05938406 -0.4610111
vn -0.1836032 -0.1417248 -0.9727302
vn -0.1832809 -0.1326061 -0.9740759
vn -0.4623328 -0.1159747 -0.8790894
vn -0.8870683 -0.0438293 -0.459553
vn -0.8892156 -0.03924944 -0.4558016
vn -0.988227 -0.005005457 -0.1529132
vn -0.4628335 -0.1072311 -0.8799356
vn -0.4687401 -0.1065424 -0.8768874
vn -0.7080464 -0.07676528 -0.701981
vn -0.9887728 0.002486818 -0.1494062
vn -0.9891327 -0.02355042 -0.1451268
vn -0.9824478 0.04447429 0.1811583
vn -0.7154109 -0.09034985 -0.6928377
vn -0.7285041 -0.15329 -0.6676705
vn -0.892599 -0.06569683 -0.4460391
vn -0.9829161 0.03003831 0.1815866
vn -0.9821044 -0.04292161 0.1833811
vn -0.8723322 0.07729223 0.4827654
vn -0.8939119 -0.1458373 -0.4238549
vn -0.8744425 -0.2924084 -0.3871016
vn -0.9846674 -0.1082282 -0.1368094
vn -0.8704649 0.02070427 0.491795
vn -0.8547853 -0.1280504 0.5029365
vn -0.6633447 0.0634948 0.7456154
vn -0.9577033 -0.2600809 -0.123135
vn -0.9127601 -0.3958554 -0.1008336
vn -0.9616693 -0.197897 0.1898123
vn -0.6486043 -0.07228805 0.7576851
vn -0.5944318 -0.2985657 0.7466656
vn -0.3839666 -0.04253852 0.9223666
vn -0.3441689 -0.2666491 0.9002478
vn -0.9038699 -0.3750553 0.2057979
vn -0.7640739 -0.5974972 0.2432864
vn -0.789548 -0.3404655 0.5105851
vn -0.03706429 -0.630146 0.7755916
vn -0.2755369 -0.5503066 0.7881892
vn -0.6142204 -0.6182348 0.4904274
vn -0.471456 -0.5931894 0.6525761
vn -0.1410244 -0.8671591 0.4776476
vn -0.02066359 -0.9345775 0.355159
vn -0.2283375 -0.9238101 0.3073058
vn 0.01880297 -0.9574648 0.2879371
vn -0.1814658 -0.9136255 0.3638112
vn -0.0134319 -0.9869612 0.1603974
vn 0.006523923 -0.990877 0.1346117
vn 0.008704703 -0.9950853 0.09863841
vn -0.01979248 -0.9925623 0.1201179
vn -0.04017841 -0.9948238 0.09333479
vn -0.04727051 -0.997412 0.0541744
vn 0.08778786 -0.9800674 0.1782169
vn 0.2302905 -0.9698932 0.0792063
vn -0.373975 -0.9003872 0.2223633
vn -0.009096622 -0.997479 0.07037608
vn 0.003549234 -0.9997415 -0.02245703
vn 0.4163196 -0.9004653 -0.125859
vn 0.0126406 -0.9919927 0.1256612
vn -0.4613007 -0.8860096 0.04678338
vn 0.02006613 -0.9949763 0.098079
vn 0.03873916 -0.9958434 0.08243238
vn 0.02627593 -0.9984767 0.04851648
vn -0.01985829 -0.999109 0.03724136
vn -0.8077995 -0.5874796 -0.04824704
vn -0.2904836 -0.9519204 -0.09729776
vn 0.05014272 -0.9976974 0.04566915
vn -0.1539086 -0.9690309 -0.1931091
vn -0.707545 -0.6476282 -0.282768
vn 0.04611557 -0.9988936 0.009213374
vn -0.8411052 -0.4095832 -0.3532473
vn 0.01190028 -0.9997189 0.02050659
vn -0.5306671 -0.7039621 -0.4720485
vn -0.3092214 -0.7238235 -0.6168156
vn -0.6963603 -0.4343197 -0.571357
vn 0.02688356 -0.9995205 -0.01536665
vn -0.7273999 -0.2916631 -0.6211457
vn -0.08506837 -0.9600539 -0.2665707
vn 0.02282975 -0.9981788 -0.05583733
vn 0.01973554 -0.9990476 -0.0389171
vn 0.1160224 -0.9304574 -0.3475455
vn 0.008617463 -0.9276834 -0.3732683
vn 0.002945323 -0.9995407 -0.03016229
vn 0.1409604 -0.9472364 -0.2878773
vn 0.2944422 -0.7511327 -0.5908498
vn 0.1952061 -0.9502422 -0.242764
vn 0.41987 -0.7465891 -0.5160561
vn 0.5528997 -0.5069401 -0.6612971
vn 0.6409768 -0.6605716 -0.3908886
vn 0.7917955 -0.3731959 -0.4835129
vn 0.8557084 -0.193982 -0.4797229
vn -0.03798253 -0.7354817 -0.6764791
vn -0.1111205 -0.506665 -0.854952
vn 0.1874894 -0.7278638 -0.6595922
vn 0.1823935 -0.5449622 -0.8183818
vn 0.1553264 -0.3333132 -0.9299332
vn 0.3653159 -0.5545604 -0.7476678
vn 0.406718 -0.3471749 -0.8450148
vn 0.4190341 -0.186725 -0.888563
vn 0.6377686 -0.2909709 -0.713153
vn 0.6736282 -0.1613209 -0.7212493
vn 0.6810541 -0.1244621 -0.7215778
vn 0.8725181 -0.1154037 -0.474757
vn 0.876857 -0.09836006 -0.4705817
vn 0.8790885 -0.09879559 -0.4663076
vn 0.6799038 -0.1257572 -0.7224375
vn 0.6791992 -0.1395961 -0.7205563
vn 0.8806674 -0.1104409 -0.4606816
vn 0.6805341 -0.1435598 -0.7185151
vn 0.4159797 -0.1547437 -0.8961111
vn 0.4163277 -0.1398534 -0.8983942
vn 0.417486 -0.1371347 -0.8982759
vn 0.1162274 -0.1426333 -0.9829277
vn 0.1179177 -0.1364565 -0.9836031
vn 0.1282297 -0.1765281 -0.9759072
vn -0.1836254 -0.1240139 -0.9751422
vn -0.1841958 -0.1552433 -0.9705521
vn -0.1675663 -0.2933319 -0.9412109
vn -0.4827191 -0.1495058 -0.8629196
vn -0.4857202 -0.2813678 -0.8275917
vn -0.4414784 -0.4679357 -0.7655932

vt 0.766202 0.347595
vt 0.775414 0.348236
vt 0.769367 0.342997
vt 0.76895 0.352333
vt 0.7803 0.354674
vt 0.783276 0.344582
vt 0.761131 0.35538
vt 0.759274 0.347512
vt 0.7731 0.358901
vt 0.754741 0.357702
vt 0.750077 0.348232
vt 0.742034 0.349396
vt 0.765847 0.363205
vt 0.74911 0.359875
vt 0.744112 0.362655
vt 0.734352 0.351833
vt 0.760513 0.366229
vt 0.755883 0.369435
vt 0.763218 0.377896
vt 0.767066 0.374371
vt 0.77172 0.370503
vt 0.751817 0.372572
vt 0.747626 0.376434
vt 0.777264 0.366286
vt 0.782811 0.37251
vt 0.777902 0.377351
vt 0.784554 0.383047
vt 0.774152 0.38158
vt 0.759716 0.381535
vt 0.768061 0.389371
vt 0.771059 0.385588
vt 0.781447 0.387728
vt 0.77898 0.392032
vt 0.785337 0.361032
vt 0.756089 0.385541
vt 0.751307 0.391281
vt 0.788899 0.392561
vt 0.764867 0.393787
vt 0.774032 0.400955
vt 0.776628 0.39624
vt 0.787202 0.397357
vt 0.796433 0.396319
vt 0.790295 0.387644
vt 0.760662 0.399791
vt 0.75532 0.407779
vt 0.785502 0.401819
vt 0.794763 0.405918
vt 0.795664 0.401178
vt 0.805209 0.403742
vt 0.770418 0.407384
vt 0.78057 0.413901
vt 0.783558 0.406868
vt 0.765573 0.41573
vt 0.760091 0.424944
vt 0.793467 0.411515
vt 0.804111 0.414942
vt 0.804888 0.408752
vt 0.815834 0.410089
vt 0.77626 0.422876
vt 0.787448 0.429006
vt 0.791149 0.41925
vt 0.771142 0.432454
vt 0.765324 0.442468
vt 0.802392 0.423415
vt 0.814452 0.42644
vt 0.815618 0.417097
vt 0.828173 0.417909
vt 0.782655 0.439286
vt 0.794682 0.445289
vt 0.799211 0.434058
vt 0.776891 0.44986
vt 0.770236 0.460611
vt 0.811668 0.438138
vt 0.824917 0.4414
vt 0.827519 0.428316
vt 0.788858 0.456723
vt 0.801149 0.46305
vt 0.807224 0.450495
vt 0.841743 0.429276
vt 0.842004 0.417114
vt 0.83898 0.444378
vt 0.840796 0.408182
vt 0.833783 0.459923
vt 0.820257 0.455183
vt 0.813691 0.469045
vt 0.805502 0.482575
vt 0.826461 0.475216
vt 0.81741 0.489842
vt 0.807143 0.503584
vt 0.827698 0.410083
vt 0.82657 0.404059
vt 0.838626 0.401251
vt 0.835562 0.3948
vt 0.815568 0.404552
vt 0.824729 0.398031
vt 0.831559 0.388513
vt 0.814732 0.398682
vt 0.822289 0.39178
vt 0.805249 0.398398
vt 0.813555 0.393104
vt 0.811438 0.386809
vt 0.819357 0.385487
vt 0.826088 0.380696
vt 0.821024 0.375407
vt 0.80477 0.393024
vt 0.815789 0.377328
vt 0.81297 0.36889
vt 0.819677 0.367048
vt 0.8089 0.359878
vt 0.817008 0.356924
vt 0.810658 0.348618
vt 0.808461 0.379856
vt 0.797466 0.39064
vt 0.798345 0.386662
vt 0.803782 0.386545
vt 0.80063 0.380487
vt 0.79451 0.382967
vt 0.78942 0.377787
vt 0.796059 0.373555
vt 0.804633 0.37088
vt 0.79073 0.367267
vt 0.799828 0.363121
vt 0.794081 0.356692
vt 0.802342 0.353017
vt 0.788295 0.350858
vt 0.795833 0.347222
vt 0.802303 0.343341
vt 0.790788 0.341823
vt 0.796478 0.340244
vt 0.778989 0.989583
vt 0.761413 0.990942
vt 0.776209 0.998008
vt 0.793878 0.996047
vt 0.770834 0.984198
vt 0.749274 0.978294
vt 0.761289 0.975669
vt 0.739718 0.960988
vt 0.789625 0.98592
vt 0.783077 0.979052
vt 0.80275 0.97817
vt 0.808581 0.986107
vt 0.819454 0.973304
vt 0.774051 0.973345
vt 0.794491 0.973781
vt 0.80553 0.966155
vt 0.813105 0.968987
vt 0.822816 0.958269
vt 0.831303 0.960282
vt 0.839666 0.943204
vt 0.7859 0.96962
vt 0.765615 0.965979
vt 0.752646 0.965294
vt 0.760604 0.957761
vt 0.777506 0.96382
vt 0.789261 0.960075
vt 0.797053 0.963146
vt 0.806931 0.954939
vt 0.81463 0.955416
vt 0.820471 0.942115
vt 0.749398 0.955561
vt 0.772432 0.956765
vt 0.828616 0.942519
vt 0.829467 0.925462
vt 0.840506 0.923957
vt 0.834665 0.905603
vt 0.821965 0.927692
vt 0.815273 0.931272
vt 0.824518 0.908207
vt 0.825607 0.894034
vt 0.811341 0.891129
vt 0.811465 0.901048
vt 0.818012 0.913841
vt 0.812347 0.943318
vt 0.804991 0.944874
vt 0.796493 0.886543
vt 0.789209 0.874341
vt 0.812254 0.919973
vt 0.79888 0.952781
vt 0.806174 0.92679
vt 0.806962 0.935785
vt 0.799139 0.945289
vt 0.792976 0.949844
vt 0.783358 0.954648
vt 0.790413 0.945123
vt 0.798797 0.940205
vt 0.789832 0.939043
vt 0.798236 0.933337
vt 0.80746 0.911278
vt 0.801193 0.906028
vt 0.802521 0.920077
vt 0.770575 0.949699
vt 0.780867 0.948319
vt 0.801069 0.896742
vt 0.796005 0.927506
vt 0.792447 0.922577
vt 0.797417 0.915159
vt 0.791886 0.912212
vt 0.788649 0.933223
vt 0.770907 0.942509
vt 0.780587 0.942094
vt 0.780816 0.935848
vt 0.772723 0.935962
vt 0.760573 0.948516
vt 0.781096 0.931417
vt 0.76187 0.940319
vt 0.750747 0.945072
vt 0.786118 0.927973
vt 0.782071 0.924393
vt 0.776634 0.929809
vt 0.765968 0.93287
vt 0.787497 0.918925
vt 0.771011 0.926478
vt 0.776883 0.921436
vt 0.781874 0.916238
vt 0.759597 0.928128
vt 0.765812 0.92184
vt 0.754544 0.921311
vt 0.754098 0.935931
vt 0.772733 0.917286
vt 0.777641 0.914495
vt 0.742146 0.938027
vt 0.77071 0.911652
vt 0.785453 0.910635
vt 0.787155 0.904555
vt 0.778367 0.910313
vt 0.747738 0.928854
vt 0.735412 0.927952
vt 0.739655 0.949533
vt 0.73013 0.936844
vt 0.723926 0.945445
vt 0.723584 0.92209
vt 0.714235 0.927474
vt 0.720917 0.906796
vt 0.710002 0.909027
vt 0.721135 0.891907
vt 0.709867 0.890797
vt 0.711672 0.876271
vt 0.732652 0.915252
vt 0.732226 0.902002
vt 0.743339 0.896441
vt 0.742436 0.908363
vt 0.75248 0.902552
vt 0.743702 0.919257
vt 0.723075 0.877931
vt 0.735806 0.875876
vt 0.713955 0.86685
vt 0.722774 0.865262
vt 0.735993 0.863291
vt 0.75248 0.861963
vt 0.752739 0.912409
vt 0.761631 0.907813
vt 0.73371 0.888856
vt 0.746773 0.885453
vt 0.76049 0.882849
vt 0.750498 0.874393
vt 0.766072 0.875192
vt 0.771581 0.866269
vt 0.782164 0.87902
vt 0.774144 0.884405
vt 0.755748 0.892934
vt 0.767504 0.891212
vt 0.786574 0.888815
vt 0.763499 0.899761
vt 0.778595 0.892633
vt 0.773106 0.899056
vt 0.792509 0.896721
vt 0.785163 0.898163
vt 0.779622 0.90027
vt 0.79364 0.904928
vt 0.770876 0.905634
vt 0.77927 0.905063
vt 0.762679 0.915511
vt 0.656416 0.586336
vt 0.653545 0.593156
vt 0.664449 0.595431
vt 0.643623 0.586085
vt 0.663676 0.585546
vt 0.675453 0.594741
vt 0.651295 0.579998
vt 0.636804 0.57636
vt 0.659745 0.57589
vt 0.644444 0.570546
vt 0.639319 0.560802
vt 0.649797 0.557629
vt 0.630496 0.564392
vt 0.62343 0.551183
vt 0.65416 0.566744
vt 0.665455 0.563994
vt 0.670225 0.573416
vt 0.674139 0.583644
vt 0.685837 0.580586
vt 0.688412 0.591821
vt 0.702857 0.586604
vt 0.636083 0.551501
vt 0.636629 0.543514
vt 0.682098 0.570087
vt 0.694829 0.564909
vt 0.699102 0.57548
vt 0.717543 0.57944
vt 0.712657 0.568579
vt 0.72617 0.560389
vt 0.731983 0.570956
vt 0.745932 0.56144
vt 0.646759 0.54907
vt 0.65754 0.545897
vt 0.677731 0.560157
vt 0.673253 0.550585
vt 0.661148 0.55484
vt 0.70766 0.558146
vt 0.702243 0.547847
vt 0.690133 0.554719
vt 0.645221 0.540922
vt 0.720197 0.550016
vt 0.732293 0.540987
vt 0.685212 0.544832
vt 0.680178 0.535155
vt 0.668934 0.541288
vt 0.664757 0.532232
vt 0.654504 0.537243
vt 0.643861 0.5333
vt 0.739214 0.551154
vt 0.759271 0.551075
vt 0.751714 0.541132
vt 0.771967 0.540037
vt 0.651362 0.529055
vt 0.763637 0.53046
vt 0.775061 0.519305
vt 0.784208 0.528547
vt 0.795952 0.516442
vt 0.743959 0.531288
vt 0.736008 0.521547
vt 0.755053 0.520971
vt 0.785938 0.507676
vt 0.775686 0.499034
vt 0.79615 0.495469
vt 0.765655 0.510186
vt 0.785063 0.487475
vt 0.773944 0.479426
vt 0.793651 0.475472
vt 0.781864 0.468185
vt 0.746295 0.511558
vt 0.737319 0.502202
vt 0.756074 0.501155
vt 0.76532 0.490429
vt 0.746318 0.492167
vt 0.736384 0.483107
vt 0.754842 0.481849
vt 0.762831 0.471299
vt 0.744306 0.473184
vt 0.733796 0.464332
vt 0.751829 0.463028
vt 0.758854 0.452748
vt 0.740953 0.454496
vt 0.73015 0.445765
vt 0.747717 0.444534
vt 0.754133 0.434602
vt 0.736818 0.435984
vt 0.726075 0.427261
vt 0.743279 0.426252
vt 0.749435 0.416823
vt 0.73267 0.41756
vt 0.72221 0.408845
vt 0.739087 0.40814
vt 0.745386 0.399155
vt 0.728899 0.399253
vt 0.718818 0.390595
vt 0.735689 0.390124
vt 0.742217 0.382146
vt 0.726035 0.381199
vt 0.715914 0.372995
vt 0.733068 0.372836
vt 0.738962 0.366709
vt 0.723299 0.364277
vt 0.711851 0.357326
vt 0.729362 0.357386
vt 0.717014 0.35085
vt 0.705362 0.344415
vt 0.720513 0.345749
vt 0.734827 0.345339
vt 0.722663 0.341077
vt 0.724416 0.336059
vt 0.735048 0.338918
vt 0.733945 0.331729
vt 0.709011 0.339804
vt 0.698755 0.333068
vt 0.711982 0.335647
vt 0.725511 0.330563
vt 0.71709 0.326912
vt 0.732859 0.326676
vt 0.727061 0.324078
vt 0.714667 0.331343
vt 0.702336 0.329527
vt 0.69296 0.322164
vt 0.705695 0.32564
vt 0.719538 0.321527
vt 0.730031 0.318228
vt 0.722916 0.315193
vt 0.715148 0.311036
vt 0.712056 0.317546
vt 0.708391 0.30805
vt 0.708727 0.321601
vt 0.704948 0.311228
vt 0.696927 0.304922
vt 0.703624 0.301803
vt 0.695659 0.294088
vt 0.696716 0.318955
vt 0.68772 0.311292
vt 0.700763 0.315666
vt 0.691662 0.307851
vt 0.683631 0.299722
vt 0.689271 0.297343
vt 0.681983 0.288204
vt 0.688428 0.285848
vt 0.684122 0.277375
vt 0.676839 0.279233
vt 0.681668 0.271655
vt 0.676674 0.270848
vt 0.669463 0.270034
vt 0.671109 0.280786
vt 0.665542 0.282231
vt 0.66335 0.270443
vt 0.657247 0.271326
vt 0.676457 0.29083
vt 0.671356 0.293045
vt 0.666298 0.295381
vt 0.66027 0.284133
vt 0.650994 0.273025
vt 0.678971 0.30272
vt 0.655169 0.286312
vt 0.649032 0.289503
vt 0.643401 0.276285
vt 0.633513 0.281923
vt 0.67429 0.305308
vt 0.670069 0.308296
vt 0.661685 0.297976
vt 0.683304 0.314131
vt 0.679366 0.317322
vt 0.674474 0.321282
vt 0.689094 0.325464
vt 0.656255 0.301355
vt 0.648754 0.306622
vt 0.664943 0.31197
vt 0.684396 0.329563
vt 0.678282 0.335228
vt 0.694534 0.337277
vt 0.658 0.317328
vt 0.64941 0.324754
vt 0.667943 0.32683
vt 0.689039 0.342993
vt 0.681988 0.350791
vt 0.700261 0.350426
vt 0.659848 0.334306
vt 0.651498 0.342701
vt 0.670694 0.342921
vt 0.693433 0.358319
vt 0.68576 0.367274
vt 0.70486 0.365663
vt 0.662768 0.351393
vt 0.654722 0.360484
vt 0.674267 0.359493
vt 0.697178 0.374942
vt 0.689671 0.384385
vt 0.708337 0.382516
vt 0.666391 0.368562
vt 0.658643 0.378159
vt 0.678003 0.376485
vt 0.700958 0.392267
vt 0.69374 0.402015
vt 0.711695 0.400359
vt 0.67053 0.385952
vt 0.663406 0.395656
vt 0.682348 0.393906
vt 0.704659 0.410233
vt 0.697657 0.419914
vt 0.715371 0.418648
vt 0.675247 0.403483
vt 0.668281 0.413118
vt 0.686611 0.411608
vt 0.70858 0.428341
vt 0.701843 0.437864
vt 0.71939 0.43698
vt 0.679691 0.421105
vt 0.673068 0.430543
vt 0.690846 0.429397
vt 0.712621 0.446541
vt 0.705758 0.455948
vt 0.723251 0.455406
vt 0.684285 0.438715
vt 0.677875 0.447932
vt 0.695153 0.447205
vt 0.71613 0.464869
vt 0.708887 0.474173
vt 0.726323 0.473977
vt 0.688549 0.456382
vt 0.681978 0.465388
vt 0.698876 0.465163
vt 0.718605 0.48342
vt 0.710624 0.492672
vt 0.728085 0.492793
vt 0.691979 0.4742
vt 0.684937 0.483031
vt 0.701501 0.483328
vt 0.719396 0.502205
vt 0.710294 0.511323
vt 0.727837 0.511855
vt 0.693874 0.492224
vt 0.685938 0.500751
vt 0.7023 0.501681
vt 0.717923 0.521111
vt 0.707522 0.52983
vt 0.725238 0.53101
vt 0.713984 0.539842
vt 0.693585 0.510239
vt 0.684477 0.518301
vt 0.700754 0.519951
vt 0.696608 0.53783
vt 0.690729 0.527972
vt 0.674904 0.525688
vt 0.669153 0.516493
vt 0.677714 0.508904
vt 0.670295 0.499871
vt 0.660126 0.523357
vt 0.654782 0.514933
vt 0.677696 0.491606
vt 0.668813 0.482985
vt 0.662714 0.507654
vt 0.655415 0.49939
vt 0.662139 0.49135
vt 0.653241 0.483529
vt 0.675483 0.474234
vt 0.665401 0.466037
vt 0.659344 0.474932
vt 0.649222 0.467629
vt 0.671541 0.457039
vt 0.660739 0.449211
vt 0.65488 0.458482
vt 0.643956 0.451674
vt 0.666795 0.439899
vt 0.655377 0.432395
vt 0.649535 0.442058
vt 0.637908 0.435632
vt 0.661599 0.42276
vt 0.64989 0.415512
vt 0.643644 0.425527
vt 0.631654 0.419265
vt 0.656565 0.405546
vt 0.644528 0.398301
vt 0.637919 0.408687
vt 0.625808 0.402216
vt 0.65142 0.388115
vt 0.639436 0.380594
vt 0.632438 0.391245
vt 0.620347 0.384291
vt 0.646848 0.370274
vt 0.635153 0.362163
vt 0.627498 0.372992
vt 0.615664 0.365331
vt 0.643159 0.35198
vt 0.632051 0.342988
vt 0.623595 0.353776
vt 0.612275 0.345165
vt 0.640628 0.333257
vt 0.630279 0.323189
vt 0.621083 0.333573
vt 0.610268 0.323856
vt 0.639517 0.31418
vt 0.630289 0.302759
vt 0.62008 0.312511
vt 0.64059 0.294806
vt 0.62177 0.290583
vt 0.61029 0.301427
vt 0.599544 0.314033
vt 0.589707 0.327923
vt 0.601028 0.336481
vt 0.580849 0.342595
vt 0.592473 0.349968
vt 0.584676 0.364082
vt 0.572892 0.357799
vt 0.565728 0.373301
vt 0.604031 0.357612
vt 0.596462 0.370679
vt 0.589525 0.384196
vt 0.577595 0.378616
vt 0.559216 0.389125
vt 0.60833 0.377444
vt 0.571115 0.393502
vt 0.565245 0.408772
vt 0.553268 0.405324
vt 0.548214 0.422083
vt 0.601558 0.389975
vt 0.595214 0.402843
vt 0.583115 0.398061
vt 0.61368 0.395978
vt 0.607372 0.407944
vt 0.601581 0.420149
vt 0.619529 0.413405
vt 0.577274 0.412266
vt 0.572232 0.426822
vt 0.589387 0.416009
vt 0.613791 0.424749
vt 0.608666 0.436166
vt 0.625938 0.429887
vt 0.584306 0.429417
vt 0.58019 0.442984
vt 0.596476 0.432481
vt 0.620742 0.440542
vt 0.616103 0.451241
vt 0.63256 0.445699
vt 0.592242 0.444906
vt 0.588979 0.45726
vt 0.604282 0.447626
vt 0.627566 0.455764
vt 0.623011 0.465941
vt 0.638625 0.461161
vt 0.600714 0.459069
vt 0.598018 0.470344
vt 0.612084 0.462003
vt 0.633515 0.470786
vt 0.62874 0.480546
vt 0.643645 0.476621
vt 0.608728 0.472733
vt 0.606069 0.483413
vt 0.618937 0.476192
vt 0.638294 0.485577
vt 0.633062 0.494764
vt 0.647233 0.491927
vt 0.615377 0.486326
vt 0.612545 0.495113
vt 0.624426 0.490086
vt 0.641247 0.500374
vt 0.635753 0.507923
vt 0.648508 0.507166
vt 0.620735 0.498383
vt 0.617966 0.504744
vt 0.628617 0.502654
vt 0.642001 0.514135
vt 0.636631 0.519545
vt 0.647235 0.52126
vt 0.640968 0.526054
vt 0.625088 0.508816
vt 0.622621 0.513467
vt 0.631313 0.513909
vt 0.636635 0.535943
vt 0.635358 0.529513
vt 0.627628 0.518578
vt 0.631921 0.523753
vt 0.631269 0.531348
vt 0.629799 0.536353
vt 0.623922 0.522542
vt 0.627688 0.54351
vt 0.627811 0.527634
vt 0.62405 0.532914
vt 0.619399 0.527111
vt 0.614206 0.531611
vt 0.619619 0.538522
vt 0.613056 0.543076
vt 0.600508 0.542397
vt 0.605182 0.552049
vt 0.588848 0.548181
vt 0.620145 0.517472
vt 0.607651 0.53411
vt 0.587899 0.537261
vt 0.57526 0.540027
vt 0.616178 0.520719
vt 0.614617 0.51385
vt 0.61331 0.516828
vt 0.611223 0.523831
vt 0.605291 0.52489
vt 0.598897 0.532972
vt 0.616146 0.509083
vt 0.608814 0.512271
vt 0.609202 0.517195
vt 0.602539 0.510267
vt 0.609385 0.507238
vt 0.604026 0.516669
vt 0.610576 0.502078
vt 0.597556 0.523616
vt 0.602726 0.505335
vt 0.595715 0.503924
vt 0.603223 0.499911
vt 0.597159 0.516198
vt 0.604281 0.492661
vt 0.596201 0.510237
vt 0.592085 0.51493
vt 0.590462 0.519939
vt 0.585332 0.514559
vt 0.59018 0.510724
vt 0.588699 0.527375
vt 0.581199 0.520767
vt 0.575988 0.514516
vt 0.578075 0.529811
vt 0.57085 0.522266
vt 0.564578 0.513275
vt 0.564422 0.529726
vt 0.556358 0.51969
vt 0.549408 0.507247
vt 0.58836 0.505256
vt 0.587208 0.498697
vt 0.581509 0.508115
vt 0.57917 0.50173
vt 0.577147 0.493226
vt 0.571723 0.507038
vt 0.568049 0.497421
vt 0.565338 0.485447
vt 0.558984 0.5025
vt 0.55514 0.488919
vt 0.55336 0.473254
vt 0.544471 0.492187
vt 0.542055 0.474964
vt 0.54217 0.457116
vt 0.553889 0.456923
vt 0.556338 0.440567
vt 0.544419 0.439391
vt 0.560219 0.424484
vt 0.568238 0.441648
vt 0.565498 0.456555
vt 0.564409 0.471356
vt 0.577179 0.456528
vt 0.575535 0.469859
vt 0.575619 0.482527
vt 0.586832 0.469341
vt 0.586045 0.481035
vt 0.586377 0.491013
vt 0.596301 0.481428
vt 0.595603 0.491013
vt 0.595502 0.498401

usemtl mannequin (Instance)
usemap mannequin (Instance)
f 1331/1331/1331 1332/1332/1332 1333/1333/1333
f 1331/1331/1331 1334/1334/1334 1332/1332/1332
f 1335/1335/1335 1332/1332/1332 1334/1334/1334
f 1336/1336/1336 1332/1332/1332 1335/1335/1335
f 1331/1331/1331 1337/1337/1337 1334/1334/1334
f 1331/1331/1331 1338/1338/1338 1337/1337/1337
f 1335/1335/1335 1334/1334/1334 1339/1339/1339
f 1339/1339/1339 1334/1334/1334 1337/1337/1337
f 1340/1340/1340 1337/1337/1337 1338/1338/1338
f 1340/1340/1340 1338/1338/1338 1341/1341/1341
f 1342/1342/1342 1340/1340/1340 1341/1341/1341
f 1339/1339/1339 1337/1337/1337 1343/1343/1343
f 1343/1343/1343 1337/1337/1337 1340/1340/1340
f 1342/1342/1342 1344/1344/1344 1340/1340/1340
f 1345/1345/1345 1344/1344/1344 1342/1342/1342
f 1345/1345/1345 1342/1342/1342 1346/1346/1346
f 1347/1347/1347 1340/1340/1340 1344/1344/1344
f 1343/1343/1343 1340/1340/1340 1347/1347/1347
f 1345/1345/1345 1348/1348/1348 1344/1344/1344
f 1347/1347/1347 1344/1344/1344 1348/1348/1348
f 1347/1347/1347 1348/1348/1348 1349/1349/1349
f 1343/1343/1343 1347/1347/1347 1350/1350/1350
f 1347/1347/1347 1349/1349/1349 1350/1350/1350
f 1339/1339/1339 1343/1343/1343 1351/1351/1351
f 1343/1343/1343 1350/1350/1350 1351/1351/1351
f 1345/1345/1345 1352/1352/1352 1348/1348/1348
f 1349/1349/1349 1348/1348/1348 1352/1352/1352
f 1353/1353/1353 1352/1352/1352 1345/1345/1345
f 1339/1339/1339 1351/1351/1351 1354/1354/1354
f 1355/1355/1355 1354/1354/1354 1351/1351/1351
f 1335/1335/1335 1339/1339/1339 1354/1354/1354
f 1356/1356/1356 1351/1351/1351 1350/1350/1350
f 1355/1355/1355 1351/1351/1351 1356/1356/1356
f 1357/1357/1357 1355/1355/1355 1356/1356/1356
f 1356/1356/1356 1350/1350/1350 1358/1358/1358
f 1349/1349/1349 1358/1358/1358 1350/1350/1350
f 1357/1357/1357 1356/1356/1356 1358/1358/1358
f 1353/1353/1353 1359/1359/1359 1352/1352/1352
f 1349/1349/1349 1352/1352/1352 1359/1359/1359
f 1349/1349/1349 1359/1359/1359 1360/1360/1360
f 1349/1349/1349 1361/1361/1361 1358/1358/1358
f 1349/1349/1349 1360/1360/1360 1361/1361/1361
f 1362/1362/1362 1358/1358/1358 1361/1361/1361
f 1357/1357/1357 1358/1358/1358 1362/1362/1362
f 1362/1362/1362 1361/1361/1361 1363/1363/1363
f 1360/1360/1360 1363/1363/1363 1361/1361/1361
f 1355/1355/1355 1364/1364/1364 1354/1354/1354
f 1335/1335/1335 1354/1354/1354 1364/1364/1364
f 1353/1353/1353 1365/1365/1365 1359/1359/1359
f 1360/1360/1360 1359/1359/1359 1365/1365/1365
f 1366/1366/1366 1365/1365/1365 1353/1353/1353
f 1367/1367/1367 1357/1357/1357 1362/1362/1362
f 1367/1367/1367 1362/1362/1362 1363/1363/1363
f 1360/1360/1360 1365/1365/1365 1368/1368/1368
f 1366/1366/1366 1368/1368/1368 1365/1365/1365
f 1360/1360/1360 1368/1368/1368 1369/1369/1369
f 1360/1360/1360 1370/1370/1370 1363/1363/1363
f 1360/1360/1360 1369/1369/1369 1370/1370/1370
f 1371/1371/1371 1363/1363/1363 1370/1370/1370
f 1367/1367/1367 1363/1363/1363 1371/1371/1371
f 1372/1372/1372 1367/1367/1367 1371/1371/1371
f 1367/1367/1367 1373/1373/1373 1357/1357/1357
f 1372/1372/1372 1373/1373/1373 1367/1367/1367
f 1366/1366/1366 1374/1374/1374 1368/1368/1368
f 1369/1369/1369 1368/1368/1368 1374/1374/1374
f 1375/1375/1375 1374/1374/1374 1366/1366/1366
f 1369/1369/1369 1376/1376/1376 1370/1370/1370
f 1371/1371/1371 1370/1370/1370 1376/1376/1376
f 1371/1371/1371 1376/1376/1376 1377/1377/1377
f 1372/1372/1372 1371/1371/1371 1378/1378/1378
f 1371/1371/1371 1377/1377/1377 1378/1378/1378
f 1379/1379/1379 1372/1372/1372 1378/1378/1378
f 1379/1379/1379 1378/1378/1378 1377/1377/1377
f 1375/1375/1375 1380/1380/1380 1374/1374/1374
f 1369/1369/1369 1374/1374/1374 1380/1380/1380
f 1369/1369/1369 1380/1380/1380 1381/1381/1381
f 1369/1369/1369 1382/1382/1382 1376/1376/1376
f 1377/1377/1377 1376/1376/1376 1382/1382/1382
f 1369/1369/1369 1381/1381/1381 1382/1382/1382
f 1375/1375/1375 1383/1383/1383 1380/1380/1380
f 1381/1381/1381 1380/1380/1380 1383/1383/1383
f 1384/1384/1384 1383/1383/1383 1375/1375/1375
f 1377/1377/1377 1382/1382/1382 1385/1385/1385
f 1381/1381/1381 1385/1385/1385 1382/1382/1382
f 1377/1377/1377 1385/1385/1385 1386/1386/1386
f 1379/1379/1379 1377/1377/1377 1387/1387/1387
f 1377/1377/1377 1386/1386/1386 1387/1387/1387
f 1388/1388/1388 1379/1379/1379 1387/1387/1387
f 1388/1388/1388 1387/1387/1387 1386/1386/1386
f 1384/1384/1384 1389/1389/1389 1383/1383/1383
f 1381/1381/1381 1383/1383/1383 1389/1389/1389
f 1381/1381/1381 1389/1389/1389 1390/1390/1390
f 1381/1381/1381 1391/1391/1391 1385/1385/1385
f 1386/1386/1386 1385/1385/1385 1391/1391/1391
f 1381/1381/1381 1390/1390/1390 1391/1391/1391
f 1384/1384/1384 1392/1392/1392 1389/1389/1389
f 1390/1390/1390 1389/1389/1389 1392/1392/1392
f 1393/1393/1393 1392/1392/1392 1384/1384/1384
f 1386/1386/1386 1391/1391/1391 1394/1394/1394
f 1390/1390/1390 1394/1394/1394 1391/1391/1391
f 1386/1386/1386 1394/1394/1394 1395/1395/1395
f 1388/1388/1388 1386/1386/1386 1396/1396/1396
f 1386/1386/1386 1395/1395/1395 1396/1396/1396
f 1397/1397/1397 1388/1388/1388 1396/1396/1396
f 1397/1397/1397 1396/1396/1396 1395/1395/1395
f 1393/1393/1393 1398/1398/1398 1392/1392/1392
f 1390/1390/1390 1392/1392/1392 1398/1398/1398
f 1390/1390/1390 1398/1398/1398 1399/1399/1399
f 1390/1390/1390 1400/1400/1400 1394/1394/1394
f 1395/1395/1395 1394/1394/1394 1400/1400/1400
f 1390/1390/1390 1399/1399/1399 1400/1400/1400
f 1393/1393/1393 1401/1401/1401 1398/1398/1398
f 1399/1399/1399 1398/1398/1398 1401/1401/1401
f 1402/1402/1402 1401/1401/1401 1393/1393/1393
f 1395/1395/1395 1400/1400/1400 1403/1403/1403
f 1399/1399/1399 1403/1403/1403 1400/1400/1400
f 1395/1395/1395 1403/1403/1403 1404/1404/1404
f 1397/1397/1397 1395/1395/1395 1405/1405/1405
f 1395/1395/1395 1404/1404/1404 1405/1405/1405
f 1402/1402/1402 1406/1406/1406 1401/1401/1401
f 1399/1399/1399 1401/1401/1401 1406/1406/1406
f 1399/1399/1399 1406/1406/1406 1407/1407/1407
f 1399/1399/1399 1408/1408/1408 1403/1403/1403
f 1404/1404/1404 1403/1403/1403 1408/1408/1408
f 1399/1399/1399 1407/1407/1407 1408/1408/1408
f 1409/1409/1409 1397/1397/1397 1405/1405/1405
f 1409/1409/1409 1405/1405/1405 1404/1404/1404
f 1409/1409/1409 1410/1410/1410 1397/1397/1397
f 1409/1409/1409 1404/1404/1404 1411/1411/1411
f 1397/1397/1397 1410/1410/1410 1412/1412/1412
f 1404/1404/1404 1413/1413/1413 1411/1411/1411
f 1404/1404/1404 1408/1408/1408 1414/1414/1414
f 1404/1404/1404 1414/1414/1414 1413/1413/1413
f 1407/1407/1407 1414/1414/1414 1408/1408/1408
f 1413/1413/1413 1414/1414/1414 1415/1415/1415
f 1407/1407/1407 1415/1415/1415 1414/1414/1414
f 1407/1407/1407 1416/1416/1416 1415/1415/1415
f 1413/1413/1413 1415/1415/1415 1417/1417/1417
f 1416/1416/1416 1417/1417/1417 1415/1415/1415
f 1416/1416/1416 1418/1418/1418 1417/1417/1417
f 1416/1416/1416 1419/1419/1419 1418/1418/1418
f 1397/1397/1397 1412/1412/1412 1420/1420/1420
f 1421/1421/1421 1420/1420/1420 1412/1412/1412
f 1397/1397/1397 1420/1420/1420 1388/1388/1388
f 1388/1388/1388 1420/1420/1420 1421/1421/1421
f 1421/1421/1421 1412/1412/1412 1422/1422/1422
f 1421/1421/1421 1422/1422/1422 1423/1423/1423
f 1388/1388/1388 1421/1421/1421 1424/1424/1424
f 1388/1388/1388 1424/1424/1424 1379/1379/1379
f 1421/1421/1421 1423/1423/1423 1425/1425/1425
f 1426/1426/1426 1425/1425/1425 1423/1423/1423
f 1421/1421/1421 1427/1427/1427 1424/1424/1424
f 1379/1379/1379 1424/1424/1424 1427/1427/1427
f 1421/1421/1421 1425/1425/1425 1427/1427/1427
f 1426/1426/1426 1428/1428/1428 1425/1425/1425
f 1428/1428/1428 1427/1427/1427 1425/1425/1425
f 1379/1379/1379 1427/1427/1427 1429/1429/1429
f 1379/1379/1379 1429/1429/1429 1372/1372/1372
f 1429/1429/1429 1427/1427/1427 1430/1430/1430
f 1428/1428/1428 1430/1430/1430 1427/1427/1427
f 1428/1428/1428 1431/1431/1431 1430/1430/1430
f 1426/1426/1426 1432/1432/1432 1428/1428/1428
f 1428/1428/1428 1432/1432/1432 1431/1431/1431
f 1426/1426/1426 1433/1433/1433 1432/1432/1432
f 1434/1434/1434 1432/1432/1432 1433/1433/1433
f 1429/1429/1429 1430/1430/1430 1435/1435/1435
f 1372/1372/1372 1429/1429/1429 1435/1435/1435
f 1431/1431/1431 1435/1435/1435 1430/1430/1430
f 1434/1434/1434 1436/1436/1436 1432/1432/1432
f 1431/1431/1431 1432/1432/1432 1436/1436/1436
f 1434/1434/1434 1437/1437/1437 1436/1436/1436
f 1434/1434/1434 1438/1438/1438 1437/1437/1437
f 1439/1439/1439 1437/1437/1437 1438/1438/1438
f 1439/1439/1439 1438/1438/1438 1440/1440/1440
f 1439/1439/1439 1440/1440/1440 1441/1441/1441
f 1442/1442/1442 1436/1436/1436 1437/1437/1437
f 1431/1431/1431 1436/1436/1436 1442/1442/1442
f 1372/1372/1372 1435/1435/1435 1443/1443/1443
f 1372/1372/1372 1443/1443/1443 1373/1373/1373
f 1444/1444/1444 1443/1443/1443 1435/1435/1435
f 1444/1444/1444 1373/1373/1373 1443/1443/1443
f 1431/1431/1431 1445/1445/1445 1435/1435/1435
f 1444/1444/1444 1435/1435/1435 1445/1445/1445
f 1431/1431/1431 1446/1446/1446 1445/1445/1445
f 1444/1444/1444 1445/1445/1445 1446/1446/1446
f 1431/1431/1431 1442/1442/1442 1446/1446/1446
f 1444/1444/1444 1447/1447/1447 1373/1373/1373
f 1444/1444/1444 1446/1446/1446 1447/1447/1447
f 1357/1357/1357 1373/1373/1373 1447/1447/1447
f 1357/1357/1357 1447/1447/1447 1448/1448/1448
f 1448/1448/1448 1447/1447/1447 1446/1446/1446
f 1357/1357/1357 1448/1448/1448 1355/1355/1355
f 1448/1448/1448 1446/1446/1446 1449/1449/1449
f 1442/1442/1442 1449/1449/1449 1446/1446/1446
f 1355/1355/1355 1448/1448/1448 1449/1449/1449
f 1442/1442/1442 1437/1437/1437 1450/1450/1450
f 1442/1442/1442 1450/1450/1450 1449/1449/1449
f 1450/1450/1450 1437/1437/1437 1439/1439/1439
f 1355/1355/1355 1449/1449/1449 1451/1451/1451
f 1450/1450/1450 1451/1451/1451 1449/1449/1449
f 1355/1355/1355 1451/1451/1451 1364/1364/1364
f 1450/1450/1450 1452/1452/1452 1451/1451/1451
f 1364/1364/1364 1451/1451/1451 1452/1452/1452
f 1450/1450/1450 1439/1439/1439 1452/1452/1452
f 1364/1364/1364 1452/1452/1452 1453/1453/1453
f 1439/1439/1439 1453/1453/1453 1452/1452/1452
f 1335/1335/1335 1364/1364/1364 1453/1453/1453
f 1439/1439/1439 1454/1454/1454 1453/1453/1453
f 1439/1439/1439 1441/1441/1441 1454/1454/1454
f 1335/1335/1335 1453/1453/1453 1455/1455/1455
f 1455/1455/1455 1453/1453/1453 1454/1454/1454
f 1336/1336/1336 1335/1335/1335 1455/1455/1455
f 1441/1441/1441 1456/1456/1456 1454/1454/1454
f 1455/1455/1455 1454/1454/1454 1456/1456/1456
f 1336/1336/1336 1455/1455/1455 1456/1456/1456
f 1441/1441/1441 1457/1457/1457 1456/1456/1456
f 1336/1336/1336 1456/1456/1456 1458/1458/1458
f 1459/1459/1459 1456/1456/1456 1457/1457/1457
f 1459/1459/1459 1458/1458/1458 1456/1456/1456
f 1460/1460/1460 1461/1461/1461 1462/1462/1462
f 1460/1460/1460 1462/1462/1462 1463/1463/1463
f 1460/1460/1460 1464/1464/1464 1461/1461/1461
f 1465/1465/1465 1461/1461/1461 1464/1464/1464
f 1465/1465/1465 1464/1464/1464 1466/1466/1466
f 1467/1467/1467 1465/1465/1465 1466/1466/1466
f 1460/1460/1460 1463/1463/1463 1468/1468/1468
f 1460/1460/1460 1469/1469/1469 1464/1464/1464
f 1460/1460/1460 1468/1468/1468 1469/1469/1469
f 1470/1470/1470 1468/1468/1468 1463/1463/1463
f 1470/1470/1470 1463/1463/1463 1471/1471/1471
f 1472/1472/1472 1470/1470/1470 1471/1471/1471
f 1473/1473/1473 1464/1464/1464 1469/1469/1469
f 1473/1473/1473 1466/1466/1466 1464/1464/1464
f 1474/1474/1474 1469/1469/1469 1468/1468/1468
f 1474/1474/1474 1468/1468/1468 1470/1470/1470
f 1473/1473/1473 1469/1469/1469 1474/1474/1474
f 1475/1475/1475 1474/1474/1474 1470/1470/1470
f 1472/1472/1472 1476/1476/1476 1470/1470/1470
f 1475/1475/1475 1470/1470/1470 1476/1476/1476
f 1472/1472/1472 1477/1477/1477 1476/1476/1476
f 1477/1477/1477 1475/1475/1475 1476/1476/1476
f 1472/1472/1472 1478/1478/1478 1477/1477/1477
f 1477/1477/1477 1478/1478/1478 1479/1479/1479
f 1473/1473/1473 1474/1474/1474 1480/1480/1480
f 1475/1475/1475 1480/1480/1480 1474/1474/1474
f 1481/1481/1481 1466/1466/1466 1473/1473/1473
f 1481/1481/1481 1473/1473/1473 1480/1480/1480
f 1481/1481/1481 1482/1482/1482 1466/1466/1466
f 1483/1483/1483 1482/1482/1482 1481/1481/1481
f 1467/1467/1467 1466/1466/1466 1482/1482/1482
f 1481/1481/1481 1480/1480/1480 1484/1484/1484
f 1483/1483/1483 1481/1481/1481 1484/1484/1484
f 1485/1485/1485 1484/1484/1484 1480/1480/1480
f 1475/1475/1475 1486/1486/1486 1480/1480/1480
f 1485/1485/1485 1480/1480/1480 1486/1486/1486
f 1475/1475/1475 1487/1487/1487 1486/1486/1486
f 1487/1487/1487 1485/1485/1485 1486/1486/1486
f 1477/1477/1477 1488/1488/1488 1475/1475/1475
f 1475/1475/1475 1488/1488/1488 1487/1487/1487
f 1477/1477/1477 1489/1489/1489 1488/1488/1488
f 1487/1487/1487 1488/1488/1488 1489/1489/1489
f 1467/1467/1467 1482/1482/1482 1490/1490/1490
f 1483/1483/1483 1490/1490/1490 1482/1482/1482
f 1485/1485/1485 1491/1491/1491 1484/1484/1484
f 1483/1483/1483 1484/1484/1484 1491/1491/1491
f 1477/1477/1477 1492/1492/1492 1489/1489/1489
f 1477/1477/1477 1479/1479/1479 1492/1492/1492
f 1493/1493/1493 1492/1492/1492 1479/1479/1479
f 1493/1493/1493 1479/1479/1479 1494/1494/1494
f 1493/1493/1493 1494/1494/1494 1495/1495/1495
f 1496/1496/1496 1492/1492/1492 1493/1493/1493
f 1496/1496/1496 1489/1489/1489 1492/1492/1492
f 1497/1497/1497 1489/1489/1489 1496/1496/1496
f 1493/1493/1493 1495/1495/1495 1498/1498/1498
f 1496/1496/1496 1493/1493/1493 1498/1498/1498
f 1499/1499/1499 1498/1498/1498 1495/1495/1495
f 1499/1499/1499 1500/1500/1500 1498/1498/1498
f 1501/1501/1501 1498/1498/1498 1500/1500/1500
f 1496/1496/1496 1498/1498/1498 1502/1502/1502
f 1497/1497/1497 1496/1496/1496 1502/1502/1502
f 1501/1501/1501 1502/1502/1502 1498/1498/1498
f 1497/1497/1497 1503/1503/1503 1489/1489/1489
f 1487/1487/1487 1489/1489/1489 1503/1503/1503
f 1487/1487/1487 1503/1503/1503 1504/1504/1504
f 1497/1497/1497 1504/1504/1504 1503/1503/1503
f 1501/1501/1501 1500/1500/1500 1505/1505/1505
f 1506/1506/1506 1505/1505/1505 1500/1500/1500
f 1497/1497/1497 1502/1502/1502 1507/1507/1507
f 1501/1501/1501 1507/1507/1507 1502/1502/1502
f 1487/1487/1487 1504/1504/1504 1508/1508/1508
f 1487/1487/1487 1508/1508/1508 1485/1485/1485
f 1509/1509/1509 1497/1497/1497 1507/1507/1507
f 1497/1497/1497 1510/1510/1510 1504/1504/1504
f 1509/1509/1509 1510/1510/1510 1497/1497/1497
f 1511/1511/1511 1508/1508/1508 1504/1504/1504
f 1511/1511/1511 1504/1504/1504 1510/1510/1510
f 1485/1485/1485 1508/1508/1508 1512/1512/1512
f 1511/1511/1511 1512/1512/1512 1508/1508/1508
f 1485/1485/1485 1512/1512/1512 1513/1513/1513
f 1485/1485/1485 1513/1513/1513 1491/1491/1491
f 1511/1511/1511 1514/1514/1514 1512/1512/1512
f 1513/1513/1513 1512/1512/1512 1514/1514/1514
f 1511/1511/1511 1510/1510/1510 1515/1515/1515
f 1511/1511/1511 1515/1515/1515 1514/1514/1514
f 1516/1516/1516 1514/1514/1514 1515/1515/1515
f 1517/1517/1517 1515/1515/1515 1510/1510/1510
f 1517/1517/1517 1510/1510/1510 1509/1509/1509
f 1516/1516/1516 1515/1515/1515 1517/1517/1517
f 1509/1509/1509 1507/1507/1507 1518/1518/1518
f 1501/1501/1501 1518/1518/1518 1507/1507/1507
f 1519/1519/1519 1518/1518/1518 1501/1501/1501
f 1509/1509/1509 1518/1518/1518 1520/1520/1520
f 1517/1517/1517 1509/1509/1509 1520/1520/1520
f 1519/1519/1519 1520/1520/1520 1518/1518/1518
f 1513/1513/1513 1521/1521/1521 1491/1491/1491
f 1483/1483/1483 1491/1491/1491 1521/1521/1521
f 1513/1513/1513 1514/1514/1514 1522/1522/1522
f 1522/1522/1522 1514/1514/1514 1516/1516/1516
f 1513/1513/1513 1522/1522/1522 1521/1521/1521
f 1519/1519/1519 1501/1501/1501 1523/1523/1523
f 1501/1501/1501 1505/1505/1505 1523/1523/1523
f 1516/1516/1516 1517/1517/1517 1524/1524/1524
f 1517/1517/1517 1520/1520/1520 1524/1524/1524
f 1525/1525/1525 1524/1524/1524 1520/1520/1520
f 1519/1519/1519 1526/1526/1526 1520/1520/1520
f 1525/1525/1525 1520/1520/1520 1526/1526/1526
f 1519/1519/1519 1527/1527/1527 1526/1526/1526
f 1527/1527/1527 1525/1525/1525 1526/1526/1526
f 1516/1516/1516 1524/1524/1524 1528/1528/1528
f 1525/1525/1525 1528/1528/1528 1524/1524/1524
f 1522/1522/1522 1529/1529/1529 1521/1521/1521
f 1522/1522/1522 1516/1516/1516 1530/1530/1530
f 1522/1522/1522 1530/1530/1530 1529/1529/1529
f 1516/1516/1516 1531/1531/1531 1530/1530/1530
f 1516/1516/1516 1528/1528/1528 1531/1531/1531
f 1530/1530/1530 1531/1531/1531 1532/1532/1532
f 1530/1530/1530 1532/1532/1532 1529/1529/1529
f 1533/1533/1533 1521/1521/1521 1529/1529/1529
f 1483/1483/1483 1521/1521/1521 1533/1533/1533
f 1534/1534/1534 1531/1531/1531 1528/1528/1528
f 1534/1534/1534 1532/1532/1532 1531/1531/1531
f 1533/1533/1533 1529/1529/1529 1535/1535/1535
f 1535/1535/1535 1529/1529/1529 1532/1532/1532
f 1536/1536/1536 1483/1483/1483 1533/1533/1533
f 1536/1536/1536 1533/1533/1533 1535/1535/1535
f 1536/1536/1536 1490/1490/1490 1483/1483/1483
f 1525/1525/1525 1537/1537/1537 1528/1528/1528
f 1534/1534/1534 1528/1528/1528 1537/1537/1537
f 1525/1525/1525 1538/1538/1538 1537/1537/1537
f 1534/1534/1534 1537/1537/1537 1538/1538/1538
f 1534/1534/1534 1539/1539/1539 1532/1532/1532
f 1534/1534/1534 1538/1538/1538 1539/1539/1539
f 1540/1540/1540 1532/1532/1532 1539/1539/1539
f 1535/1535/1535 1532/1532/1532 1540/1540/1540
f 1525/1525/1525 1541/1541/1541 1538/1538/1538
f 1527/1527/1527 1541/1541/1541 1525/1525/1525
f 1542/1542/1542 1539/1539/1539 1538/1538/1538
f 1540/1540/1540 1539/1539/1539 1542/1542/1542
f 1541/1541/1541 1543/1543/1543 1538/1538/1538
f 1542/1542/1542 1538/1538/1538 1543/1543/1543
f 1527/1527/1527 1544/1544/1544 1541/1541/1541
f 1541/1541/1541 1544/1544/1544 1543/1543/1543
f 1535/1535/1535 1540/1540/1540 1545/1545/1545
f 1540/1540/1540 1542/1542/1542 1546/1546/1546
f 1540/1540/1540 1546/1546/1546 1545/1545/1545
f 1546/1546/1546 1547/1547/1547 1545/1545/1545
f 1535/1535/1535 1545/1545/1545 1548/1548/1548
f 1547/1547/1547 1548/1548/1548 1545/1545/1545
f 1536/1536/1536 1535/1535/1535 1548/1548/1548
f 1542/1542/1542 1543/1543/1543 1549/1549/1549
f 1542/1542/1542 1549/1549/1549 1546/1546/1546
f 1550/1550/1550 1543/1543/1543 1544/1544/1544
f 1550/1550/1550 1549/1549/1549 1543/1543/1543
f 1551/1551/1551 1536/1536/1536 1548/1548/1548
f 1551/1551/1551 1490/1490/1490 1536/1536/1536
f 1546/1546/1546 1549/1549/1549 1552/1552/1552
f 1550/1550/1550 1552/1552/1552 1549/1549/1549
f 1550/1550/1550 1544/1544/1544 1553/1553/1553
f 1527/1527/1527 1553/1553/1553 1544/1544/1544
f 1527/1527/1527 1554/1554/1554 1553/1553/1553
f 1550/1550/1550 1553/1553/1553 1555/1555/1555
f 1550/1550/1550 1555/1555/1555 1552/1552/1552
f 1554/1554/1554 1555/1555/1555 1553/1553/1553
f 1551/1551/1551 1548/1548/1548 1556/1556/1556
f 1557/1557/1557 1551/1551/1551 1556/1556/1556
f 1547/1547/1547 1556/1556/1556 1548/1548/1548
f 1551/1551/1551 1558/1558/1558 1490/1490/1490
f 1557/1557/1557 1558/1558/1558 1551/1551/1551
f 1467/1467/1467 1490/1490/1490 1558/1558/1558
f 1467/1467/1467 1558/1558/1558 1559/1559/1559
f 1557/1557/1557 1559/1559/1559 1558/1558/1558
f 1467/1467/1467 1559/1559/1559 1560/1560/1560
f 1561/1561/1561 1560/1560/1560 1559/1559/1559
f 1561/1561/1561 1559/1559/1559 1557/1557/1557
f 1561/1561/1561 1562/1562/1562 1560/1560/1560
f 1563/1563/1563 1562/1562/1562 1561/1561/1561
f 1563/1563/1563 1564/1564/1564 1562/1562/1562
f 1565/1565/1565 1564/1564/1564 1563/1563/1563
f 1565/1565/1565 1566/1566/1566 1564/1564/1564
f 1565/1565/1565 1567/1567/1567 1566/1566/1566
f 1563/1563/1563 1561/1561/1561 1568/1568/1568
f 1561/1561/1561 1557/1557/1557 1568/1568/1568
f 1565/1565/1565 1563/1563/1563 1569/1569/1569
f 1563/1563/1563 1568/1568/1568 1569/1569/1569
f 1570/1570/1570 1569/1569/1569 1568/1568/1568
f 1557/1557/1557 1571/1571/1571 1568/1568/1568
f 1570/1570/1570 1568/1568/1568 1571/1571/1571
f 1572/1572/1572 1570/1570/1570 1571/1571/1571
f 1557/1557/1557 1573/1573/1573 1571/1571/1571
f 1572/1572/1572 1571/1571/1571 1573/1573/1573
f 1557/1557/1557 1556/1556/1556 1573/1573/1573
f 1547/1547/1547 1573/1573/1573 1556/1556/1556
f 1565/1565/1565 1574/1574/1574 1567/1567/1567
f 1575/1575/1575 1574/1574/1574 1565/1565/1565
f 1576/1576/1576 1567/1567/1567 1574/1574/1574
f 1576/1576/1576 1574/1574/1574 1577/1577/1577
f 1575/1575/1575 1577/1577/1577 1574/1574/1574
f 1575/1575/1575 1578/1578/1578 1577/1577/1577
f 1579/1579/1579 1578/1578/1578 1575/1575/1575
f 1572/1572/1572 1573/1573/1573 1580/1580/1580
f 1547/1547/1547 1580/1580/1580 1573/1573/1573
f 1547/1547/1547 1581/1581/1581 1580/1580/1580
f 1581/1581/1581 1572/1572/1572 1580/1580/1580
f 1575/1575/1575 1565/1565/1565 1582/1582/1582
f 1565/1565/1565 1569/1569/1569 1582/1582/1582
f 1570/1570/1570 1582/1582/1582 1569/1569/1569
f 1575/1575/1575 1582/1582/1582 1583/1583/1583
f 1570/1570/1570 1583/1583/1583 1582/1582/1582
f 1570/1570/1570 1584/1584/1584 1583/1583/1583
f 1575/1575/1575 1583/1583/1583 1585/1585/1585
f 1579/1579/1579 1575/1575/1575 1585/1585/1585
f 1584/1584/1584 1585/1585/1585 1583/1583/1583
f 1579/1579/1579 1585/1585/1585 1586/1586/1586
f 1584/1584/1584 1586/1586/1586 1585/1585/1585
f 1579/1579/1579 1586/1586/1586 1587/1587/1587
f 1506/1506/1506 1587/1587/1587 1586/1586/1586
f 1506/1506/1506 1586/1586/1586 1588/1588/1588
f 1584/1584/1584 1588/1588/1588 1586/1586/1586
f 1506/1506/1506 1588/1588/1588 1505/1505/1505
f 1589/1589/1589 1505/1505/1505 1588/1588/1588
f 1584/1584/1584 1589/1589/1589 1588/1588/1588
f 1570/1570/1570 1590/1590/1590 1584/1584/1584
f 1572/1572/1572 1590/1590/1590 1570/1570/1570
f 1584/1584/1584 1590/1590/1590 1591/1591/1591
f 1572/1572/1572 1591/1591/1591 1590/1590/1590
f 1584/1584/1584 1591/1591/1591 1589/1589/1589
f 1589/1589/1589 1592/1592/1592 1505/1505/1505
f 1592/1592/1592 1523/1523/1523 1505/1505/1505
f 1572/1572/1572 1593/1593/1593 1591/1591/1591
f 1581/1581/1581 1593/1593/1593 1572/1572/1572
f 1589/1589/1589 1591/1591/1591 1594/1594/1594
f 1589/1589/1589 1594/1594/1594 1592/1592/1592
f 1591/1591/1591 1593/1593/1593 1595/1595/1595
f 1581/1581/1581 1595/1595/1595 1593/1593/1593
f 1591/1591/1591 1595/1595/1595 1594/1594/1594
f 1592/1592/1592 1596/1596/1596 1523/1523/1523
f 1596/1596/1596 1519/1519/1519 1523/1523/1523
f 1592/1592/1592 1594/1594/1594 1597/1597/1597
f 1592/1592/1592 1597/1597/1597 1596/1596/1596
f 1598/1598/1598 1594/1594/1594 1595/1595/1595
f 1598/1598/1598 1597/1597/1597 1594/1594/1594
f 1596/1596/1596 1599/1599/1599 1519/1519/1519
f 1519/1519/1519 1599/1599/1599 1527/1527/1527
f 1527/1527/1527 1599/1599/1599 1554/1554/1554
f 1596/1596/1596 1554/1554/1554 1599/1599/1599
f 1596/1596/1596 1597/1597/1597 1554/1554/1554
f 1598/1598/1598 1554/1554/1554 1597/1597/1597
f 1598/1598/1598 1595/1595/1595 1600/1600/1600
f 1581/1581/1581 1600/1600/1600 1595/1595/1595
f 1598/1598/1598 1601/1601/1601 1554/1554/1554
f 1598/1598/1598 1600/1600/1600 1601/1601/1601
f 1554/1554/1554 1601/1601/1601 1555/1555/1555
f 1600/1600/1600 1555/1555/1555 1601/1601/1601
f 1600/1600/1600 1552/1552/1552 1555/1555/1555
f 1581/1581/1581 1552/1552/1552 1600/1600/1600
f 1581/1581/1581 1602/1602/1602 1552/1552/1552
f 1547/1547/1547 1602/1602/1602 1581/1581/1581
f 1546/1546/1546 1552/1552/1552 1602/1602/1602
f 1546/1546/1546 1602/1602/1602 1547/1547/1547
f 1603/1603/1603 1604/1604/1604 1605/1605/1605
f 1603/1603/1603 1606/1606/1606 1604/1604/1604
f 1603/1603/1603 1605/1605/1605 1607/1607/1607
f 1608/1608/1608 1607/1607/1607 1605/1605/1605
f 1603/1603/1603 1609/1609/1609 1606/1606/1606
f 1610/1610/1610 1606/1606/1606 1609/1609/1609
f 1603/1603/1603 1611/1611/1611 1609/1609/1609
f 1603/1603/1603 1607/1607/1607 1611/1611/1611
f 1610/1610/1610 1609/1609/1609 1612/1612/1612
f 1612/1612/1612 1609/1609/1609 1611/1611/1611
f 1610/1610/1610 1612/1612/1612 1613/1613/1613
f 1612/1612/1612 1614/1614/1614 1613/1613/1613
f 1610/1610/1610 1613/1613/1613 1615/1615/1615
f 1616/1616/1616 1615/1615/1615 1613/1613/1613
f 1612/1612/1612 1611/1611/1611 1617/1617/1617
f 1612/1612/1612 1617/1617/1617 1614/1614/1614
f 1618/1618/1618 1617/1617/1617 1611/1611/1611
f 1614/1614/1614 1617/1617/1617 1618/1618/1618
f 1619/1619/1619 1611/1611/1611 1607/1607/1607
f 1618/1618/1618 1611/1611/1611 1619/1619/1619
f 1608/1608/1608 1620/1620/1620 1607/1607/1607
f 1619/1619/1619 1607/1607/1607 1620/1620/1620
f 1608/1608/1608 1621/1621/1621 1620/1620/1620
f 1621/1621/1621 1619/1619/1619 1620/1620/1620
f 1608/1608/1608 1622/1622/1622 1621/1621/1621
f 1621/1621/1621 1622/1622/1622 1623/1623/1623
f 1616/1616/1616 1613/1613/1613 1624/1624/1624
f 1614/1614/1614 1624/1624/1624 1613/1613/1613
f 1625/1625/1625 1616/1616/1616 1624/1624/1624
f 1618/1618/1618 1619/1619/1619 1626/1626/1626
f 1621/1621/1621 1626/1626/1626 1619/1619/1619
f 1621/1621/1621 1627/1627/1627 1626/1626/1626
f 1621/1621/1621 1623/1623/1623 1628/1628/1628
f 1621/1621/1621 1628/1628/1628 1627/1627/1627
f 1629/1629/1629 1628/1628/1628 1623/1623/1623
f 1629/1629/1629 1630/1630/1630 1628/1628/1628
f 1627/1627/1627 1628/1628/1628 1630/1630/1630
f 1631/1631/1631 1630/1630/1630 1629/1629/1629
f 1631/1631/1631 1629/1629/1629 1632/1632/1632
f 1631/1631/1631 1632/1632/1632 1633/1633/1633
f 1625/1625/1625 1624/1624/1624 1634/1634/1634
f 1614/1614/1614 1634/1634/1634 1624/1624/1624
f 1614/1614/1614 1635/1635/1635 1634/1634/1634
f 1627/1627/1627 1636/1636/1636 1626/1626/1626
f 1618/1618/1618 1626/1626/1626 1636/1636/1636
f 1637/1637/1637 1618/1618/1618 1636/1636/1636
f 1614/1614/1614 1618/1618/1618 1638/1638/1638
f 1614/1614/1614 1638/1638/1638 1635/1635/1635
f 1637/1637/1637 1638/1638/1638 1618/1618/1618
f 1635/1635/1635 1638/1638/1638 1637/1637/1637
f 1627/1627/1627 1630/1630/1630 1639/1639/1639
f 1631/1631/1631 1639/1639/1639 1630/1630/1630
f 1627/1627/1627 1639/1639/1639 1640/1640/1640
f 1627/1627/1627 1641/1641/1641 1636/1636/1636
f 1637/1637/1637 1636/1636/1636 1641/1641/1641
f 1627/1627/1627 1640/1640/1640 1641/1641/1641
f 1625/1625/1625 1634/1634/1634 1642/1642/1642
f 1635/1635/1635 1642/1642/1642 1634/1634/1634
f 1631/1631/1631 1643/1643/1643 1639/1639/1639
f 1640/1640/1640 1639/1639/1639 1643/1643/1643
f 1644/1644/1644 1643/1643/1643 1631/1631/1631
f 1637/1637/1637 1641/1641/1641 1645/1645/1645
f 1640/1640/1640 1645/1645/1645 1641/1641/1641
f 1646/1646/1646 1637/1637/1637 1645/1645/1645
f 1635/1635/1635 1637/1637/1637 1647/1647/1647
f 1646/1646/1646 1647/1647/1647 1637/1637/1637
f 1635/1635/1635 1647/1647/1647 1648/1648/1648
f 1648/1648/1648 1647/1647/1647 1646/1646/1646
f 1635/1635/1635 1649/1649/1649 1642/1642/1642
f 1635/1635/1635 1648/1648/1648 1649/1649/1649
f 1650/1650/1650 1642/1642/1642 1649/1649/1649
f 1650/1650/1650 1625/1625/1625 1642/1642/1642
f 1644/1644/1644 1631/1631/1631 1651/1651/1651
f 1631/1631/1631 1633/1633/1633 1651/1651/1651
f 1652/1652/1652 1651/1651/1651 1633/1633/1633
f 1652/1652/1652 1653/1653/1653 1651/1651/1651
f 1644/1644/1644 1651/1651/1651 1653/1653/1653
f 1654/1654/1654 1653/1653/1653 1652/1652/1652
f 1648/1648/1648 1655/1655/1655 1649/1649/1649
f 1650/1650/1650 1649/1649/1649 1655/1655/1655
f 1654/1654/1654 1656/1656/1656 1653/1653/1653
f 1654/1654/1654 1657/1657/1657 1656/1656/1656
f 1654/1654/1654 1658/1658/1658 1657/1657/1657
f 1657/1657/1657 1658/1658/1658 1659/1659/1659
f 1656/1656/1656 1660/1660/1660 1653/1653/1653
f 1644/1644/1644 1653/1653/1653 1660/1660/1660
f 1661/1661/1661 1644/1644/1644 1660/1660/1660
f 1656/1656/1656 1662/1662/1662 1660/1660/1660
f 1657/1657/1657 1662/1662/1662 1656/1656/1656
f 1661/1661/1661 1660/1660/1660 1662/1662/1662
f 1657/1657/1657 1659/1659/1659 1663/1663/1663
f 1657/1657/1657 1663/1663/1663 1664/1664/1664
f 1419/1419/1419 1663/1663/1663 1659/1659/1659
f 1419/1419/1419 1665/1665/1665 1663/1663/1663
f 1664/1664/1664 1663/1663/1663 1665/1665/1665
f 1416/1416/1416 1665/1665/1665 1419/1419/1419
f 1657/1657/1657 1666/1666/1666 1662/1662/1662
f 1657/1657/1657 1664/1664/1664 1666/1666/1666
f 1416/1416/1416 1667/1667/1667 1665/1665/1665
f 1664/1664/1664 1665/1665/1665 1667/1667/1667
f 1664/1664/1664 1667/1667/1667 1668/1668/1668
f 1416/1416/1416 1669/1669/1669 1667/1667/1667
f 1668/1668/1668 1667/1667/1667 1669/1669/1669
f 1407/1407/1407 1669/1669/1669 1416/1416/1416
f 1407/1407/1407 1670/1670/1670 1669/1669/1669
f 1668/1668/1668 1669/1669/1669 1670/1670/1670
f 1407/1407/1407 1406/1406/1406 1670/1670/1670
f 1402/1402/1402 1670/1670/1670 1406/1406/1406
f 1668/1668/1668 1670/1670/1670 1402/1402/1402
f 1666/1666/1666 1671/1671/1671 1662/1662/1662
f 1661/1661/1661 1662/1662/1662 1671/1671/1671
f 1672/1672/1672 1661/1661/1661 1671/1671/1671
f 1666/1666/1666 1673/1673/1673 1671/1671/1671
f 1664/1664/1664 1673/1673/1673 1666/1666/1666
f 1672/1672/1672 1671/1671/1671 1673/1673/1673
f 1664/1664/1664 1674/1674/1674 1673/1673/1673
f 1664/1664/1664 1668/1668/1668 1674/1674/1674
f 1674/1674/1674 1675/1675/1675 1673/1673/1673
f 1672/1672/1672 1673/1673/1673 1675/1675/1675
f 1676/1676/1676 1672/1672/1672 1675/1675/1675
f 1674/1674/1674 1677/1677/1677 1675/1675/1675
f 1668/1668/1668 1677/1677/1677 1674/1674/1674
f 1676/1676/1676 1675/1675/1675 1677/1677/1677
f 1668/1668/1668 1678/1678/1678 1677/1677/1677
f 1668/1668/1668 1402/1402/1402 1678/1678/1678
f 1678/1678/1678 1679/1679/1679 1677/1677/1677
f 1676/1676/1676 1677/1677/1677 1679/1679/1679
f 1680/1680/1680 1676/1676/1676 1679/1679/1679
f 1678/1678/1678 1681/1681/1681 1679/1679/1679
f 1402/1402/1402 1681/1681/1681 1678/1678/1678
f 1680/1680/1680 1679/1679/1679 1681/1681/1681
f 1402/1402/1402 1682/1682/1682 1681/1681/1681
f 1402/1402/1402 1393/1393/1393 1682/1682/1682
f 1682/1682/1682 1683/1683/1683 1681/1681/1681
f 1680/1680/1680 1681/1681/1681 1683/1683/1683
f 1684/1684/1684 1680/1680/1680 1683/1683/1683
f 1682/1682/1682 1685/1685/1685 1683/1683/1683
f 1393/1393/1393 1685/1685/1685 1682/1682/1682
f 1684/1684/1684 1683/1683/1683 1685/1685/1685
f 1393/1393/1393 1686/1686/1686 1685/1685/1685
f 1393/1393/1393 1384/1384/1384 1686/1686/1686
f 1686/1686/1686 1687/1687/1687 1685/1685/1685
f 1684/1684/1684 1685/1685/1685 1687/1687/1687
f 1688/1688/1688 1684/1684/1684 1687/1687/1687
f 1686/1686/1686 1689/1689/1689 1687/1687/1687
f 1384/1384/1384 1689/1689/1689 1686/1686/1686
f 1688/1688/1688 1687/1687/1687 1689/1689/1689
f 1384/1384/1384 1690/1690/1690 1689/1689/1689
f 1384/1384/1384 1375/1375/1375 1690/1690/1690
f 1690/1690/1690 1691/1691/1691 1689/1689/1689
f 1688/1688/1688 1689/1689/1689 1691/1691/1691
f 1692/1692/1692 1688/1688/1688 1691/1691/1691
f 1690/1690/1690 1693/1693/1693 1691/1691/1691
f 1375/1375/1375 1693/1693/1693 1690/1690/1690
f 1692/1692/1692 1691/1691/1691 1693/1693/1693
f 1375/1375/1375 1694/1694/1694 1693/1693/1693
f 1375/1375/1375 1366/1366/1366 1694/1694/1694
f 1694/1694/1694 1695/1695/1695 1693/1693/1693
f 1692/1692/1692 1693/1693/1693 1695/1695/1695
f 1696/1696/1696 1692/1692/1692 1695/1695/1695
f 1694/1694/1694 1697/1697/1697 1695/1695/1695
f 1366/1366/1366 1697/1697/1697 1694/1694/1694
f 1696/1696/1696 1695/1695/1695 1697/1697/1697
f 1366/1366/1366 1698/1698/1698 1697/1697/1697
f 1366/1366/1366 1353/1353/1353 1698/1698/1698
f 1698/1698/1698 1699/1699/1699 1697/1697/1697
f 1696/1696/1696 1697/1697/1697 1699/1699/1699
f 1700/1700/1700 1696/1696/1696 1699/1699/1699
f 1698/1698/1698 1701/1701/1701 1699/1699/1699
f 1353/1353/1353 1701/1701/1701 1698/1698/1698
f 1700/1700/1700 1699/1699/1699 1701/1701/1701
f 1353/1353/1353 1702/1702/1702 1701/1701/1701
f 1353/1353/1353 1345/1345/1345 1702/1702/1702
f 1702/1702/1702 1703/1703/1703 1701/1701/1701
f 1700/1700/1700 1701/1701/1701 1703/1703/1703
f 1704/1704/1704 1700/1700/1700 1703/1703/1703
f 1345/1345/1345 1705/1705/1705 1702/1702/1702
f 1702/1702/1702 1705/1705/1705 1703/1703/1703
f 1704/1704/1704 1703/1703/1703 1705/1705/1705
f 1345/1345/1345 1346/1346/1346 1705/1705/1705
f 1346/1346/1346 1706/1706/1706 1705/1705/1705
f 1704/1704/1704 1705/1705/1705 1706/1706/1706
f 1707/1707/1707 1704/1704/1704 1706/1706/1706
f 1346/1346/1346 1708/1708/1708 1706/1706/1706
f 1707/1707/1707 1706/1706/1706 1708/1708/1708
f 1709/1709/1709 1708/1708/1708 1346/1346/1346
f 1709/1709/1709 1710/1710/1710 1708/1708/1708
f 1709/1709/1709 1711/1711/1711 1710/1710/1710
f 1709/1709/1709 1712/1712/1712 1711/1711/1711
f 1711/1711/1711 1712/1712/1712 1713/1713/1713
f 1710/1710/1710 1714/1714/1714 1708/1708/1708
f 1707/1707/1707 1708/1708/1708 1714/1714/1714
f 1715/1715/1715 1707/1707/1707 1714/1714/1714
f 1710/1710/1710 1716/1716/1716 1714/1714/1714
f 1711/1711/1711 1716/1716/1716 1710/1710/1710
f 1715/1715/1715 1714/1714/1714 1716/1716/1716
f 1711/1711/1711 1713/1713/1713 1717/1717/1717
f 1711/1711/1711 1717/1717/1717 1718/1718/1718
f 1719/1719/1719 1717/1717/1717 1713/1713/1713
f 1719/1719/1719 1720/1720/1720 1717/1717/1717
f 1718/1718/1718 1717/1717/1717 1720/1720/1720
f 1711/1711/1711 1721/1721/1721 1716/1716/1716
f 1711/1711/1711 1718/1718/1718 1721/1721/1721
f 1721/1721/1721 1722/1722/1722 1716/1716/1716
f 1715/1715/1715 1716/1716/1716 1722/1722/1722
f 1723/1723/1723 1715/1715/1715 1722/1722/1722
f 1721/1721/1721 1724/1724/1724 1722/1722/1722
f 1718/1718/1718 1724/1724/1724 1721/1721/1721
f 1723/1723/1723 1722/1722/1722 1724/1724/1724
f 1718/1718/1718 1720/1720/1720 1725/1725/1725
f 1725/1725/1725 1720/1720/1720 1726/1726/1726
f 1725/1725/1725 1726/1726/1726 1727/1727/1727
f 1725/1725/1725 1727/1727/1727 1728/1728/1728
f 1725/1725/1725 1728/1728/1728 1729/1729/1729
f 1718/1718/1718 1725/1725/1725 1729/1729/1729
f 1730/1730/1730 1729/1729/1729 1728/1728/1728
f 1718/1718/1718 1731/1731/1731 1724/1724/1724
f 1718/1718/1718 1729/1729/1729 1731/1731/1731
f 1730/1730/1730 1732/1732/1732 1729/1729/1729
f 1731/1731/1731 1729/1729/1729 1732/1732/1732
f 1730/1730/1730 1733/1733/1733 1732/1732/1732
f 1730/1730/1730 1734/1734/1734 1733/1733/1733
f 1735/1735/1735 1733/1733/1733 1734/1734/1734
f 1731/1731/1731 1736/1736/1736 1724/1724/1724
f 1723/1723/1723 1724/1724/1724 1736/1736/1736
f 1737/1737/1737 1723/1723/1723 1736/1736/1736
f 1731/1731/1731 1732/1732/1732 1738/1738/1738
f 1731/1731/1731 1738/1738/1738 1736/1736/1736
f 1738/1738/1738 1732/1732/1732 1733/1733/1733
f 1737/1737/1737 1736/1736/1736 1738/1738/1738
f 1738/1738/1738 1733/1733/1733 1739/1739/1739
f 1737/1737/1737 1738/1738/1738 1739/1739/1739
f 1740/1740/1740 1739/1739/1739 1733/1733/1733
f 1740/1740/1740 1737/1737/1737 1739/1739/1739
f 1735/1735/1735 1741/1741/1741 1733/1733/1733
f 1740/1740/1740 1733/1733/1733 1741/1741/1741
f 1735/1735/1735 1742/1742/1742 1741/1741/1741
f 1742/1742/1742 1740/1740/1740 1741/1741/1741
f 1735/1735/1735 1743/1743/1743 1742/1742/1742
f 1742/1742/1742 1743/1743/1743 1744/1744/1744
f 1742/1742/1742 1744/1744/1744 1745/1745/1745
f 1746/1746/1746 1745/1745/1745 1744/1744/1744
f 1746/1746/1746 1747/1747/1747 1745/1745/1745
f 1748/1748/1748 1745/1745/1745 1747/1747/1747
f 1742/1742/1742 1745/1745/1745 1749/1749/1749
f 1748/1748/1748 1749/1749/1749 1745/1745/1745
f 1750/1750/1750 1749/1749/1749 1748/1748/1748
f 1750/1750/1750 1748/1748/1748 1751/1751/1751
f 1750/1750/1750 1751/1751/1751 1752/1752/1752
f 1742/1742/1742 1749/1749/1749 1753/1753/1753
f 1742/1742/1742 1753/1753/1753 1740/1740/1740
f 1750/1750/1750 1753/1753/1753 1749/1749/1749
f 1740/1740/1740 1753/1753/1753 1754/1754/1754
f 1750/1750/1750 1754/1754/1754 1753/1753/1753
f 1755/1755/1755 1754/1754/1754 1750/1750/1750
f 1750/1750/1750 1752/1752/1752 1756/1756/1756
f 1755/1755/1755 1750/1750/1750 1756/1756/1756
f 1757/1757/1757 1756/1756/1756 1752/1752/1752
f 1740/1740/1740 1754/1754/1754 1758/1758/1758
f 1755/1755/1755 1758/1758/1758 1754/1754/1754
f 1740/1740/1740 1758/1758/1758 1737/1737/1737
f 1757/1757/1757 1759/1759/1759 1756/1756/1756
f 1755/1755/1755 1756/1756/1756 1759/1759/1759
f 1757/1757/1757 1760/1760/1760 1759/1759/1759
f 1757/1757/1757 1761/1761/1761 1760/1760/1760
f 1762/1762/1762 1760/1760/1760 1761/1761/1761
f 1737/1737/1737 1758/1758/1758 1763/1763/1763
f 1755/1755/1755 1763/1763/1763 1758/1758/1758
f 1764/1764/1764 1763/1763/1763 1755/1755/1755
f 1755/1755/1755 1759/1759/1759 1765/1765/1765
f 1760/1760/1760 1765/1765/1765 1759/1759/1759
f 1764/1764/1764 1755/1755/1755 1765/1765/1765
f 1737/1737/1737 1763/1763/1763 1766/1766/1766
f 1764/1764/1764 1766/1766/1766 1763/1763/1763
f 1737/1737/1737 1766/1766/1766 1723/1723/1723
f 1723/1723/1723 1766/1766/1766 1767/1767/1767
f 1764/1764/1764 1767/1767/1767 1766/1766/1766
f 1768/1768/1768 1767/1767/1767 1764/1764/1764
f 1723/1723/1723 1767/1767/1767 1769/1769/1769
f 1768/1768/1768 1769/1769/1769 1767/1767/1767
f 1723/1723/1723 1769/1769/1769 1715/1715/1715
f 1764/1764/1764 1765/1765/1765 1770/1770/1770
f 1760/1760/1760 1770/1770/1770 1765/1765/1765
f 1760/1760/1760 1771/1771/1771 1770/1770/1770
f 1764/1764/1764 1770/1770/1770 1772/1772/1772
f 1768/1768/1768 1764/1764/1764 1772/1772/1772
f 1771/1771/1771 1772/1772/1772 1770/1770/1770
f 1715/1715/1715 1769/1769/1769 1773/1773/1773
f 1768/1768/1768 1773/1773/1773 1769/1769/1769
f 1774/1774/1774 1773/1773/1773 1768/1768/1768
f 1715/1715/1715 1773/1773/1773 1775/1775/1775
f 1774/1774/1774 1775/1775/1775 1773/1773/1773
f 1715/1715/1715 1775/1775/1775 1707/1707/1707
f 1768/1768/1768 1772/1772/1772 1776/1776/1776
f 1771/1771/1771 1776/1776/1776 1772/1772/1772
f 1771/1771/1771 1777/1777/1777 1776/1776/1776
f 1768/1768/1768 1776/1776/1776 1778/1778/1778
f 1774/1774/1774 1768/1768/1768 1778/1778/1778
f 1777/1777/1777 1778/1778/1778 1776/1776/1776
f 1707/1707/1707 1775/1775/1775 1779/1779/1779
f 1774/1774/1774 1779/1779/1779 1775/1775/1775
f 1780/1780/1780 1779/1779/1779 1774/1774/1774
f 1707/1707/1707 1779/1779/1779 1781/1781/1781
f 1780/1780/1780 1781/1781/1781 1779/1779/1779
f 1707/1707/1707 1781/1781/1781 1704/1704/1704
f 1774/1774/1774 1778/1778/1778 1782/1782/1782
f 1777/1777/1777 1782/1782/1782 1778/1778/1778
f 1777/1777/1777 1783/1783/1783 1782/1782/1782
f 1774/1774/1774 1782/1782/1782 1784/1784/1784
f 1780/1780/1780 1774/1774/1774 1784/1784/1784
f 1783/1783/1783 1784/1784/1784 1782/1782/1782
f 1704/1704/1704 1781/1781/1781 1785/1785/1785
f 1780/1780/1780 1785/1785/1785 1781/1781/1781
f 1786/1786/1786 1785/1785/1785 1780/1780/1780
f 1704/1704/1704 1785/1785/1785 1787/1787/1787
f 1786/1786/1786 1787/1787/1787 1785/1785/1785
f 1704/1704/1704 1787/1787/1787 1700/1700/1700
f 1780/1780/1780 1784/1784/1784 1788/1788/1788
f 1783/1783/1783 1788/1788/1788 1784/1784/1784
f 1783/1783/1783 1789/1789/1789 1788/1788/1788
f 1780/1780/1780 1788/1788/1788 1790/1790/1790
f 1786/1786/1786 1780/1780/1780 1790/1790/1790
f 1789/1789/1789 1790/1790/1790 1788/1788/1788
f 1700/1700/1700 1787/1787/1787 1791/1791/1791
f 1786/1786/1786 1791/1791/1791 1787/1787/1787
f 1792/1792/1792 1791/1791/1791 1786/1786/1786
f 1700/1700/1700 1791/1791/1791 1793/1793/1793
f 1792/1792/1792 1793/1793/1793 1791/1791/1791
f 1700/1700/1700 1793/1793/1793 1696/1696/1696
f 1786/1786/1786 1790/1790/1790 1794/1794/1794
f 1789/1789/1789 1794/1794/1794 1790/1790/1790
f 1789/1789/1789 1795/1795/1795 1794/1794/1794
f 1786/1786/1786 1794/1794/1794 1796/1796/1796
f 1792/1792/1792 1786/1786/1786 1796/1796/1796
f 1795/1795/1795 1796/1796/1796 1794/1794/1794
f 1696/1696/1696 1793/1793/1793 1797/1797/1797
f 1792/1792/1792 1797/1797/1797 1793/1793/1793
f 1798/1798/1798 1797/1797/1797 1792/1792/1792
f 1696/1696/1696 1797/1797/1797 1799/1799/1799
f 1798/1798/1798 1799/1799/1799 1797/1797/1797
f 1696/1696/1696 1799/1799/1799 1692/1692/1692
f 1792/1792/1792 1796/1796/1796 1800/1800/1800
f 1795/1795/1795 1800/1800/1800 1796/1796/1796
f 1795/1795/1795 1801/1801/1801 1800/1800/1800
f 1792/1792/1792 1800/1800/1800 1802/1802/1802
f 1798/1798/1798 1792/1792/1792 1802/1802/1802
f 1801/1801/1801 1802/1802/1802 1800/1800/1800
f 1692/1692/1692 1799/1799/1799 1803/1803/1803
f 1798/1798/1798 1803/1803/1803 1799/1799/1799
f 1804/1804/1804 1803/1803/1803 1798/1798/1798
f 1692/1692/1692 1803/1803/1803 1805/1805/1805
f 1804/1804/1804 1805/1805/1805 1803/1803/1803
f 1692/1692/1692 1805/1805/1805 1688/1688/1688
f 1798/1798/1798 1802/1802/1802 1806/1806/1806
f 1801/1801/1801 1806/1806/1806 1802/1802/1802
f 1801/1801/1801 1807/1807/1807 1806/1806/1806
f 1798/1798/1798 1806/1806/1806 1808/1808/1808
f 1804/1804/1804 1798/1798/1798 1808/1808/1808
f 1807/1807/1807 1808/1808/1808 1806/1806/1806
f 1688/1688/1688 1805/1805/1805 1809/1809/1809
f 1804/1804/1804 1809/1809/1809 1805/1805/1805
f 1810/1810/1810 1809/1809/1809 1804/1804/1804
f 1688/1688/1688 1809/1809/1809 1811/1811/1811
f 1810/1810/1810 1811/1811/1811 1809/1809/1809
f 1688/1688/1688 1811/1811/1811 1684/1684/1684
f 1804/1804/1804 1808/1808/1808 1812/1812/1812
f 1807/1807/1807 1812/1812/1812 1808/1808/1808
f 1807/1807/1807 1813/1813/1813 1812/1812/1812
f 1804/1804/1804 1812/1812/1812 1814/1814/1814
f 1810/1810/1810 1804/1804/1804 1814/1814/1814
f 1813/1813/1813 1814/1814/1814 1812/1812/1812
f 1684/1684/1684 1811/1811/1811 1815/1815/1815
f 1810/1810/1810 1815/1815/1815 1811/1811/1811
f 1816/1816/1816 1815/1815/1815 1810/1810/1810
f 1684/1684/1684 1815/1815/1815 1817/1817/1817
f 1816/1816/1816 1817/1817/1817 1815/1815/1815
f 1684/1684/1684 1817/1817/1817 1680/1680/1680
f 1810/1810/1810 1814/1814/1814 1818/1818/1818
f 1813/1813/1813 1818/1818/1818 1814/1814/1814
f 1813/1813/1813 1819/1819/1819 1818/1818/1818
f 1810/1810/1810 1818/1818/1818 1820/1820/1820
f 1816/1816/1816 1810/1810/1810 1820/1820/1820
f 1819/1819/1819 1820/1820/1820 1818/1818/1818
f 1680/1680/1680 1817/1817/1817 1821/1821/1821
f 1816/1816/1816 1821/1821/1821 1817/1817/1817
f 1822/1822/1822 1821/1821/1821 1816/1816/1816
f 1680/1680/1680 1821/1821/1821 1823/1823/1823
f 1822/1822/1822 1823/1823/1823 1821/1821/1821
f 1680/1680/1680 1823/1823/1823 1676/1676/1676
f 1816/1816/1816 1820/1820/1820 1824/1824/1824
f 1819/1819/1819 1824/1824/1824 1820/1820/1820
f 1819/1819/1819 1825/1825/1825 1824/1824/1824
f 1816/1816/1816 1824/1824/1824 1826/1826/1826
f 1822/1822/1822 1816/1816/1816 1826/1826/1826
f 1825/1825/1825 1826/1826/1826 1824/1824/1824
f 1676/1676/1676 1823/1823/1823 1827/1827/1827
f 1822/1822/1822 1827/1827/1827 1823/1823/1823
f 1828/1828/1828 1827/1827/1827 1822/1822/1822
f 1676/1676/1676 1827/1827/1827 1829/1829/1829
f 1828/1828/1828 1829/1829/1829 1827/1827/1827
f 1676/1676/1676 1829/1829/1829 1672/1672/1672
f 1822/1822/1822 1826/1826/1826 1830/1830/1830
f 1825/1825/1825 1830/1830/1830 1826/1826/1826
f 1825/1825/1825 1831/1831/1831 1830/1830/1830
f 1822/1822/1822 1830/1830/1830 1832/1832/1832
f 1828/1828/1828 1822/1822/1822 1832/1832/1832
f 1831/1831/1831 1832/1832/1832 1830/1830/1830
f 1672/1672/1672 1829/1829/1829 1833/1833/1833
f 1828/1828/1828 1833/1833/1833 1829/1829/1829
f 1834/1834/1834 1833/1833/1833 1828/1828/1828
f 1672/1672/1672 1833/1833/1833 1835/1835/1835
f 1834/1834/1834 1835/1835/1835 1833/1833/1833
f 1672/1672/1672 1835/1835/1835 1661/1661/1661
f 1828/1828/1828 1832/1832/1832 1836/1836/1836
f 1831/1831/1831 1836/1836/1836 1832/1832/1832
f 1831/1831/1831 1837/1837/1837 1836/1836/1836
f 1828/1828/1828 1836/1836/1836 1838/1838/1838
f 1834/1834/1834 1828/1828/1828 1838/1838/1838
f 1837/1837/1837 1838/1838/1838 1836/1836/1836
f 1661/1661/1661 1835/1835/1835 1839/1839/1839
f 1834/1834/1834 1839/1839/1839 1835/1835/1835
f 1840/1840/1840 1839/1839/1839 1834/1834/1834
f 1661/1661/1661 1839/1839/1839 1841/1841/1841
f 1840/1840/1840 1841/1841/1841 1839/1839/1839
f 1661/1661/1661 1841/1841/1841 1644/1644/1644
f 1644/1644/1644 1841/1841/1841 1842/1842/1842
f 1840/1840/1840 1842/1842/1842 1841/1841/1841
f 1644/1644/1644 1842/1842/1842 1643/1643/1643
f 1640/1640/1640 1643/1643/1643 1842/1842/1842
f 1640/1640/1640 1842/1842/1842 1840/1840/1840
f 1834/1834/1834 1838/1838/1838 1843/1843/1843
f 1837/1837/1837 1843/1843/1843 1838/1838/1838
f 1837/1837/1837 1844/1844/1844 1843/1843/1843
f 1834/1834/1834 1843/1843/1843 1845/1845/1845
f 1840/1840/1840 1834/1834/1834 1845/1845/1845
f 1844/1844/1844 1845/1845/1845 1843/1843/1843
f 1640/1640/1640 1840/1840/1840 1846/1846/1846
f 1640/1640/1640 1846/1846/1846 1645/1645/1645
f 1646/1646/1646 1645/1645/1645 1846/1846/1846
f 1840/1840/1840 1845/1845/1845 1847/1847/1847
f 1840/1840/1840 1847/1847/1847 1846/1846/1846
f 1844/1844/1844 1847/1847/1847 1845/1845/1845
f 1646/1646/1646 1846/1846/1846 1847/1847/1847
f 1844/1844/1844 1646/1646/1646 1847/1847/1847
f 1844/1844/1844 1848/1848/1848 1646/1646/1646
f 1849/1849/1849 1848/1848/1848 1844/1844/1844
f 1648/1648/1648 1646/1646/1646 1848/1848/1848
f 1648/1648/1648 1848/1848/1848 1849/1849/1849
f 1837/1837/1837 1850/1850/1850 1844/1844/1844
f 1849/1849/1849 1844/1844/1844 1850/1850/1850
f 1851/1851/1851 1850/1850/1850 1837/1837/1837
f 1849/1849/1849 1850/1850/1850 1851/1851/1851
f 1648/1648/1648 1849/1849/1849 1852/1852/1852
f 1849/1849/1849 1853/1853/1853 1852/1852/1852
f 1648/1648/1648 1852/1852/1852 1655/1655/1655
f 1853/1853/1853 1655/1655/1655 1852/1852/1852
f 1851/1851/1851 1837/1837/1837 1854/1854/1854
f 1851/1851/1851 1854/1854/1854 1855/1855/1855
f 1831/1831/1831 1854/1854/1854 1837/1837/1837
f 1855/1855/1855 1854/1854/1854 1831/1831/1831
f 1849/1849/1849 1856/1856/1856 1853/1853/1853
f 1849/1849/1849 1851/1851/1851 1856/1856/1856
f 1851/1851/1851 1857/1857/1857 1856/1856/1856
f 1857/1857/1857 1853/1853/1853 1856/1856/1856
f 1851/1851/1851 1855/1855/1855 1858/1858/1858
f 1851/1851/1851 1858/1858/1858 1857/1857/1857
f 1855/1855/1855 1859/1859/1859 1858/1858/1858
f 1859/1859/1859 1857/1857/1857 1858/1858/1858
f 1855/1855/1855 1831/1831/1831 1860/1860/1860
f 1855/1855/1855 1860/1860/1860 1861/1861/1861
f 1825/1825/1825 1860/1860/1860 1831/1831/1831
f 1861/1861/1861 1860/1860/1860 1825/1825/1825
f 1855/1855/1855 1862/1862/1862 1859/1859/1859
f 1855/1855/1855 1861/1861/1861 1862/1862/1862
f 1863/1863/1863 1859/1859/1859 1862/1862/1862
f 1861/1861/1861 1863/1863/1863 1862/1862/1862
f 1861/1861/1861 1825/1825/1825 1864/1864/1864
f 1861/1861/1861 1864/1864/1864 1865/1865/1865
f 1819/1819/1819 1864/1864/1864 1825/1825/1825
f 1865/1865/1865 1864/1864/1864 1819/1819/1819
f 1861/1861/1861 1866/1866/1866 1863/1863/1863
f 1861/1861/1861 1865/1865/1865 1866/1866/1866
f 1867/1867/1867 1863/1863/1863 1866/1866/1866
f 1865/1865/1865 1867/1867/1867 1866/1866/1866
f 1865/1865/1865 1819/1819/1819 1868/1868/1868
f 1865/1865/1865 1868/1868/1868 1869/1869/1869
f 1813/1813/1813 1868/1868/1868 1819/1819/1819
f 1869/1869/1869 1868/1868/1868 1813/1813/1813
f 1865/1865/1865 1870/1870/1870 1867/1867/1867
f 1865/1865/1865 1869/1869/1869 1870/1870/1870
f 1871/1871/1871 1867/1867/1867 1870/1870/1870
f 1869/1869/1869 1871/1871/1871 1870/1870/1870
f 1869/1869/1869 1813/1813/1813 1872/1872/1872
f 1869/1869/1869 1872/1872/1872 1873/1873/1873
f 1807/1807/1807 1872/1872/1872 1813/1813/1813
f 1873/1873/1873 1872/1872/1872 1807/1807/1807
f 1869/1869/1869 1874/1874/1874 1871/1871/1871
f 1869/1869/1869 1873/1873/1873 1874/1874/1874
f 1875/1875/1875 1871/1871/1871 1874/1874/1874
f 1873/1873/1873 1875/1875/1875 1874/1874/1874
f 1873/1873/1873 1807/1807/1807 1876/1876/1876
f 1873/1873/1873 1876/1876/1876 1877/1877/1877
f 1801/1801/1801 1876/1876/1876 1807/1807/1807
f 1877/1877/1877 1876/1876/1876 1801/1801/1801
f 1873/1873/1873 1878/1878/1878 1875/1875/1875
f 1873/1873/1873 1877/1877/1877 1878/1878/1878
f 1879/1879/1879 1875/1875/1875 1878/1878/1878
f 1877/1877/1877 1879/1879/1879 1878/1878/1878
f 1877/1877/1877 1801/1801/1801 1880/1880/1880
f 1877/1877/1877 1880/1880/1880 1881/1881/1881
f 1795/1795/1795 1880/1880/1880 1801/1801/1801
f 1881/1881/1881 1880/1880/1880 1795/1795/1795
f 1877/1877/1877 1882/1882/1882 1879/1879/1879
f 1877/1877/1877 1881/1881/1881 1882/1882/1882
f 1883/1883/1883 1879/1879/1879 1882/1882/1882
f 1881/1881/1881 1883/1883/1883 1882/1882/1882
f 1881/1881/1881 1795/1795/1795 1884/1884/1884
f 1881/1881/1881 1884/1884/1884 1885/1885/1885
f 1789/1789/1789 1884/1884/1884 1795/1795/1795
f 1885/1885/1885 1884/1884/1884 1789/1789/1789
f 1881/1881/1881 1886/1886/1886 1883/1883/1883
f 1881/1881/1881 1885/1885/1885 1886/1886/1886
f 1887/1887/1887 1883/1883/1883 1886/1886/1886
f 1885/1885/1885 1887/1887/1887 1886/1886/1886
f 1885/1885/1885 1789/1789/1789 1888/1888/1888
f 1885/1885/1885 1888/1888/1888 1889/1889/1889
f 1783/1783/1783 1888/1888/1888 1789/1789/1789
f 1889/1889/1889 1888/1888/1888 1783/1783/1783
f 1885/1885/1885 1890/1890/1890 1887/1887/1887
f 1885/1885/1885 1889/1889/1889 1890/1890/1890
f 1891/1891/1891 1887/1887/1887 1890/1890/1890
f 1889/1889/1889 1891/1891/1891 1890/1890/1890
f 1889/1889/1889 1783/1783/1783 1892/1892/1892
f 1889/1889/1889 1892/1892/1892 1893/1893/1893
f 1777/1777/1777 1892/1892/1892 1783/1783/1783
f 1893/1893/1893 1892/1892/1892 1777/1777/1777
f 1889/1889/1889 1894/1894/1894 1891/1891/1891
f 1889/1889/1889 1893/1893/1893 1894/1894/1894
f 1895/1895/1895 1891/1891/1891 1894/1894/1894
f 1893/1893/1893 1895/1895/1895 1894/1894/1894
f 1893/1893/1893 1777/1777/1777 1896/1896/1896
f 1893/1893/1893 1896/1896/1896 1897/1897/1897
f 1771/1771/1771 1896/1896/1896 1777/1777/1777
f 1897/1897/1897 1896/1896/1896 1771/1771/1771
f 1893/1893/1893 1898/1898/1898 1895/1895/1895
f 1893/1893/1893 1897/1897/1897 1898/1898/1898
f 1897/1897/1897 1771/1771/1771 1899/1899/1899
f 1760/1760/1760 1899/1899/1899 1771/1771/1771
f 1762/1762/1762 1899/1899/1899 1760/1760/1760
f 1897/1897/1897 1899/1899/1899 1762/1762/1762
f 1897/1897/1897 1762/1762/1762 1900/1900/1900
f 1897/1897/1897 1900/1900/1900 1901/1901/1901
f 1897/1897/1897 1901/1901/1901 1898/1898/1898
f 1901/1901/1901 1895/1895/1895 1898/1898/1898
f 1901/1901/1901 1902/1902/1902 1895/1895/1895
f 1895/1895/1895 1902/1902/1902 1903/1903/1903
f 1895/1895/1895 1903/1903/1903 1904/1904/1904
f 1895/1895/1895 1904/1904/1904 1891/1891/1891
f 1905/1905/1905 1904/1904/1904 1903/1903/1903
f 1891/1891/1891 1904/1904/1904 1906/1906/1906
f 1905/1905/1905 1906/1906/1906 1904/1904/1904
f 1905/1905/1905 1907/1907/1907 1906/1906/1906
f 1905/1905/1905 1908/1908/1908 1907/1907/1907
f 1907/1907/1907 1908/1908/1908 1909/1909/1909
f 1891/1891/1891 1906/1906/1906 1910/1910/1910
f 1907/1907/1907 1910/1910/1910 1906/1906/1906
f 1891/1891/1891 1910/1910/1910 1887/1887/1887
f 1887/1887/1887 1910/1910/1910 1911/1911/1911
f 1907/1907/1907 1911/1911/1911 1910/1910/1910
f 1907/1907/1907 1912/1912/1912 1911/1911/1911
f 1907/1907/1907 1909/1909/1909 1913/1913/1913
f 1907/1907/1907 1913/1913/1913 1912/1912/1912
f 1914/1914/1914 1913/1913/1913 1909/1909/1909
f 1887/1887/1887 1911/1911/1911 1915/1915/1915
f 1912/1912/1912 1915/1915/1915 1911/1911/1911
f 1887/1887/1887 1915/1915/1915 1883/1883/1883
f 1914/1914/1914 1916/1916/1916 1913/1913/1913
f 1912/1912/1912 1913/1913/1913 1916/1916/1916
f 1917/1917/1917 1916/1916/1916 1914/1914/1914
f 1917/1917/1917 1914/1914/1914 1918/1918/1918
f 1917/1917/1917 1918/1918/1918 1919/1919/1919
f 1883/1883/1883 1915/1915/1915 1920/1920/1920
f 1912/1912/1912 1920/1920/1920 1915/1915/1915
f 1912/1912/1912 1921/1921/1921 1920/1920/1920
f 1912/1912/1912 1916/1916/1916 1922/1922/1922
f 1917/1917/1917 1922/1922/1922 1916/1916/1916
f 1912/1912/1912 1922/1922/1922 1921/1921/1921
f 1883/1883/1883 1920/1920/1920 1923/1923/1923
f 1921/1921/1921 1923/1923/1923 1920/1920/1920
f 1883/1883/1883 1923/1923/1923 1879/1879/1879
f 1879/1879/1879 1923/1923/1923 1924/1924/1924
f 1921/1921/1921 1924/1924/1924 1923/1923/1923
f 1921/1921/1921 1925/1925/1925 1924/1924/1924
f 1879/1879/1879 1924/1924/1924 1926/1926/1926
f 1925/1925/1925 1926/1926/1926 1924/1924/1924
f 1879/1879/1879 1926/1926/1926 1875/1875/1875
f 1921/1921/1921 1922/1922/1922 1927/1927/1927
f 1917/1917/1917 1927/1927/1927 1922/1922/1922
f 1928/1928/1928 1927/1927/1927 1917/1917/1917
f 1921/1921/1921 1927/1927/1927 1929/1929/1929
f 1921/1921/1921 1929/1929/1929 1925/1925/1925
f 1928/1928/1928 1929/1929/1929 1927/1927/1927
f 1875/1875/1875 1926/1926/1926 1930/1930/1930
f 1925/1925/1925 1930/1930/1930 1926/1926/1926
f 1925/1925/1925 1931/1931/1931 1930/1930/1930
f 1875/1875/1875 1930/1930/1930 1932/1932/1932
f 1931/1931/1931 1932/1932/1932 1930/1930/1930
f 1875/1875/1875 1932/1932/1932 1871/1871/1871
f 1925/1925/1925 1929/1929/1929 1933/1933/1933
f 1928/1928/1928 1933/1933/1933 1929/1929/1929
f 1934/1934/1934 1933/1933/1933 1928/1928/1928
f 1925/1925/1925 1933/1933/1933 1935/1935/1935
f 1925/1925/1925 1935/1935/1935 1931/1931/1931
f 1934/1934/1934 1935/1935/1935 1933/1933/1933
f 1871/1871/1871 1932/1932/1932 1936/1936/1936
f 1931/1931/1931 1936/1936/1936 1932/1932/1932
f 1931/1931/1931 1937/1937/1937 1936/1936/1936
f 1871/1871/1871 1936/1936/1936 1938/1938/1938
f 1937/1937/1937 1938/1938/1938 1936/1936/1936
f 1871/1871/1871 1938/1938/1938 1867/1867/1867
f 1931/1931/1931 1935/1935/1935 1939/1939/1939
f 1934/1934/1934 1939/1939/1939 1935/1935/1935
f 1940/1940/1940 1939/1939/1939 1934/1934/1934
f 1931/1931/1931 1939/1939/1939 1941/1941/1941
f 1931/1931/1931 1941/1941/1941 1937/1937/1937
f 1940/1940/1940 1941/1941/1941 1939/1939/1939
f 1867/1867/1867 1938/1938/1938 1942/1942/1942
f 1937/1937/1937 1942/1942/1942 1938/1938/1938
f 1937/1937/1937 1943/1943/1943 1942/1942/1942
f 1867/1867/1867 1942/1942/1942 1944/1944/1944
f 1943/1943/1943 1944/1944/1944 1942/1942/1942
f 1867/1867/1867 1944/1944/1944 1863/1863/1863
f 1937/1937/1937 1941/1941/1941 1945/1945/1945
f 1940/1940/1940 1945/1945/1945 1941/1941/1941
f 1946/1946/1946 1945/1945/1945 1940/1940/1940
f 1937/1937/1937 1945/1945/1945 1947/1947/1947
f 1937/1937/1937 1947/1947/1947 1943/1943/1943
f 1946/1946/1946 1947/1947/1947 1945/1945/1945
f 1863/1863/1863 1944/1944/1944 1948/1948/1948
f 1943/1943/1943 1948/1948/1948 1944/1944/1944
f 1943/1943/1943 1949/1949/1949 1948/1948/1948
f 1863/1863/1863 1948/1948/1948 1950/1950/1950
f 1949/1949/1949 1950/1950/1950 1948/1948/1948
f 1863/1863/1863 1950/1950/1950 1859/1859/1859
f 1943/1943/1943 1947/1947/1947 1951/1951/1951
f 1946/1946/1946 1951/1951/1951 1947/1947/1947
f 1952/1952/1952 1951/1951/1951 1946/1946/1946
f 1943/1943/1943 1951/1951/1951 1953/1953/1953
f 1943/1943/1943 1953/1953/1953 1949/1949/1949
f 1952/1952/1952 1953/1953/1953 1951/1951/1951
f 1859/1859/1859 1950/1950/1950 1954/1954/1954
f 1949/1949/1949 1954/1954/1954 1950/1950/1950
f 1949/1949/1949 1955/1955/1955 1954/1954/1954
f 1859/1859/1859 1954/1954/1954 1956/1956/1956
f 1955/1955/1955 1956/1956/1956 1954/1954/1954
f 1859/1859/1859 1956/1956/1956 1857/1857/1857
f 1949/1949/1949 1953/1953/1953 1957/1957/1957
f 1952/1952/1952 1957/1957/1957 1953/1953/1953
f 1958/1958/1958 1957/1957/1957 1952/1952/1952
f 1949/1949/1949 1957/1957/1957 1959/1959/1959
f 1949/1949/1949 1959/1959/1959 1955/1955/1955
f 1958/1958/1958 1959/1959/1959 1957/1957/1957
f 1857/1857/1857 1956/1956/1956 1960/1960/1960
f 1955/1955/1955 1960/1960/1960 1956/1956/1956
f 1955/1955/1955 1961/1961/1961 1960/1960/1960
f 1857/1857/1857 1960/1960/1960 1962/1962/1962
f 1961/1961/1961 1962/1962/1962 1960/1960/1960
f 1857/1857/1857 1962/1962/1962 1853/1853/1853
f 1955/1955/1955 1959/1959/1959 1963/1963/1963
f 1958/1958/1958 1963/1963/1963 1959/1959/1959
f 1964/1964/1964 1963/1963/1963 1958/1958/1958
f 1955/1955/1955 1963/1963/1963 1965/1965/1965
f 1955/1955/1955 1965/1965/1965 1961/1961/1961
f 1964/1964/1964 1965/1965/1965 1963/1963/1963
f 1853/1853/1853 1962/1962/1962 1966/1966/1966
f 1961/1961/1961 1966/1966/1966 1962/1962/1962
f 1961/1961/1961 1967/1967/1967 1966/1966/1966
f 1853/1853/1853 1966/1966/1966 1968/1968/1968
f 1967/1967/1967 1968/1968/1968 1966/1966/1966
f 1853/1853/1853 1968/1968/1968 1655/1655/1655
f 1969/1969/1969 1655/1655/1655 1968/1968/1968
f 1967/1967/1967 1969/1969/1969 1968/1968/1968
f 1969/1969/1969 1650/1650/1650 1655/1655/1655
f 1961/1961/1961 1965/1965/1965 1970/1970/1970
f 1964/1964/1964 1970/1970/1970 1965/1965/1965
f 1971/1971/1971 1970/1970/1970 1964/1964/1964
f 1961/1961/1961 1970/1970/1970 1972/1972/1972
f 1961/1961/1961 1972/1972/1972 1967/1967/1967
f 1971/1971/1971 1972/1972/1972 1970/1970/1970
f 1969/1969/1969 1973/1973/1973 1650/1650/1650
f 1650/1650/1650 1973/1973/1973 1625/1625/1625
f 1967/1967/1967 1974/1974/1974 1969/1969/1969
f 1969/1969/1969 1974/1974/1974 1973/1973/1973
f 1967/1967/1967 1972/1972/1972 1975/1975/1975
f 1971/1971/1971 1975/1975/1975 1972/1972/1972
f 1967/1967/1967 1976/1976/1976 1974/1974/1974
f 1967/1967/1967 1975/1975/1975 1976/1976/1976
f 1977/1977/1977 1973/1973/1973 1974/1974/1974
f 1977/1977/1977 1974/1974/1974 1976/1976/1976
f 1625/1625/1625 1973/1973/1973 1978/1978/1978
f 1977/1977/1977 1978/1978/1978 1973/1973/1973
f 1979/1979/1979 1976/1976/1976 1975/1975/1975
f 1979/1979/1979 1975/1975/1975 1971/1971/1971
f 1625/1625/1625 1978/1978/1978 1980/1980/1980
f 1625/1625/1625 1980/1980/1980 1616/1616/1616
f 1977/1977/1977 1976/1976/1976 1981/1981/1981
f 1979/1979/1979 1981/1981/1981 1976/1976/1976
f 1977/1977/1977 1982/1982/1982 1978/1978/1978
f 1977/1977/1977 1981/1981/1981 1982/1982/1982
f 1980/1980/1980 1978/1978/1978 1982/1982/1982
f 1983/1983/1983 1981/1981/1981 1979/1979/1979
f 1983/1983/1983 1982/1982/1982 1981/1981/1981
f 1984/1984/1984 1982/1982/1982 1983/1983/1983
f 1980/1980/1980 1982/1982/1982 1985/1985/1985
f 1984/1984/1984 1985/1985/1985 1982/1982/1982
f 1980/1980/1980 1985/1985/1985 1986/1986/1986
f 1980/1980/1980 1986/1986/1986 1616/1616/1616
f 1984/1984/1984 1986/1986/1986 1985/1985/1985
f 1616/1616/1616 1986/1986/1986 1987/1987/1987
f 1616/1616/1616 1987/1987/1987 1988/1988/1988
f 1987/1987/1987 1989/1989/1989 1988/1988/1988
f 1983/1983/1983 1979/1979/1979 1990/1990/1990
f 1979/1979/1979 1971/1971/1971 1990/1990/1990
f 1984/1984/1984 1991/1991/1991 1986/1986/1986
f 1987/1987/1987 1986/1986/1986 1991/1991/1991
f 1987/1987/1987 1992/1992/1992 1989/1989/1989
f 1992/1992/1992 1993/1993/1993 1989/1989/1989
f 1984/1984/1984 1983/1983/1983 1994/1994/1994
f 1983/1983/1983 1990/1990/1990 1994/1994/1994
f 1971/1971/1971 1995/1995/1995 1990/1990/1990
f 1996/1996/1996 1994/1994/1994 1990/1990/1990
f 1996/1996/1996 1990/1990/1990 1995/1995/1995
f 1984/1984/1984 1994/1994/1994 1997/1997/1997
f 1996/1996/1996 1997/1997/1997 1994/1994/1994
f 1998/1998/1998 1991/1991/1991 1984/1984/1984
f 1998/1998/1998 1984/1984/1984 1997/1997/1997
f 1987/1987/1987 1991/1991/1991 1999/1999/1999
f 1998/1998/1998 1999/1999/1999 1991/1991/1991
f 1971/1971/1971 2000/2000/2000 1995/1995/1995
f 1971/1971/1971 1964/1964/1964 2000/2000/2000
f 1996/1996/1996 1995/1995/1995 2001/2001/2001
f 2000/2000/2000 2001/2001/2001 1995/1995/1995
f 1996/1996/1996 2002/2002/2002 1997/1997/1997
f 1996/1996/1996 2001/2001/2001 2002/2002/2002
f 2003/2003/2003 2002/2002/2002 2001/2001/2001
f 2000/2000/2000 2004/2004/2004 2001/2001/2001
f 1964/1964/1964 2004/2004/2004 2000/2000/2000
f 2003/2003/2003 2001/2001/2001 2004/2004/2004
f 2005/2005/2005 1997/1997/1997 2002/2002/2002
f 2005/2005/2005 1998/1998/1998 1997/1997/1997
f 2003/2003/2003 2005/2005/2005 2002/2002/2002
f 1964/1964/1964 2006/2006/2006 2004/2004/2004
f 1964/1964/1964 1958/1958/1958 2006/2006/2006
f 2005/2005/2005 2007/2007/2007 1998/1998/1998
f 1998/1998/1998 2007/2007/2007 1999/1999/1999
f 2006/2006/2006 2008/2008/2008 2004/2004/2004
f 2003/2003/2003 2004/2004/2004 2008/2008/2008
f 2009/2009/2009 2003/2003/2003 2008/2008/2008
f 2006/2006/2006 2010/2010/2010 2008/2008/2008
f 1958/1958/1958 2010/2010/2010 2006/2006/2006
f 2009/2009/2009 2008/2008/2008 2010/2010/2010
f 2003/2003/2003 2011/2011/2011 2005/2005/2005
f 2005/2005/2005 2011/2011/2011 2007/2007/2007
f 1958/1958/1958 2012/2012/2012 2010/2010/2010
f 1958/1958/1958 1952/1952/1952 2012/2012/2012
f 2003/2003/2003 2013/2013/2013 2011/2011/2011
f 2009/2009/2009 2013/2013/2013 2003/2003/2003
f 2014/2014/2014 2007/2007/2007 2011/2011/2011
f 2014/2014/2014 2011/2011/2011 2013/2013/2013
f 1999/1999/1999 2007/2007/2007 2015/2015/2015
f 2014/2014/2014 2015/2015/2015 2007/2007/2007
f 2014/2014/2014 2016/2016/2016 2015/2015/2015
f 2014/2014/2014 2013/2013/2013 2017/2017/2017
f 2009/2009/2009 2017/2017/2017 2013/2013/2013
f 2014/2014/2014 2017/2017/2017 2016/2016/2016
f 1999/1999/1999 2015/2015/2015 2018/2018/2018
f 2016/2016/2016 2018/2018/2018 2015/2015/2015
f 1987/1987/1987 1999/1999/1999 2018/2018/2018
f 1987/1987/1987 2018/2018/2018 1992/1992/1992
f 1992/1992/1992 2018/2018/2018 2019/2019/2019
f 2016/2016/2016 2019/2019/2019 2018/2018/2018
f 2016/2016/2016 2020/2020/2020 2019/2019/2019
f 1992/1992/1992 2019/2019/2019 2021/2021/2021
f 2020/2020/2020 2021/2021/2021 2019/2019/2019
f 1992/1992/1992 2021/2021/2021 1993/1993/1993
f 2022/2022/2022 1993/1993/1993 2021/2021/2021
f 2020/2020/2020 2022/2022/2022 2021/2021/2021
f 2020/2020/2020 2023/2023/2023 2022/2022/2022
f 2022/2022/2022 2024/2024/2024 1993/1993/1993
f 2023/2023/2023 2024/2024/2024 2022/2022/2022
f 2023/2023/2023 2025/2025/2025 2024/2024/2024
f 2023/2023/2023 2026/2026/2026 2025/2025/2025
f 2016/2016/2016 2017/2017/2017 2027/2027/2027
f 2009/2009/2009 2027/2027/2027 2017/2017/2017
f 2028/2028/2028 2027/2027/2027 2009/2009/2009
f 2016/2016/2016 2027/2027/2027 2029/2029/2029
f 2016/2016/2016 2029/2029/2029 2020/2020/2020
f 2028/2028/2028 2029/2029/2029 2027/2027/2027
f 2020/2020/2020 2029/2029/2029 2030/2030/2030
f 2028/2028/2028 2030/2030/2030 2029/2029/2029
f 2031/2031/2031 2030/2030/2030 2028/2028/2028
f 2020/2020/2020 2030/2030/2030 2032/2032/2032
f 2020/2020/2020 2032/2032/2032 2023/2023/2023
f 2031/2031/2031 2032/2032/2032 2030/2030/2030
f 2023/2023/2023 2032/2032/2032 2033/2033/2033
f 2031/2031/2031 2033/2033/2033 2032/2032/2032
f 2034/2034/2034 2033/2033/2033 2031/2031/2031
f 2023/2023/2023 2033/2033/2033 2035/2035/2035
f 2023/2023/2023 2035/2035/2035 2026/2026/2026
f 2034/2034/2034 2035/2035/2035 2033/2033/2033
f 2026/2026/2026 2035/2035/2035 2036/2036/2036
f 2034/2034/2034 2036/2036/2036 2035/2035/2035
f 2037/2037/2037 2036/2036/2036 2034/2034/2034
f 2026/2026/2026 2036/2036/2036 2038/2038/2038
f 2037/2037/2037 2038/2038/2038 2036/2036/2036
f 2037/2037/2037 2039/2039/2039 2038/2038/2038
f 2040/2040/2040 2039/2039/2039 2037/2037/2037
f 2040/2040/2040 2037/2037/2037 2041/2041/2041
f 2040/2040/2040 2041/2041/2041 2042/2042/2042
f 2040/2040/2040 2042/2042/2042 2043/2043/2043
f 2044/2044/2044 2043/2043/2043 2042/2042/2042
f 2044/2044/2044 1919/1919/1919 2043/2043/2043
f 1917/1917/1917 1919/1919/1919 2044/2044/2044
f 1928/1928/1928 1917/1917/1917 2044/2044/2044
f 1928/1928/1928 2044/2044/2044 2042/2042/2042
f 1928/1928/1928 2042/2042/2042 2045/2045/2045
f 2045/2045/2045 2042/2042/2042 2041/2041/2041
f 1934/1934/1934 1928/1928/1928 2045/2045/2045
f 2045/2045/2045 2041/2041/2041 2046/2046/2046
f 2037/2037/2037 2046/2046/2046 2041/2041/2041
f 1934/1934/1934 2045/2045/2045 2046/2046/2046
f 2037/2037/2037 2047/2047/2047 2046/2046/2046
f 2037/2037/2037 2034/2034/2034 2047/2047/2047
f 1934/1934/1934 2046/2046/2046 2048/2048/2048
f 2048/2048/2048 2046/2046/2046 2047/2047/2047
f 1940/1940/1940 1934/1934/1934 2048/2048/2048
f 2048/2048/2048 2047/2047/2047 2049/2049/2049
f 2034/2034/2034 2049/2049/2049 2047/2047/2047
f 1940/1940/1940 2048/2048/2048 2049/2049/2049
f 2034/2034/2034 2050/2050/2050 2049/2049/2049
f 2034/2034/2034 2031/2031/2031 2050/2050/2050
f 1940/1940/1940 2049/2049/2049 2051/2051/2051
f 2051/2051/2051 2049/2049/2049 2050/2050/2050
f 1946/1946/1946 1940/1940/1940 2051/2051/2051
f 2051/2051/2051 2050/2050/2050 2052/2052/2052
f 2031/2031/2031 2052/2052/2052 2050/2050/2050
f 1946/1946/1946 2051/2051/2051 2052/2052/2052
f 2031/2031/2031 2053/2053/2053 2052/2052/2052
f 2031/2031/2031 2028/2028/2028 2053/2053/2053
f 1946/1946/1946 2052/2052/2052 2054/2054/2054
f 2054/2054/2054 2052/2052/2052 2053/2053/2053
f 1952/1952/1952 1946/1946/1946 2054/2054/2054
f 2054/2054/2054 2053/2053/2053 2055/2055/2055
f 1952/1952/1952 2054/2054/2054 2055/2055/2055
f 2028/2028/2028 2055/2055/2055 2053/2053/2053
f 1952/1952/1952 2055/2055/2055 2012/2012/2012
f 2028/2028/2028 2056/2056/2056 2055/2055/2055
f 2012/2012/2012 2055/2055/2055 2056/2056/2056
f 2028/2028/2028 2009/2009/2009 2056/2056/2056
f 2012/2012/2012 2056/2056/2056 2010/2010/2010
f 2009/2009/2009 2010/2010/2010 2056/2056/2056
o geo.bobbie.shin.r
v 0.08185895 -0.8262136 0.07652415
v 0.07100771 -0.8271711 0.07928991
v 0.07614501 -0.8260293 0.07127122
v 0.0804661 -0.8269997 0.08363761
v 0.09110266 -0.8264493 0.08497258
v 0.08919993 -0.8254934 0.07424507
v 0.09981761 -0.8245261 0.07101739
v 0.07807448 -0.827991 0.09337437
v 0.06775298 -0.8280687 0.08802859
v 0.1015314 -0.8256019 0.08332644
v 0.1097376 -0.8233859 0.06782329
v 0.08934242 -0.8275353 0.09540326
v 0.08661366 -0.8285512 0.1048601
v 0.1005117 -0.8267337 0.09526267
v 0.07493342 -0.8287575 0.1017601
v 0.1117858 -0.8247266 0.08155283
v 0.111291 -0.8255731 0.09441358
v 0.1212187 -0.8210891 0.07998589
v 0.1182642 -0.8201282 0.06501187
v 0.1227001 -0.8104483 0.06420443
v 0.1200115 -0.8195639 0.09319242
v 0.09870742 -0.8274145 0.1056987
v 0.1258081 -0.8108721 0.07919398
v 0.1093574 -0.8238004 0.1053914
v 0.1262942 -0.7983273 0.08044437
v 0.1239961 -0.7975382 0.06547002
v 0.1237544 -0.7819846 0.0679803
v 0.1243093 -0.8099505 0.09371698
v 0.1171785 -0.8170564 0.1055089
v 0.1055314 -0.8216249 0.1128942
v 0.1238686 -0.7983444 0.09499359
v 0.1260049 -0.7830821 0.0826842
v 0.09656184 -0.8248849 0.1139054
v 0.1261359 -0.7670816 0.08511858
v 0.1239911 -0.7656522 0.07049547
v 0.1243695 -0.7486737 0.07316917
v 0.107385 -0.81613 0.1151799
v 0.1181744 -0.8082005 0.1066647
v 0.1173293 -0.7984424 0.1077346
v 0.09521673 -0.8183985 0.1197164
v 0.08387451 -0.8274589 0.1130679
v 0.1236802 -0.783841 0.0970849
v 0.1237322 -0.7683876 0.09953029
v 0.07133805 -0.8282318 0.109587
v 0.1263762 -0.7503037 0.08771847
v 0.0641612 -0.8286672 0.09637436
v 0.0575918 -0.8283017 0.0911505
v 0.05890545 -0.8279706 0.08399579
v 0.05959423 -0.8279288 0.1034308
v 0.05253379 -0.827368 0.09391183
v 0.06826782 -0.8230833 0.1156674
v 0.1262765 -0.7329743 0.09041403
v 0.1242663 -0.7311977 0.07597982
v 0.125854 -0.71547 0.09308854
v 0.1238704 -0.7136546 0.07868618
v 0.1237756 -0.6961523 0.08110353
v 0.1237981 -0.7348038 0.1047169
v 0.05629689 -0.8226289 0.108533
v 0.08186419 -0.8218682 0.1192974
v 0.123853 -0.7519196 0.1020981
v 0.09467877 -0.8104545 0.1223619
v 0.1171481 -0.7696224 0.1124068
v 0.1078161 -0.8071945 0.1169077
v 0.09426518 -0.8000652 0.1240999
v 0.1074298 -0.798824 0.1181085
v 0.1171439 -0.784583 0.1099113
v 0.08046003 -0.8130381 0.1234876
v 0.1069999 -0.7855635 0.1200652
v 0.1069104 -0.770803 0.1225785
v 0.1171905 -0.7534455 0.1150023
v 0.06628164 -0.8144818 0.1205676
v 0.0797561 -0.8014123 0.1251574
v 0.05414678 -0.8141978 0.1120219
v 0.1170686 -0.736511 0.1175815
v 0.06549741 -0.8023089 0.1220709
v 0.123461 -0.7173761 0.1073368
v 0.07923396 -0.7873665 0.127306
v 0.06479218 -0.7879224 0.1240228
v 0.07890839 -0.7724195 0.1298976
v 0.09390595 -0.7865699 0.1262075
v 0.09366999 -0.7717611 0.128644
v 0.1068011 -0.7547723 0.1251882
v 0.1065685 -0.7379338 0.1277239
v 0.09340056 -0.7557654 0.1312089
v 0.116787 -0.7191659 0.1201561
v 0.09309277 -0.7389261 0.133745
v 0.1062535 -0.7206482 0.130228
v 0.1166653 -0.7016372 0.1228386
v 0.1060303 -0.7031534 0.1329005
v 0.1234354 -0.6998296 0.1099774
v 0.1237999 -0.6822668 0.1125818
v 0.1258156 -0.6979424 0.09562579
v 0.1263026 -0.6803926 0.09795392
v 0.1243468 -0.6786065 0.08317821
v 0.1252587 -0.6609616 0.08515749
v 0.1271795 -0.6628215 0.1002834
v 0.1168622 -0.6840827 0.1256767
v 0.1284249 -0.6452243 0.1026577
v 0.1263785 -0.6432802 0.08708374
v 0.1278732 -0.6255864 0.08882293
v 0.1245751 -0.6647623 0.1152838
v 0.1257727 -0.6472352 0.1180931
v 0.1183634 -0.6490564 0.1319075
v 0.1174547 -0.6665783 0.1287465
v 0.1300871 -0.6275491 0.1049704
v 0.1062939 -0.6680671 0.1391816
v 0.1060179 -0.6856004 0.1358683
v 0.1308471 -0.6097777 0.1071695
v 0.1286382 -0.6078782 0.09065205
v 0.1292756 -0.590167 0.09244213
v 0.1272235 -0.6295807 0.1209341
v 0.1279259 -0.6117899 0.1234935
v 0.1315059 -0.5920331 0.1092763
v 0.09252834 -0.7041842 0.1390409
v 0.1318571 -0.5742899 0.1112948
v 0.1296585 -0.5724331 0.09427725
v 0.1294551 -0.5546833 0.09625187
v 0.09279512 -0.7216513 0.1363124
v 0.07828566 -0.7394291 0.1350317
v 0.07859047 -0.7563783 0.1325398
v 0.06374683 -0.7393928 0.1317647
v 0.07795667 -0.7220566 0.1374679
v 0.07760263 -0.7045741 0.1402031
v 0.06401844 -0.7565244 0.1292765
v 0.06435953 -0.7726918 0.1265703
v 0.09232219 -0.6866375 0.1419719
v 0.05122644 -0.7561229 0.1216459
v 0.05202905 -0.7880851 0.1164983
v 0.09226366 -0.6690456 0.1453221
v 0.05149842 -0.7725313 0.1190213
v 0.05270348 -0.8026261 0.1147318
v 0.1068147 -0.6504958 0.1425895
v 0.04209677 -0.788022 0.1056419
v 0.04499669 -0.8133476 0.1007358
v 0.04259077 -0.8025862 0.1037432
v 0.04763573 -0.8218596 0.09772152
v 0.04049224 -0.8125787 0.08718242
v 0.05058686 -0.8269656 0.08357321
v 0.0575918 -0.8283017 0.0911505
v 0.05890545 -0.8279706 0.08399579
v 0.04385598 -0.8217788 0.08505552
v 0.06215572 -0.8270191 0.07435197
v 0.06775298 -0.8280687 0.08802859
v 0.07100771 -0.8271711 0.07928991
v 0.05333802 -0.8261742 0.07248318
v 0.06775866 -0.8256577 0.06489249
v 0.07614501 -0.8260293 0.07127122
v 0.07512298 -0.8242961 0.05817524
v 0.05780635 -0.8248402 0.06143095
v 0.04482216 -0.8210908 0.07222898
v 0.03999173 -0.8118085 0.07341373
v 0.08411592 -0.824686 0.06422746
v 0.08185895 -0.8262136 0.07652415
v 0.08919993 -0.8254934 0.07424507
v 0.09981761 -0.8245261 0.07101739
v 0.09344392 -0.8236677 0.05962225
v 0.03752263 -0.8021306 0.08986352
v 0.1023137 -0.8221912 0.05535908
v 0.09194362 -0.821171 0.046222
v 0.1097376 -0.8233859 0.06782329
v 0.1182642 -0.8201282 0.06501187
v 0.110614 -0.8185883 0.0510756
v 0.08342824 -0.8229522 0.05192644
v 0.07323962 -0.8216725 0.04533622
v 0.03643355 -0.7876667 0.09223884
v 0.1158539 -0.8090945 0.05021539
v 0.1057199 -0.8071454 0.03957631
v 0.1227001 -0.8104483 0.06420443
v 0.1239961 -0.7975382 0.06547002
v 0.1170719 -0.796108 0.05208807
v 0.1172448 -0.7805886 0.05458943
v 0.1237544 -0.7819846 0.0679803
v 0.1239911 -0.7656522 0.07049547
v 0.1003101 -0.8167322 0.04061704
v 0.08892205 -0.8137907 0.03428154
v 0.04162438 -0.7720537 0.108042
v 0.1067811 -0.7944307 0.04162531
v 0.1175916 -0.7642143 0.05713702
v 0.1243695 -0.7486737 0.07316917
v 0.08148859 -0.8189119 0.03911524
v 0.04140948 -0.7552756 0.1106089
v 0.05100494 -0.7388344 0.1241808
v 0.1072847 -0.7792292 0.04398181
v 0.1076726 -0.7629549 0.04656267
v 0.09425515 -0.7928737 0.03502543
v 0.1179614 -0.7471533 0.05991415
v 0.09333304 -0.8049689 0.03325526
v 0.1180848 -0.7296414 0.06268261
v 0.1242663 -0.7311977 0.07597982
v 0.1238704 -0.7136546 0.07868618
v 0.07997993 -0.8105696 0.03208344
v 0.09523888 -0.7621263 0.03947892
v 0.0947745 -0.7781709 0.03721634
v 0.1080464 -0.745935 0.04918504
v 0.1081272 -0.7285047 0.05182827
v 0.1177419 -0.7121146 0.06534576
v 0.08061744 -0.7919692 0.03290857
v 0.08001755 -0.8029577 0.03172518
v 0.1176151 -0.6946046 0.06766082
v 0.1237756 -0.6961523 0.08110353
v 0.1243468 -0.6786065 0.08317821
v 0.09538748 -0.7279003 0.04455013
v 0.1078976 -0.7109987 0.05435104
v 0.107813 -0.6934494 0.05652315
v 0.118149 -0.6770198 0.06952105
v 0.09542937 -0.7452435 0.04201969
v 0.1189559 -0.6593482 0.07121167
v 0.1252587 -0.6609616 0.08515749
v 0.1263785 -0.6432802 0.08708374
v 0.08120707 -0.7620571 0.0368808
v 0.08093882 -0.7778271 0.03486482
v 0.06733135 -0.7932061 0.03443702
v 0.06787875 -0.8047779 0.03405307
v 0.07253106 -0.8138437 0.03426516
v 0.0635424 -0.8176937 0.04001214
v 0.08129703 -0.7452815 0.03912134
v 0.06712656 -0.7628407 0.0386439
v 0.06715968 -0.7786751 0.03653067
v 0.05551061 -0.7954866 0.03998068
v 0.05757638 -0.8074697 0.04001574
v 0.05523024 -0.8199596 0.04882735
v 0.08114432 -0.7279477 0.04143364
v 0.06520012 -0.8235247 0.05292709
v 0.04847834 -0.8205087 0.05971623
v 0.04895567 -0.8098069 0.04837462
v 0.04298101 -0.811082 0.0600679
v 0.04629852 -0.7978513 0.04921594
v 0.03727927 -0.8012604 0.07529731
v 0.04024089 -0.7998911 0.06140981
v 0.05466719 -0.7805374 0.04203386
v 0.03552137 -0.7870171 0.07771441
v 0.0383326 -0.7854572 0.0635303
v 0.04465453 -0.7830891 0.05115946
v 0.05429604 -0.7642874 0.04437121
v 0.03565045 -0.7713327 0.09479257
v 0.03449141 -0.7701491 0.0804041
v 0.03734551 -0.7684001 0.06631146
v 0.04396656 -0.7662355 0.05384203
v 0.06701459 -0.745995 0.04069114
v 0.03536986 -0.7541405 0.0973527
v 0.03398507 -0.7527094 0.08298194
v 0.03683088 -0.7509198 0.06887953
v 0.04355532 -0.7489921 0.05628704
v 0.0539601 -0.7472686 0.04653904
v 0.06672584 -0.7286159 0.04282291
v 0.04120515 -0.7378174 0.113144
v 0.03509135 -0.7364802 0.09981225
v 0.03360158 -0.7348816 0.08539987
v 0.03645602 -0.7331014 0.07125945
v 0.04318907 -0.7313271 0.05861721
v 0.05360108 -0.7297784 0.0487523
v 0.04077001 -0.7200898 0.1156037
v 0.03467198 -0.718671 0.1022104
v 0.0331286 -0.717013 0.0877513
v 0.0360383 -0.7152365 0.0735528
v 0.04280555 -0.7135381 0.06083614
v 0.05325011 -0.7120895 0.05090064
v 0.06639688 -0.7109994 0.04480045
v 0.05062841 -0.7212055 0.1266435
v 0.05019746 -0.7035068 0.1291187
v 0.06341866 -0.7219056 0.1341971
v 0.06300583 -0.7043155 0.1367893
v 0.077278 -0.6870199 0.1432496
v 0.08092695 -0.7104091 0.04339997
v 0.04024751 -0.7023046 0.1180097
v 0.06252115 -0.6867127 0.1397828
v 0.07695875 -0.6693675 0.1465763
v 0.09525143 -0.710403 0.04674018
v 0.09515212 -0.69282 0.04878554
v 0.08078157 -0.6927382 0.04513678
v 0.1081871 -0.675823 0.058226
v 0.06199437 -0.6690462 0.1430027
v 0.09234085 -0.6513957 0.1487721
v 0.0661074 -0.693298 0.04669221
v 0.095315 -0.6751386 0.05035722
v 0.1087123 -0.6581402 0.05972865
v 0.07660606 -0.6516981 0.1502224
v 0.0528441 -0.6943701 0.05283594
v 0.08069203 -0.6750672 0.04686382
v 0.09551618 -0.6574746 0.05179348
v 0.1198657 -0.641638 0.07273714
v 0.04231715 -0.6957663 0.06286517
v 0.0657798 -0.6756101 0.04825793
v 0.08060542 -0.6574105 0.04811331
v 0.1093869 -0.6404482 0.06086098
v 0.1210019 -0.6239332 0.07399736
v 0.1278732 -0.6255864 0.08882293
v 0.1286382 -0.6078782 0.09065205
v 0.11014 -0.6227414 0.06180301
v 0.09584083 -0.6398013 0.05267128
v 0.06542822 -0.6578918 0.04937962
v 0.121653 -0.6062463 0.07549804
v 0.09627592 -0.6220456 0.05325694
v 0.08057176 -0.6396686 0.04882761
v 0.1221917 -0.5885383 0.07704061
v 0.1292756 -0.590167 0.09244213
v 0.1296585 -0.5724331 0.09427725
v 0.1106066 -0.6050003 0.06301241
v 0.08054357 -0.6218425 0.04925538
v 0.1109819 -0.58726 0.06434318
v 0.1225534 -0.570796 0.07869899
v 0.1294551 -0.5546833 0.09625187
v 0.09647174 -0.6042454 0.05425875
v 0.09663867 -0.5864353 0.05539269
v 0.1112134 -0.5695183 0.06592646
v 0.064463 -0.6222536 0.05071587
v 0.08038175 -0.6040003 0.05018212
v 0.08025414 -0.5861685 0.05110753
v 0.09670152 -0.5686687 0.05690595
v 0.06502769 -0.6400863 0.05010416
v 0.05158739 -0.6588503 0.0554956
v 0.05222131 -0.6766257 0.05434297
v 0.06341029 -0.5865938 0.05276724
v 0.06388997 -0.6044042 0.051658
v 0.0498445 -0.623302 0.05718949
v 0.05086233 -0.6410815 0.0564241
v 0.04065662 -0.6601936 0.06591089
v 0.04151602 -0.677967 0.06449737
v 0.08010542 -0.568426 0.0526324
v 0.03543792 -0.6973823 0.07566502
v 0.03243693 -0.6991209 0.08997812
v 0.03459634 -0.6795486 0.07755613
v 0.03365511 -0.6617974 0.07931891
v 0.03400558 -0.7008149 0.1045466
v 0.03162185 -0.6812869 0.09212865
v 0.03322377 -0.6830208 0.1069509
v 0.03063088 -0.663577 0.09423761
v 0.03957492 -0.6424957 0.06707171
v 0.03948471 -0.6845706 0.1206584
v 0.03858614 -0.6669173 0.1233863
v 0.03216254 -0.665357 0.109413
v 0.04952887 -0.6858408 0.1319702
v 0.04883948 -0.668182 0.1349333
v 0.03243351 -0.6441691 0.08090481
v 0.03798953 -0.6248243 0.06793844
v 0.02927055 -0.6460071 0.09623203
v 0.0612657 -0.6513528 0.1463203
v 0.0304401 -0.626614 0.08218622
v 0.04875748 -0.6054734 0.05809801
v 0.03077046 -0.6478187 0.1118243
v 0.02888545 -0.6303024 0.1141769
v 0.02707546 -0.6285055 0.09809396
v 0.03661096 -0.6071096 0.06910473
v 0.04795022 -0.5876489 0.05938838
v 0.03728648 -0.6493769 0.1261857
v 0.02900454 -0.6090074 0.08371606
v 0.03556063 -0.5893536 0.07059704
v 0.06306567 -0.5688679 0.0543236
v 0.04779442 -0.6505461 0.1380391
v 0.03552459 -0.6318411 0.1289601
v 0.0463713 -0.6329535 0.1410809
v 0.02765209 -0.5913561 0.0853215
v 0.02408043 -0.5932541 0.101737
v 0.06034386 -0.6336967 0.1495019
v 0.0255102 -0.6109103 0.09992862
v 0.0270643 -0.6126641 0.1164022
v 0.03402671 -0.6141754 0.1314177
v 0.04509005 -0.6153419 0.1438214
v 0.02573776 -0.5949375 0.118443
v 0.07618016 -0.6339998 0.1534831
v 0.05939062 -0.6161148 0.1525226
v 0.03279579 -0.5964546 0.1337131
v 0.0924562 -0.6337552 0.1523325
v 0.07562328 -0.6164048 0.1568149
v 0.04394864 -0.5977358 0.1464952
v 0.1074307 -0.6328803 0.1459912
v 0.1076501 -0.615131 0.1490794
v 0.09234582 -0.6160942 0.1556337
v 0.1194192 -0.631426 0.1351027
v 0.1199504 -0.6136425 0.137991
v 0.0584823 -0.5985304 0.1554231
v 0.07498807 -0.598785 0.1599413
v 0.1284986 -0.5940193 0.1259203
v 0.120371 -0.5958965 0.1407523
v 0.09203656 -0.5983977 0.1586709
v 0.09162194 -0.5806855 0.1612798
v 0.1077325 -0.5974096 0.1520683
v 0.07434706 -0.5810659 0.1625019
v 0.05767578 -0.5808339 0.1579708
v 0.1287599 -0.5762477 0.1281624
v 0.1205023 -0.5781741 0.1432217
v 0.1076288 -0.5797374 0.154688
v 0.1316052 -0.5565529 0.1132669
v 0.128542 -0.5585585 0.1302225
v 0.1201154 -0.5605104 0.1453333
v 0.1307648 -0.5389996 0.1152355
v 0.1286156 -0.5370999 0.0983495
v 0.1291909 -0.5219868 0.1171339
v 0.1270417 -0.5201766 0.1004833
v 0.1246964 -0.5041651 0.1025723
v 0.1276133 -0.5410548 0.1320483
v 0.1193238 -0.5430224 0.147141
v 0.1072036 -0.5620953 0.1568401
v 0.1261565 -0.524041 0.1336591
v 0.1066207 -0.5445685 0.1587646
v 0.1180085 -0.5259386 0.1484718
v 0.1272005 -0.5057568 0.1188223
v 0.1242832 -0.5075411 0.1350046
v 0.1219364 -0.4928287 0.1358924
v 0.1241364 -0.4910332 0.1201587
v 0.1215417 -0.4798387 0.1210762
v 0.1221188 -0.489362 0.1044826
v 0.11935 -0.4782774 0.1059293
v 0.1155471 -0.4707977 0.1074747
v 0.1163209 -0.509274 0.149387
v 0.11716 -0.472085 0.1214612
v 0.1077684 -0.4674581 0.109452
v 0.1041459 -0.510866 0.1602689
v 0.1143893 -0.4945438 0.149857
v 0.1055566 -0.5274351 0.1597676
v 0.09062821 -0.5454963 0.1650373
v 0.09114992 -0.5630274 0.163381
v 0.07344951 -0.5457917 0.1658923
v 0.07381006 -0.5633217 0.1644921
v 0.05711259 -0.5630703 0.1599997
v 0.08995903 -0.5285138 0.1659338
v 0.08897727 -0.5123917 0.1661241
v 0.1025194 -0.496046 0.1601895
v 0.0425377 -0.5623702 0.1508729
v 0.05690905 -0.5455512 0.1613696
v 0.04303739 -0.580099 0.1489136
v 0.03178963 -0.5787809 0.1359556
v 0.03140594 -0.5611504 0.1378771
v 0.02479139 -0.577189 0.1203831
v 0.0424729 -0.5448664 0.1522759
v 0.0245293 -0.5595219 0.1222423
v 0.03147909 -0.5437195 0.1393636
v 0.05696672 -0.5289878 0.1619989
v 0.04278573 -0.5283676 0.1530766
v 0.05688392 -0.5134827 0.1622708
v 0.07313909 -0.5290782 0.1665334
v 0.07266502 -0.5134115 0.1667327
v 0.03198478 -0.5271356 0.1403377
v 0.08775935 -0.4975276 0.1658682
v 0.07189406 -0.4987433 0.1667719
v 0.04318181 -0.5129524 0.1533744
v 0.02552819 -0.5254247 0.1251552
v 0.03294284 -0.511593 0.1408934
v 0.02485746 -0.5421653 0.1238745
v 0.0226359 -0.5577335 0.1053707
v 0.02301656 -0.5754677 0.1035476
v 0.02610845 -0.5558491 0.08883627
v 0.02650804 -0.5735934 0.08702795
v 0.03467513 -0.5716336 0.07225998
v 0.02310202 -0.5402783 0.1071728
v 0.02397272 -0.5232452 0.108909
v 0.04737859 -0.5699399 0.06101938
v 0.034434 -0.5539464 0.07420972
v 0.04713266 -0.5523366 0.06297207
v 0.02688604 -0.5094759 0.1263374
v 0.06284805 -0.551281 0.05629772
v 0.07987913 -0.5508119 0.05475458
v 0.09645583 -0.5510229 0.05893442
v 0.1110283 -0.5518061 0.06788562
v 0.1223772 -0.5530502 0.0806821
v 0.1215677 -0.5355343 0.0828791
v 0.1286156 -0.5370999 0.0983495
v 0.1270417 -0.5201766 0.1004833
v 0.1102258 -0.5343583 0.07024385
v 0.09589208 -0.5335617 0.06139633
v 0.0796027 -0.5333689 0.05720244
v 0.1201252 -0.5187142 0.08522061
v 0.1246964 -0.5041651 0.1025723
v 0.1090933 -0.5175087 0.0728417
v 0.107566 -0.5014924 0.07590039
v 0.09512608 -0.5166246 0.06412545
v 0.1180768 -0.5027176 0.08780724
v 0.1158674 -0.4878203 0.09031851
v 0.1221188 -0.489362 0.1044826
v 0.11935 -0.4782774 0.1059293
v 0.07922494 -0.5163604 0.06017977
v 0.09409788 -0.5006377 0.06790741
v 0.1128163 -0.4768948 0.09266627
v 0.1155471 -0.4707977 0.1074747
v 0.06291232 -0.5168463 0.06160247
v 0.07902508 -0.5002359 0.06414854
v 0.06283909 -0.533855 0.0587337
v 0.04731787 -0.534862 0.0652838
v 0.04780889 -0.5177451 0.06808344
v 0.0355363 -0.5191216 0.0789662
v 0.03476739 -0.5363818 0.07640462
v 0.02655978 -0.5382861 0.0908914
v 0.02744133 -0.5210518 0.09310579
v 0.06336482 -0.500432 0.06507222
v 0.02532979 -0.5069401 0.1108666
v 0.02876402 -0.504495 0.09557248
v 0.04876765 -0.5011151 0.07127433
v 0.05044844 -0.4873415 0.07492532
v 0.03678702 -0.5024596 0.08180116
v 0.06426099 -0.4862379 0.06905646
v 0.03906258 -0.4887594 0.08516811
v 0.04331995 -0.4792861 0.08973592
v 0.03152258 -0.4909295 0.09835324
v 0.02746223 -0.4931666 0.112685
v 0.07895891 -0.4856934 0.06812176
v 0.02869722 -0.4956601 0.1272627
v 0.09300342 -0.485882 0.07181899
v 0.09146076 -0.4756007 0.07514891
v 0.1057124 -0.4866231 0.07918635
v 0.1033098 -0.4759317 0.08218589
v 0.0996098 -0.4689856 0.08532535
v 0.07856583 -0.4758345 0.07206547
v 0.03402993 -0.4980277 0.1410503
v 0.1092012 -0.4694917 0.09453858
v 0.1021999 -0.46649 0.09911191
v 0.1077684 -0.4674581 0.109452
v 0.1009526 -0.4677905 0.1110576
v 0.09565509 -0.4671537 0.1031714
v 0.09524852 -0.4682999 0.1125347
v 0.08952105 -0.4681423 0.1081931
v 0.09488728 -0.4659316 0.09030102
v 0.0880121 -0.466872 0.09664296
v 0.08138067 -0.4680329 0.1026832
v 0.07216176 -0.4680754 0.09756951
v 0.07944098 -0.4668462 0.09139007
v 0.0630253 -0.4679862 0.09141986
v 0.06477563 -0.4695303 0.1049259
v 0.08552857 -0.4661747 0.08581836
v 0.08938622 -0.4688664 0.07950076
v 0.07845948 -0.4666697 0.08260323
v 0.07800891 -0.4688595 0.07681833
v 0.06668911 -0.4692772 0.07955252
v 0.0718619 -0.4668851 0.08605973
v 0.06520407 -0.4761443 0.07364739
v 0.05294139 -0.4772353 0.07964627
v 0.05653136 -0.4704375 0.08535109
v 0.04845165 -0.4725587 0.09457085
v 0.05556517 -0.4697968 0.09973282
v 0.04213199 -0.4751044 0.1053595
v 0.0497457 -0.471727 0.109185
v 0.03745782 -0.4763 0.1164243
v 0.05869525 -0.4710379 0.1142825
v 0.03646019 -0.4815347 0.101627
v 0.04531549 -0.472716 0.1194592
v 0.05415352 -0.4722469 0.1248109
v 0.05067647 -0.4730964 0.1346899
v 0.04216984 -0.4734854 0.1299338
v 0.03462042 -0.4769223 0.1282641
v 0.03031769 -0.4851072 0.1277626
v 0.03151789 -0.4828529 0.1144158
v 0.03476786 -0.4876366 0.1409248
v 0.03031769 -0.4851072 0.1277626
v 0.04376249 -0.4877946 0.1529066
v 0.03462042 -0.4769223 0.1282641
v 0.03752701 -0.4787425 0.1400501
v 0.04150331 -0.474911 0.1379319
v 0.04216984 -0.4734854 0.1299338
v 0.05067647 -0.4730964 0.1346899
v 0.04511709 -0.4790073 0.1503459
v 0.04359467 -0.4992336 0.1531951
v 0.0565998 -0.4994114 0.1621327
v 0.05618471 -0.4876775 0.16157
v 0.05697305 -0.4792138 0.1578867
v 0.07119037 -0.4871127 0.1658515
v 0.04800518 -0.474603 0.1436853
v 0.05909859 -0.4751571 0.1509745
v 0.07135744 -0.4753343 0.1552018
v 0.06124787 -0.4736173 0.1416813
v 0.05415352 -0.4722469 0.1248109
v 0.08677598 -0.4864848 0.1649457
v 0.07104988 -0.4790835 0.1618149
v 0.08584738 -0.478641 0.1618196
v 0.1008324 -0.4853115 0.1589117
v 0.09903766 -0.4781446 0.1564017
v 0.1085608 -0.4761617 0.1475064
v 0.1117257 -0.4836379 0.1489673
v 0.1187517 -0.481713 0.1358871
v 0.1146821 -0.474074 0.1355454
v 0.08443505 -0.4748953 0.1556564
v 0.1083288 -0.4704177 0.1337607
v 0.09501092 -0.4735881 0.1508552
v 0.1040776 -0.4723466 0.1438998
v 0.1109254 -0.468744 0.1211274
v 0.09176434 -0.4727947 0.146158
v 0.08373249 -0.4732588 0.1467748
v 0.100305 -0.4703188 0.1311649
v 0.1031578 -0.4688904 0.1212025
v 0.0898952 -0.4707129 0.1294112
v 0.1009526 -0.4677905 0.1110576
v 0.09524852 -0.4682999 0.1125347
v 0.09566696 -0.4717632 0.140067
v 0.08590546 -0.4720866 0.1385655
v 0.07451911 -0.4723637 0.135968
v 0.07237206 -0.4737369 0.1461259
v 0.09400629 -0.4692667 0.1198319
v 0.08447424 -0.4694333 0.1160802
v 0.08952105 -0.4681423 0.1081931
v 0.06382954 -0.4723335 0.1311479
v 0.06844232 -0.4709683 0.1205664
v 0.05869525 -0.4710379 0.1142825
v 0.06477563 -0.4695303 0.1049259
v 0.07875576 -0.4709452 0.125869
v 0.07450205 -0.4694819 0.1108223
v 0.08138067 -0.4680329 0.1026832
v 0.07216176 -0.4680754 0.09756951
v 0.04891029 -0.826679 0.08497338
v 0.05248327 -0.8201806 0.08897728
v 0.05124421 -0.8153799 0.07663945
v 0.05555813 -0.8281705 0.09802604
v 0.04760101 -0.8261538 0.07561865
v 0.05380158 -0.8164589 0.06317437
v 0.04984869 -0.8336253 0.08856338
v 0.06007674 -0.8378263 0.1012884
v 0.04825688 -0.8363396 0.07682879
v 0.05062761 -0.8279669 0.06256092
v 0.05296028 -0.8424452 0.092073
v 0.0563505 -0.8515758 0.09331423
v 0.0651236 -0.8486522 0.1023392
v 0.07076769 -0.859319 0.1004377
v 0.04966282 -0.8449738 0.0793472
v 0.06064153 -0.8612726 0.09264584
v 0.07623429 -0.8686153 0.09529523
v 0.05105153 -0.8476989 0.06736174
v 0.05175637 -0.853463 0.08155562
v 0.05047449 -0.8383343 0.06469971
v 0.05550497 -0.8432844 0.0543518
v 0.05510899 -0.8622559 0.08191356
v 0.06057747 -0.8697412 0.07953689
v 0.05418971 -0.8623279 0.07396165
v 0.0524325 -0.8563427 0.07110293
v 0.05570329 -0.8528479 0.0578806
v 0.06298937 -0.8585055 0.05199372
v 0.0559181 -0.8613166 0.0635384
v 0.05760274 -0.8675022 0.07027853
v 0.06274882 -0.8671069 0.05755678
v 0.05691556 -0.8328709 0.05221792
v 0.06614034 -0.8700374 0.08865052
v 0.07046178 -0.875283 0.08432172
v 0.06474678 -0.8735118 0.06623578
v 0.07859276 -0.8757805 0.08603235
v 0.08821864 -0.865355 0.09644488
v 0.06771573 -0.8763587 0.07661835
v 0.07804844 -0.8792564 0.07447357
v 0.07424597 -0.8770984 0.06396988
v 0.09060197 -0.8727688 0.0852851
v 0.07188556 -0.8706591 0.05490465
v 0.1002772 -0.8653069 0.08209638
v 0.09875879 -0.8583182 0.09352426
v 0.1083027 -0.8558037 0.07737737
v 0.08920495 -0.8769528 0.07297923
v 0.09811858 -0.8691213 0.0699241
v 0.07966506 -0.8716815 0.05494743
v 0.0845551 -0.8755066 0.06202259
v 0.09234812 -0.869345 0.05857433
v 0.07209668 -0.8629696 0.04850701
v 0.08259655 -0.8666378 0.05075826
v 0.09736125 -0.8610409 0.05473893
v 0.08674244 -0.8588793 0.04753453
v 0.07458259 -0.8544785 0.04592296
v 0.07690805 -0.8459531 0.04446093
v 0.06426293 -0.8492696 0.04823981
v 0.06598412 -0.8394965 0.04565392
v 0.06954493 -0.8292514 0.04588579
v 0.1047602 -0.8598844 0.06530985
v 0.08901834 -0.8511723 0.04427178
v 0.1001191 -0.8516228 0.05090782
v 0.05995351 -0.8214447 0.05161933
v 0.1077554 -0.849168 0.06051531
v 0.1075435 -0.8385156 0.05569432
v 0.1001076 -0.842398 0.04839151
v 0.09007742 -0.8415841 0.04329281
v 0.0798694 -0.8365245 0.04364857
v 0.09034315 -0.8343612 0.04318789
v 0.07472098 -0.8202323 0.04747337
v 0.06129289 -0.8070477 0.06626762
v 0.05124421 -0.8153799 0.07663945
v 0.112192 -0.8447008 0.07157037
v 0.09638564 -0.8318109 0.04632237
v 0.08349531 -0.8282574 0.04360226
v 0.06670217 -0.8120019 0.05439583
v 0.08942521 -0.822221 0.0466877
v 0.08181073 -0.8136001 0.05104506
v 0.08945755 -0.8099014 0.05618016
v 0.1030338 -0.8278384 0.05200782
v 0.07589636 -0.8064043 0.05899881
v 0.07176391 -0.8026623 0.0704727
v 0.07046993 -0.8035389 0.08271065
v 0.08567263 -0.8039792 0.06383462
v 0.0959938 -0.8183882 0.05222376
v 0.1006776 -0.8166285 0.05757894
v 0.1070303 -0.823051 0.06007865
v 0.1113084 -0.8334715 0.06544027
v 0.1066491 -0.8173015 0.06887342
v 0.09865358 -0.8114115 0.0623074
v 0.1114204 -0.8378026 0.08276429
v 0.09561875 -0.8066148 0.06892214
v 0.1107505 -0.8270804 0.07560118
v 0.1031447 -0.8120511 0.07686236
v 0.1073185 -0.848895 0.08917475
v 0.09169496 -0.8039338 0.07500356
v 0.1058018 -0.829706 0.09189399
v 0.1056647 -0.8199064 0.08452575
v 0.08353943 -0.8016002 0.07370305
v 0.09452002 -0.8068771 0.08204199
v 0.08312784 -0.8037502 0.08411569
v 0.09704446 -0.8127996 0.0910214
v 0.09689775 -0.8208367 0.09752446
v 0.1017693 -0.8399892 0.09819002
v 0.08404502 -0.8080766 0.09349442
v 0.0935825 -0.8489416 0.1023658
v 0.08511865 -0.8150287 0.1009943
v 0.0827136 -0.8552846 0.1035394
v 0.07597186 -0.8440484 0.1070555
v 0.08821864 -0.865355 0.09644488
v 0.07623429 -0.8686153 0.09529523
v 0.07076769 -0.859319 0.1004377
v 0.0651236 -0.8486522 0.1023392
v 0.06007674 -0.8378263 0.1012884
v 0.08611643 -0.8377084 0.1077548
v 0.09359941 -0.8298327 0.10368
v 0.08613089 -0.8223261 0.1054542
v 0.07294662 -0.8150239 0.1021399
v 0.07872684 -0.8258725 0.1081606
v 0.06310056 -0.821045 0.1018869
v 0.07090164 -0.8076065 0.09386872
v 0.06905221 -0.8321672 0.1063448
v 0.05555813 -0.8281705 0.09802604
v 0.05248327 -0.8201806 0.08897728
v 0.05981776 -0.8120889 0.09291171
v 0.05924532 -0.8075988 0.08002454
vn 0.06448469 -0.9925492 -0.1033815
vn 0.04639427 -0.9943133 -0.09585723
vn 0.05502988 -0.9915076 -0.1178318
vn 0.05971442 -0.9938118 -0.09365929
vn 0.06411163 -0.9936066 -0.09292959
vn 0.06174545 -0.9927177 -0.1034366
vn 0.07100786 -0.9912031 -0.1116882
vn 0.04830595 -0.9955065 -0.08144469
vn 0.03380999 -0.9965097 -0.07632399
vn 0.07408115 -0.9930671 -0.09126747
vn 0.2071919 -0.9647645 -0.1621758
vn 0.0664989 -0.994472 -0.08126198
vn 0.07071596 -0.9957188 0.05952567
vn 0.1199194 -0.9923015 -0.0309376
vn 0.01033875 -0.9999112 0.008409281
vn 0.2576659 -0.9644482 -0.05871864
vn 0.3621046 -0.9281868 0.08572956
vn 0.7232661 -0.6888354 -0.04890741
vn 0.6525978 -0.6998658 -0.2903515
vn 0.9155249 -0.2242807 -0.3339346
vn 0.7654222 -0.6124685 0.1975127
vn 0.1869485 -0.9707779 0.1504679
vn 0.9749894 -0.217303 -0.0466374
vn 0.4560397 -0.8335004 0.3119374
vn 0.9998512 -0.005239004 -0.01643744
vn 0.9501409 0.01166496 -0.3116027
vn 0.9540927 0.04432194 -0.2962137
vn 0.9525781 -0.1681254 0.2536316
vn 0.7565802 -0.4468545 0.4773965
vn 0.4318929 -0.6797114 0.5928413
vn 0.9560255 -0.01908804 0.2926614
vn 0.9999917 0.003679381 0.001769253
vn 0.2180308 -0.8063037 0.5498517
vn 0.9998969 -0.01280147 0.006513218
vn 0.9562404 0.02792837 -0.2912463
vn 0.9578466 0.0371539 -0.2848672
vn 0.5399129 -0.3339149 0.7726544
vn 0.8215296 -0.1121582 0.5590255
vn 0.8181794 -0.04988283 0.5727951
vn 0.2327692 -0.4467369 0.8638545
vn 0.03555126 -0.8855209 0.4632374
vn 0.9514558 -0.04255756 0.3048288
vn 0.9501792 -0.05462087 0.3068809
vn -0.1305025 -0.9193038 0.3712811
vn 0.9998974 -0.004015122 0.01375622
vn -0.02903321 -0.9995775 -0.001374585
vn -0.08611865 -0.9961619 -0.01565879
vn -0.04524881 -0.9956345 -0.08163582
vn -0.3123279 -0.8956807 0.3165552
vn -0.463459 -0.8671593 0.1823198
vn -0.2882495 -0.625298 0.7251997
vn 0.9997863 0.01145533 0.017209
vn 0.9591664 0.05536017 -0.2773718
vn 0.9998237 0.01013547 0.01580758
vn 0.9600773 0.05289739 -0.2746875
vn 0.9606854 0.02229356 -0.2767429
vn 0.9485504 -0.03528515 0.3146539
vn -0.5500255 -0.5936846 0.5873761
vn -0.0198171 -0.5822524 0.8127666
vn 0.9489675 -0.0497409 0.3114268
vn 0.2440382 -0.2120293 0.9463028
vn 0.8089675 -0.09534191 0.5800701
vn 0.5660598 -0.1334307 0.813494
vn 0.2496448 -0.1389281 0.9583196
vn 0.5760271 -0.09914716 0.8113955
vn 0.8119457 -0.08522309 0.5774783
vn -0.05076724 -0.2751936 0.9600475
vn 0.5767834 -0.1210731 0.8078751
vn 0.5721062 -0.1299687 0.8098164
vn 0.8067121 -0.08875819 0.584241
vn -0.3543693 -0.3154209 0.8803023
vn -0.06215138 -0.1485705 0.9869468
vn -0.6270906 -0.3357687 0.7028633
vn 0.8041198 -0.07814769 0.5893083
vn -0.3633232 -0.1557473 0.9185526
vn 0.9486714 -0.03524778 0.314293
vn -0.06645888 -0.160196 0.9848454
vn -0.3620433 -0.1540716 0.9193403
vn -0.06466169 -0.1658634 0.9840265
vn 0.2561236 -0.1487342 0.9551329
vn 0.257822 -0.1541294 0.9538196
vn 0.5675159 -0.1218777 0.8142921
vn 0.5643142 -0.1132168 0.8177601
vn 0.2566075 -0.1449721 0.9555813
vn 0.80186 -0.07923293 0.5922354
vn 0.254284 -0.136939 0.9573857
vn 0.5629768 -0.1149118 0.8184451
vn 0.7995783 -0.09498179 0.5930034
vn 0.5612766 -0.1282464 0.8176317
vn 0.9482451 -0.05555898 0.312641
vn 0.9469903 -0.07869155 0.3114755
vn 0.9998032 -0.0149677 0.01302189
vn 0.9990644 -0.04128696 0.01287393
vn 0.9608471 -0.007869232 -0.276967
vn 0.9607204 -0.02472547 -0.2764147
vn 0.9979841 -0.06215561 0.01282566
vn 0.7973611 -0.117469 0.5919597
vn 0.996578 -0.08200901 0.01033085
vn 0.9590436 -0.04217952 -0.2801007
vn 0.9589035 -0.03186306 -0.2819378
vn 0.9452812 -0.101649 0.3100178
vn 0.9428583 -0.1197655 0.310925
vn 0.7904526 -0.1517865 0.5934185
vn 0.7946137 -0.138988 0.5909918
vn 0.9975948 -0.06817646 0.01250884
vn 0.5519323 -0.1681444 0.8167608
vn 0.5574839 -0.1496624 0.8165861
vn 0.9989567 -0.04229226 0.01723382
vn 0.9600799 -0.009157211 -0.2795759
vn 0.960941 0.0008046716 -0.2767522
vn 0.9422817 -0.1048115 0.3179933
vn 0.9427369 -0.07958397 0.3239038
vn 0.9993173 -0.03067816 0.02058832
vn 0.2527549 -0.1523821 0.9554552
vn 0.9996659 -0.00522058 0.0253126
vn 0.9619687 0.0258976 -0.2719291
vn 0.961955 0.05931013 -0.2666923
vn 0.2528252 -0.1400377 0.9573238
vn -0.06541931 -0.1440916 0.9873996
vn -0.06323591 -0.1546264 0.9859472
vn -0.3687382 -0.1376868 0.9192793
vn -0.06993473 -0.1477058 0.9865557
vn -0.07284464 -0.1619821 0.9841014
vn -0.3673191 -0.1488203 0.9181117
vn -0.3650957 -0.1612533 0.9168983
vn 0.2514892 -0.170525 0.9527194
vn -0.6350735 -0.1260165 0.7621033
vn -0.6257801 -0.1344197 0.7683297
vn 0.2485094 -0.1862525 0.9505541
vn -0.6305022 -0.1376398 0.7638863
vn -0.6287502 -0.1765859 0.7572916
vn 0.5461701 -0.1764069 0.8188888
vn -0.8401483 -0.111607 0.5307492
vn -0.8239648 -0.3457519 0.4489293
vn -0.8407762 -0.1931207 0.5057665
vn -0.7500888 -0.5525804 0.3633477
vn -0.9321284 -0.3348689 0.1378388
vn -0.4343058 -0.8997083 -0.04363074
vn -0.08611865 -0.9961619 -0.01565879
vn -0.04524881 -0.9956345 -0.08163582
vn -0.8135716 -0.57819 0.06162413
vn -0.01600575 -0.9925897 -0.1204553
vn 0.03380999 -0.9965097 -0.07632399
vn 0.04639427 -0.9943133 -0.09585723
vn -0.3095374 -0.9361547 -0.1667366
vn 0.004643846 -0.9889122 -0.1484287
vn 0.05502988 -0.9915076 -0.1178318
vn 0.02981099 -0.9855058 -0.1670016
vn -0.2165335 -0.9500097 -0.224933
vn -0.7499542 -0.6388019 -0.1717586
vn -0.9375845 -0.3236092 -0.1273275
vn 0.05350668 -0.9906525 -0.1254782
vn 0.06448469 -0.9925492 -0.1033815
vn 0.06174545 -0.9927177 -0.1034366
vn 0.07100786 -0.9912031 -0.1116882
vn 0.06770455 -0.9869125 -0.146355
vn -0.965147 -0.1853429 0.1847683
vn 0.175087 -0.9527611 -0.2481749
vn 0.1239703 -0.9230556 -0.3641425
vn 0.2071919 -0.9647645 -0.1621758
vn 0.6525978 -0.6998658 -0.2903515
vn 0.5346064 -0.6926374 -0.4841997
vn 0.04466112 -0.9751009 -0.2172181
vn -0.0483928 -0.9238111 -0.3797778
vn -0.9717482 -0.09218392 0.217273
vn 0.7884874 -0.1955498 -0.5831363
vn 0.5893909 -0.1316736 -0.7970448
vn 0.9155249 -0.2242807 -0.3339346
vn 0.9501409 0.01166496 -0.3116027
vn 0.820358 0.04602223 -0.5699953
vn 0.823562 0.07705629 -0.561968
vn 0.9540927 0.04432194 -0.2962137
vn 0.9562404 0.02792837 -0.2912463
vn 0.3813173 -0.6439187 -0.6632993
vn 0.2047076 -0.5284257 -0.8239303
vn -0.8371531 -0.1037731 0.5370343
vn 0.6118955 0.08827833 -0.7859967
vn 0.8274112 0.07057102 -0.5571449
vn 0.9578466 0.0371539 -0.2848672
vn 0.02929283 -0.8446534 -0.5345114
vn -0.8375138 -0.0920484 0.5386072
vn -0.6366822 -0.1197994 0.7617637
vn 0.6160106 0.1046351 -0.7807576
vn 0.621751 0.1060509 -0.7760019
vn 0.3281285 0.1185936 -0.9371591
vn 0.8296872 0.07704481 -0.5528864
vn 0.325056 -0.04172798 -0.9447737
vn 0.8332615 0.0903592 -0.5454451
vn 0.9591664 0.05536017 -0.2773718
vn 0.9600773 0.05289739 -0.2746875
vn -0.01762336 -0.3106501 -0.950361
vn 0.3447134 0.127613 -0.9299933
vn 0.3351754 0.1253603 -0.9337785
vn 0.624769 0.1110975 -0.7728655
vn 0.6292466 0.1153707 -0.768595
vn 0.8370811 0.08635703 -0.54022
vn 0.0137961 0.1211879 -0.9925337
vn -0.0105144 0.02591391 -0.9996089
vn 0.8397114 0.05422288 -0.540319
vn 0.9606854 0.02229356 -0.2767429
vn 0.9608471 -0.007869232 -0.276967
vn 0.3621828 0.1267234 -0.9234527
vn 0.6372252 0.1070404 -0.763208
vn 0.6432672 0.07783101 -0.7616755
vn 0.8398643 0.02385471 -0.542272
vn 0.3530161 0.132387 -0.9262037
vn 0.8393412 0.008560215 -0.5435376
vn 0.9607204 -0.02472547 -0.2764147
vn 0.9590436 -0.04217952 -0.2801007
vn 0.03030312 0.1312542 -0.9908855
vn 0.0231858 0.1340862 -0.9906984
vn -0.2962464 0.08122049 -0.9516519
vn -0.3426498 -0.07664447 -0.9363316
vn -0.2160091 -0.5029551 -0.8368849
vn -0.3620467 -0.6320038 -0.685196
vn 0.04296557 0.1325462 -0.9902451
vn -0.2740607 0.1215796 -0.9539964
vn -0.2791918 0.1265592 -0.9518585
vn -0.5758642 0.01057971 -0.8174768
vn -0.5688878 -0.1976857 -0.7983026
vn -0.5057216 -0.6934259 -0.5132311
vn 0.05524627 0.1235055 -0.9908048
vn -0.111995 -0.9534628 -0.2799392
vn -0.6491197 -0.6821019 -0.3367203
vn -0.7532433 -0.2790538 -0.5956119
vn -0.8797151 -0.3152547 -0.3559718
vn -0.8001684 -0.06221041 -0.5965403
vn -0.9825808 -0.1581926 -0.0975187
vn -0.932492 -0.1191421 -0.3409747
vn -0.5652013 0.09159491 -0.8198523
vn -0.9944922 -0.07009496 -0.07792304
vn -0.942579 -0.0312233 -0.3325206
vn -0.8030532 0.02979758 -0.595162
vn -0.5593281 0.1003368 -0.8228515
vn -0.9682784 -0.06819207 0.2403886
vn -0.997533 -0.03158569 -0.06269217
vn -0.9436005 0.01159802 -0.3308831
vn -0.7991037 0.06444214 -0.5977296
vn -0.2684282 0.1169918 -0.9561691
vn -0.9660507 -0.05380424 0.2526882
vn -0.9984176 -0.01534832 -0.05409899
vn -0.9426458 0.02323119 -0.3329854
vn -0.7978821 0.0646072 -0.5993413
vn -0.5601586 0.09443703 -0.8229848
vn -0.2650418 0.110566 -0.9578768
vn -0.8377853 -0.09150831 0.5382769
vn -0.9647806 -0.05539026 0.2571582
vn -0.998597 -0.0158981 -0.05051026
vn -0.9422109 0.02247049 -0.3342659
vn -0.7986218 0.0594306 -0.5988916
vn -0.5632312 0.08720618 -0.8216846
vn -0.8374228 -0.09637487 0.5379915
vn -0.9639131 -0.06374601 0.2584722
vn -0.9983996 -0.02485554 -0.05079854
vn -0.9414518 0.01434639 -0.3368422
vn -0.7986025 0.05141037 -0.5996592
vn -0.5656583 0.08184755 -0.8205679
vn -0.2663982 0.1007278 -0.9585854
vn -0.6369382 -0.1218252 0.7612282
vn -0.638147 -0.134738 0.758033
vn -0.3707865 -0.1400229 0.9181018
vn -0.3747883 -0.1549215 0.914075
vn -0.0733446 -0.1781847 0.9812598
vn 0.06342936 0.1095 -0.9919609
vn -0.8370431 -0.1072043 0.5365314
vn -0.3784247 -0.1706148 0.9097721
vn -0.07481325 -0.1920238 0.9785346
vn 0.3749681 0.1131493 -0.9201065
vn 0.3837334 0.09487315 -0.9185574
vn 0.06806793 0.09799486 -0.9928564
vn 0.6433657 0.05292583 -0.7637273
vn -0.3824598 -0.182324 0.9058048
vn 0.2442841 -0.1903265 0.9508423
vn -0.2658173 0.08806083 -0.959993
vn 0.3841342 0.07419354 -0.9202914
vn 0.6416031 0.03562636 -0.7662089
vn -0.07889679 -0.1928538 0.9780505
vn -0.5645077 0.06460633 -0.8228955
vn 0.07201177 0.08081947 -0.9941239
vn 0.3837809 0.05249258 -0.921931
vn 0.8380439 -0.006853367 -0.5455598
vn -0.7979236 0.03331225 -0.6018373
vn -0.2584414 0.06857403 -0.96359
vn 0.07743561 0.05535628 -0.9954594
vn 0.6416872 0.01770922 -0.766762
vn 0.8373659 0.000206749 -0.5466427
vn 0.9589035 -0.03186306 -0.2819378
vn 0.9600799 -0.009157211 -0.2795759
vn 0.6437839 0.02315111 -0.7648571
vn 0.3862964 0.03007172 -0.9218844
vn -0.2510433 0.04582517 -0.9668906
vn 0.8381387 0.01857502 -0.5451408
vn 0.389927 0.03547984 -0.920162
vn 0.08077385 0.03362939 -0.9961649
vn 0.8390217 0.02852805 -0.5433495
vn 0.960941 0.0008046716 -0.2767522
vn 0.9619687 0.0258976 -0.2719291
vn 0.6459065 0.03917835 -0.7624106
vn 0.08019575 0.0395451 -0.9959943
vn 0.6469854 0.05108452 -0.7607893
vn 0.8396627 0.05423082 -0.5403938
vn 0.961955 0.05931013 -0.2666923
vn 0.3926399 0.05099005 -0.9182777
vn 0.3946642 0.06558129 -0.916482
vn 0.6465353 0.07753643 -0.7589337
vn -0.2487782 0.03166487 -0.9680427
vn 0.07879234 0.05411374 -0.9954212
vn 0.07777489 0.07092961 -0.9944446
vn 0.3937781 0.09440758 -0.9143446
vn -0.2490525 0.02869563 -0.9680648
vn -0.5570599 0.02711385 -0.8300295
vn -0.5605943 0.04391969 -0.826925
vn -0.2493915 0.06584571 -0.9661615
vn -0.2480059 0.04616848 -0.9676578
vn -0.5458959 0.007020179 -0.8378236
vn -0.5524664 0.009581981 -0.8334801
vn -0.7985557 0.001304004 -0.6019195
vn -0.7980409 0.01554612 -0.6024027
vn 0.07671461 0.1032972 -0.9916877
vn -0.9406064 -6.330243E-05 -0.3394991
vn -0.997992 -0.0357008 -0.05231914
vn -0.9408538 -0.01295806 -0.338565
vn -0.9411138 -0.02720492 -0.3369935
vn -0.9633407 -0.07355714 0.258
vn -0.9975229 -0.04579836 -0.0533908
vn -0.9630316 -0.08487976 0.2556669
vn -0.9965184 -0.06103277 -0.05679991
vn -0.7947117 -0.02348215 -0.6065326
vn -0.8369793 -0.1206177 0.5337761
vn -0.8363593 -0.1355535 0.5311576
vn -0.9627186 -0.1009922 0.2509453
vn -0.6401383 -0.1494342 0.7535863
vn -0.641086 -0.1617154 0.7502379
vn -0.9382784 -0.05873252 -0.3408577
vn -0.7900859 -0.02887946 -0.6123155
vn -0.9938394 -0.09213703 -0.06159658
vn -0.3851171 -0.1864625 0.9038344
vn -0.9365765 -0.06402348 -0.3445655
vn -0.5420806 0.02454254 -0.839968
vn -0.9609046 -0.1259639 0.2465675
vn -0.9600078 -0.1319546 0.2469271
vn -0.9931178 -0.09859319 -0.06321736
vn -0.7894548 -0.008475155 -0.6137502
vn -0.5405591 0.04675004 -0.8400061
vn -0.834831 -0.1554265 0.5281096
vn -0.9374073 -0.04328323 -0.3455346
vn -0.7872632 0.01039333 -0.6165295
vn -0.2500494 0.09302698 -0.9637537
vn -0.6390899 -0.1751599 0.7489214
vn -0.8342823 -0.1563554 0.5287023
vn -0.6374734 -0.1719892 0.7510309
vn -0.9369967 -0.02995817 -0.3480514
vn -0.9960413 -0.06273007 -0.06298262
vn -0.386158 -0.181341 0.9044321
vn -0.9948261 -0.07851975 -0.06446347
vn -0.9616267 -0.1128496 0.2500783
vn -0.835282 -0.1386996 0.5320399
vn -0.639944 -0.1589496 0.7518023
vn -0.9632317 -0.09269074 0.2521764
vn -0.08536223 -0.1866242 0.9787158
vn -0.3903422 -0.1742096 0.9040376
vn -0.8384295 -0.1212825 0.5313441
vn 0.2395228 -0.1826794 0.9535497
vn -0.09083785 -0.1796232 0.9795325
vn -0.6446149 -0.1450242 0.7506262
vn 0.5430456 -0.1652837 0.8232757
vn 0.5410929 -0.1470291 0.8280103
vn 0.2376682 -0.1693865 0.9564633
vn 0.7872949 -0.1379445 0.6009476
vn 0.7857773 -0.1165114 0.6074365
vn -0.3954106 -0.1587243 0.9046861
vn -0.09382601 -0.1605367 0.9825602
vn 0.9430057 -0.06560084 0.3262463
vn 0.7853408 -0.101277 0.6107231
vn 0.2359325 -0.1499495 0.9601308
vn 0.2311767 -0.1227271 0.9651401
vn 0.5379618 -0.1304715 0.8328111
vn -0.09624907 -0.1316418 0.9866136
vn -0.3982497 -0.1310136 0.9078726
vn 0.9429196 -0.04022777 0.3305818
vn 0.7846567 -0.0745569 0.6154308
vn 0.5346482 -0.1040699 0.8386422
vn 0.9991527 0.02771643 0.03042232
vn 0.94191 -0.006787671 0.3357968
vn 0.7844017 -0.04443874 0.6186594
vn 0.9971659 0.06618526 0.0357758
vn 0.9601008 0.09868485 -0.2616637
vn 0.9938156 0.1048022 0.03670203
vn 0.9555226 0.1421365 -0.2584062
vn 0.9497225 0.1825774 -0.2543474
vn 0.9399241 0.02974814 0.3400851
vn 0.7849612 -0.00908854 0.6194783
vn 0.5326287 -0.07871473 0.8426807
vn 0.9371451 0.06389466 0.3430403
vn 0.5312469 -0.04422913 0.8460618
vn 0.7824124 0.02892353 0.6220886
vn 0.9879133 0.1516562 0.03205902
vn 0.9344169 0.1059382 0.3400622
vn 0.9238747 0.1811576 0.3371016
vn 0.9773126 0.2092041 0.03306918
vn 0.9382938 0.3413635 0.05545933
vn 0.9410447 0.2312112 -0.2469336
vn 0.9040807 0.3600292 -0.2302541
vn 0.6933593 0.7056597 -0.1459357
vn 0.7768967 0.06509117 0.6262544
vn 0.7283924 0.6787439 0.09354828
vn 0.2336253 0.9722302 0.01370063
vn 0.5199359 0.03697458 0.8534047
vn 0.7649766 0.1443219 0.6276799
vn 0.5282453 -0.0004417743 0.8490916
vn 0.2147337 -0.06283006 0.9746496
vn 0.2237042 -0.09676521 0.9698416
vn -0.1070928 -0.06372285 0.9922049
vn -0.1003845 -0.1002023 0.9898901
vn -0.4005251 -0.0940873 0.9114424
vn 0.2084143 -0.02128675 0.977809
vn 0.205499 0.01212869 0.9785821
vn 0.5100071 0.104566 0.8537908
vn -0.6528572 -0.08230385 0.7529964
vn -0.4027397 -0.05655677 0.9135656
vn -0.6490999 -0.11879 0.751371
vn -0.8432079 -0.09426291 0.5292588
vn -0.847218 -0.05781844 0.5280897
vn -0.9649931 -0.06390793 0.2543701
vn -0.6551091 -0.04393905 0.7542556
vn -0.966365 -0.02422707 0.2560307
vn -0.8498395 -0.02295999 0.5265411
vn -0.4055299 -0.02556129 0.9137242
vn -0.657532 -0.0110983 0.7533449
vn -0.4129117 -0.00699512 0.9107442
vn -0.1134677 -0.02929717 0.9931096
vn -0.1156797 -0.007173104 0.9932606
vn -0.8516243 0.01208463 0.5240133
vn 0.2049407 0.06304287 0.976742
vn -0.1173069 0.02974279 0.9926502
vn -0.6652056 0.01406401 0.7465277
vn -0.9672891 0.03975571 0.2505418
vn -0.8542551 0.04541424 0.5178666
vn -0.9672963 0.006826679 0.2535572
vn -0.9987829 0.007661667 -0.04872486
vn -0.9978663 -0.03419187 -0.05562107
vn -0.9365373 0.03877773 -0.3484167
vn -0.9370113 -0.002351739 -0.3492911
vn -0.7832958 0.03684244 -0.6205565
vn -0.997945 0.04240656 -0.0480373
vn -0.9961129 0.07249762 -0.0500318
vn -0.5391053 0.07182372 -0.8391703
vn -0.7803991 0.07373154 -0.6209195
vn -0.5380098 0.1013011 -0.8368294
vn -0.9648318 0.08088932 0.2501131
vn -0.2481831 0.1198103 -0.9612756
vn 0.07688931 0.1289742 -0.9886626
vn 0.3912262 0.1252093 -0.9117372
vn 0.6446198 0.1106107 -0.7564592
vn 0.839158 0.08779304 -0.5367553
vn 0.8370481 0.1254382 -0.5325559
vn 0.9601008 0.09868485 -0.2616637
vn 0.9555226 0.1421365 -0.2584062
vn 0.6427717 0.1435115 -0.7524951
vn 0.3903571 0.1533098 -0.9078091
vn 0.07717144 0.1556159 -0.9847987
vn 0.8345299 0.1665668 -0.5251812
vn 0.9497225 0.1825774 -0.2543474
vn 0.6403638 0.1826006 -0.7460505
vn 0.6332898 0.2237627 -0.7408605
vn 0.3863826 0.1970891 -0.9010351
vn 0.8318816 0.2022294 -0.5167943
vn 0.8218415 0.2575516 -0.5081769
vn 0.9410447 0.2312112 -0.2469336
vn 0.9040807 0.3600292 -0.2302541
vn 0.07821835 0.2003808 -0.9765908
vn 0.3804492 0.2431415 -0.8922671
vn 0.7805534 0.3943002 -0.4850401
vn 0.6933593 0.7056597 -0.1459357
vn -0.2443189 0.1876829 -0.9513587
vn 0.08549325 0.2486671 -0.9648085
vn -0.2469382 0.1484518 -0.9575926
vn -0.5375328 0.1329961 -0.8326888
vn -0.537244 0.1687596 -0.826371
vn -0.7763807 0.1429656 -0.6138353
vn -0.7787744 0.1086446 -0.6178242
vn -0.9348136 0.07744234 -0.3465925
vn -0.931845 0.1087079 -0.34619
vn -0.2365704 0.2412797 -0.9411793
vn -0.9907485 0.1261979 -0.04991616
vn -0.92316 0.1752115 -0.3421644
vn -0.534359 0.2292002 -0.8135895
vn -0.5337617 0.3608877 -0.7647604
vn -0.7707862 0.2104754 -0.6013225
vn -0.2399506 0.3355423 -0.9109528
vn -0.7504204 0.3750517 -0.5442476
vn -0.6871443 0.5977337 -0.4129736
vn -0.8825155 0.3433063 -0.3214142
vn -0.9657099 0.2498784 -0.07046524
vn 0.08296606 0.3110814 -0.946755
vn -0.9634474 0.1363513 0.2306023
vn 0.3746949 0.2930769 -0.8796077
vn 0.3457923 0.4374209 -0.8301148
vn 0.6223537 0.2798565 -0.7309968
vn 0.5873133 0.4214614 -0.6909655
vn 0.4248364 0.7482776 -0.5095043
vn 0.04601917 0.4666797 -0.8832284
vn -0.8606505 0.06618527 0.5048763
vn 0.5820439 0.7348222 -0.348226
vn 0.1836847 0.9816178 -0.0518306
vn 0.2336253 0.9722302 0.01370063
vn -0.03765912 0.992872 0.1130793
vn -0.04807135 0.9930457 0.1074674
vn -0.06114867 0.9908898 0.1199925
vn -0.06506138 0.9907793 0.1188421
vn 0.1190434 0.9848458 -0.1261244
vn -0.05633016 0.9939565 0.09421951
vn -0.06881021 0.9906712 0.1176259
vn -0.07443389 0.9905146 0.1155002
vn -0.06298504 0.993661 0.09311672
vn -0.1789322 0.9838254 -0.008411061
vn -0.08664133 0.9895927 0.11489
vn 0.0417901 0.9887766 -0.1434378
vn 0.2510087 0.7394202 -0.6247018
vn -0.03216437 0.9774387 -0.2087558
vn -0.006808169 0.7451281 -0.6668866
vn -0.2582612 0.8080637 -0.5294658
vn -0.1227418 0.9897716 -0.0727094
vn -0.2689599 0.5190752 -0.8113085
vn -0.5269991 0.5696745 -0.6306686
vn -0.4225962 0.8338343 -0.3551519
vn -0.521045 0.8289259 -0.2034552
vn -0.2268211 0.9732953 0.03533169
vn -0.5561206 0.8181029 -0.1464156
vn -0.2474915 0.9686676 0.02076028
vn -0.6068701 0.7877784 -0.1054218
vn -0.08660699 0.9922444 0.08916412
vn -0.7679312 0.5826591 -0.2660639
vn -0.2457625 0.9693293 -0.00121255
vn -0.06831876 0.9946969 0.07688105
vn -0.06988797 0.9917458 0.1074988
vn -0.2822581 0.9571368 0.06495721
vn -0.7349272 0.6708609 0.09913355
vn -0.9340656 0.3122358 0.1732924
vn -0.8657637 0.4869631 -0.1154131
vn -0.8585992 0.1781444 0.4806994
vn -0.9340656 0.3122358 0.1732924
vn -0.6733864 0.1582952 0.722145
vn -0.7349272 0.6708609 0.09913355
vn -0.7494698 0.5081906 0.424308
vn -0.3698305 0.8969249 0.2423862
vn -0.2822581 0.9571368 0.06495721
vn -0.06988797 0.9917458 0.1074988
vn -0.5533608 0.5585549 0.6179064
vn -0.6765682 0.03055153 0.735746
vn -0.4230128 0.01726265 0.9059592
vn -0.4189854 0.1845147 0.8890475
vn -0.3311738 0.6173719 0.7135655
vn -0.1249269 0.2151096 0.9685665
vn -0.2136722 0.9334734 0.2880477
vn -0.1339824 0.938175 0.3191808
vn -0.07328224 0.9361057 0.3439998
vn -0.04403155 0.990235 0.1322718
vn -0.06831876 0.9946969 0.07688105
vn 0.1919331 0.2314304 0.9537303
vn -0.1188043 0.6308631 0.7667446
vn 0.1309233 0.6150127 0.777572
vn 0.4906262 0.2585174 0.8321386
vn 0.38116 0.5959562 0.7067908
vn 0.5728035 0.6099098 0.547637
vn 0.731516 0.2995157 0.6125151
vn 0.8807936 0.3290767 0.3404574
vn 0.6941816 0.6408876 0.3276813
vn 0.0192546 0.9222867 0.3860266
vn 0.223595 0.9499753 0.2180649
vn 0.1283081 0.9117717 0.3901404
vn 0.2067453 0.9223379 0.3264185
vn 0.2640777 0.9579893 0.1118907
vn -0.03241911 0.9863527 0.1614229
vn -0.04651753 0.9868409 0.1548588
vn -0.04009438 0.9897296 0.137214
vn -0.03709954 0.9917277 0.1228816
vn -0.05789689 0.9907149 0.1230122
vn -0.03765912 0.992872 0.1130793
vn -0.06114867 0.9908898 0.1199925
vn -0.03506307 0.9885594 0.1466996
vn -0.05327844 0.9907129 0.1250976
vn -0.05014482 0.9917392 0.118063
vn -0.04632252 0.9881126 0.1465871
vn -0.06058924 0.9907081 0.1217641
vn -0.06391319 0.9909354 0.1181616
vn -0.06506138 0.9907793 0.1188421
vn -0.04658411 0.9935122 0.1037476
vn -0.06265923 0.9923245 0.1066109
vn -0.08660699 0.9922444 0.08916412
vn -0.08664133 0.9895927 0.11489
vn -0.05797421 0.9915564 0.1159945
vn -0.06942999 0.9909869 0.1145623
vn -0.06881021 0.9906712 0.1176259
vn -0.07443389 0.9905146 0.1155002
vn -0.9504357 0.156842 0.2684633
vn -0.8171687 0.4120349 0.4030665
vn -0.8474969 0.5307993 -0.001056971
vn -0.7184488 0.1266485 0.6839527
vn -0.9851161 0.1563344 -0.07145393
vn -0.783558 0.4868887 -0.3859744
vn -0.9209117 -0.0568926 0.3855968
vn -0.5923474 -0.09982328 0.7994747
vn -0.994141 -0.1077897 -0.008069052
vn -0.9142211 0.1305272 -0.3836175
vn -0.8475845 -0.1810294 0.4988274
vn -0.7580395 -0.296765 0.580781
vn -0.4520892 -0.2694965 0.8502864
vn -0.2800938 -0.4681669 0.8380735
vn -0.976023 -0.188121 0.1094966
vn -0.6251876 -0.4904557 0.6071191
vn -0.07475684 -0.677723 0.7315073
vn -0.9583423 -0.186042 -0.2167222
vn -0.9334886 -0.2750867 0.2300572
vn -0.9495537 -0.08912147 -0.3006745
vn -0.7932422 -0.1211427 -0.5967339
vn -0.8224079 -0.4804234 0.3046941
vn -0.6858629 -0.693973 0.2190744
vn -0.8937758 -0.4485031 -0.003118377
vn -0.9525399 -0.2757353 -0.1289879
vn -0.8278704 -0.2503855 -0.5019339
vn -0.5900405 -0.3392676 -0.732632
vn -0.8344188 -0.4073034 -0.3712804
vn -0.7666351 -0.630612 -0.1208265
vn -0.612116 -0.5832248 -0.5340063
vn -0.7145377 0.07444063 -0.6956253
vn -0.4828119 -0.6841162 0.5466971
vn -0.3219396 -0.8555366 0.4054777
vn -0.544861 -0.8034942 -0.239841
vn 0.07168715 -0.8854241 0.4592223
vn 0.3362765 -0.6110362 0.716626
vn -0.4454865 -0.8911536 0.08594842
vn 0.01749146 -0.9988554 0.04451998
vn -0.1708505 -0.9322989 -0.318793
vn 0.4591842 -0.7930346 0.4003075
vn -0.2898754 -0.7178014 -0.633035
vn 0.7259105 -0.6300007 0.2759583
vn 0.6391346 -0.4721171 0.6071345
vn 0.8884455 -0.4417586 0.1245545
vn 0.4383112 -0.8988189 0.002809438
vn 0.6965233 -0.7096805 -0.1058723
vn 0.08801685 -0.7592968 -0.6447645
vn 0.2899853 -0.8750202 -0.3876185
vn 0.5301256 -0.6903814 -0.4922807
vn -0.2397684 -0.4264968 -0.8721305
vn 0.197368 -0.561568 -0.8035467
vn 0.6071512 -0.5333235 -0.5890105
vn 0.2403431 -0.4295476 -0.8704736
vn -0.1633716 -0.2577424 -0.9523017
vn -0.1312234 -0.1207177 -0.9839754
vn -0.4951274 -0.1807158 -0.8498181
vn -0.3914483 -0.01814044 -0.9200212
vn -0.2955245 0.1833619 -0.9375733
vn 0.8150864 -0.5257172 -0.2434245
vn 0.2224388 -0.2702028 -0.9367558
vn 0.6426281 -0.3404232 -0.6863972
vn -0.5724044 0.359264 -0.7370771
vn 0.8751911 -0.293512 -0.3845664
vn 0.8465443 -0.03168695 -0.5313742
vn 0.6252583 -0.1101426 -0.7726064
vn 0.211584 -0.08997241 -0.9732097
vn -0.1144698 0.02903925 -0.9930022
vn 0.2290216 0.09034178 -0.9692201
vn -0.1506594 0.4315477 -0.8894202
vn -0.5062422 0.8130538 -0.2875104
vn -0.8474969 0.5307993 -0.001056971
vn 0.9839635 -0.1709222 -0.05100231
vn 0.5024879 0.1764732 -0.8463824
vn -0.008745325 0.2561216 -0.966605
vn -0.3435201 0.6607732 -0.6673626
vn 0.2434181 0.4473457 -0.8605983
vn 0.04665782 0.631137 -0.7742668
vn 0.275657 0.7396586 -0.6139367
vn 0.6955816 0.2384582 -0.6777197
vn -0.1040096 0.8425155 -0.5285355
vn -0.2052779 0.9680122 -0.1442686
vn -0.2191278 0.9520466 0.213519
vn 0.1557863 0.9082204 -0.3884151
vn 0.4473014 0.5199124 -0.7277449
vn 0.6276204 0.57446 -0.5254411
vn 0.8561254 0.3479849 -0.3820416
vn 0.9700703 0.09989875 -0.2213231
vn 0.8574036 0.50265 -0.110463
vn 0.5863059 0.7199178 -0.3714348
vn 0.9584567 0.0143406 0.2848774
vn 0.5241503 0.8290066 -0.1949734
vn 0.9609045 0.2618426 0.09000576
vn 0.7548587 0.6457306 0.1149795
vn 0.8404099 -0.2689719 0.4704947
vn 0.3924971 0.9184318 0.04928609
vn 0.8191966 0.2038143 0.5360752
vn 0.831929 0.4353482 0.3440438
vn 0.07521199 0.9968379 -0.02563832
vn 0.4901738 0.8209445 0.2928815
vn 0.124879 0.9446843 0.3032767
vn 0.5735812 0.646687 0.5027928
vn 0.6209906 0.4137436 0.6657227
vn 0.6991651 -0.05368571 0.7129417
vn 0.2089457 0.8157156 0.5393975
vn 0.4646954 -0.2701818 0.8432437
vn 0.2637417 0.6159238 0.7423465
vn 0.1206827 -0.4000434 0.9085159
vn -0.1121597 -0.2039363 0.972538
vn 0.3362765 -0.6110362 0.716626
vn -0.07475684 -0.677723 0.7315073
vn -0.2800938 -0.4681669 0.8380735
vn -0.4520892 -0.2694965 0.8502864
vn -0.5923474 -0.09982328 0.7994747
vn 0.2370385 -0.08160257 0.968067
vn 0.5387344 0.1474736 0.8294678
vn 0.3156455 0.3700555 0.8737431
vn -0.1624295 0.5672604 0.8073613
vn -0.03069104 0.2111247 0.9769772
vn -0.4780265 0.3514316 0.804976
vn -0.1890617 0.8284477 0.5271907
vn -0.3134502 0.04093379 0.948722
vn -0.7184488 0.1266485 0.6839527
vn -0.8171687 0.4120349 0.4030665
vn -0.5724584 0.6548395 0.4934337
vn -0.5797626 0.8056413 0.1217275

vt 0.402966 0.658742
vt 0.39354 0.655576
vt 0.398168 0.662159
vt 0.401406 0.653325
vt 0.410347 0.653244
vt 0.410285 0.660867
vt 0.420895 0.662491
vt 0.398966 0.645944
vt 0.389683 0.647414
vt 0.419388 0.653791
vt 0.430913 0.662527
vt 0.408311 0.645818
vt 0.406464 0.639468
vt 0.416895 0.645935
vt 0.397513 0.63945
vt 0.427998 0.652975
vt 0.424886 0.645163
vt 0.435863 0.651154
vt 0.439845 0.660652
vt 0.448931 0.656643
vt 0.432428 0.643343
vt 0.415181 0.639271
vt 0.443693 0.647145
vt 0.422877 0.638365
vt 0.450931 0.640383
vt 0.457586 0.648769
vt 0.466393 0.637943
vt 0.43876 0.638867
vt 0.429406 0.635872
vt 0.420652 0.633594
vt 0.444411 0.632464
vt 0.458285 0.630544
vt 0.414446 0.633728
vt 0.464859 0.619477
vt 0.473568 0.625809
vt 0.480276 0.613073
vt 0.423271 0.630266
vt 0.433451 0.631235
vt 0.437379 0.625665
vt 0.415433 0.628096
vt 0.40589 0.633656
vt 0.450455 0.623468
vt 0.456204 0.613271
vt 0.396841 0.633513
vt 0.47094 0.607477
vt 0.387908 0.639845
vt 0.380589 0.639979
vt 0.38067 0.646141
vt 0.386769 0.633262
vt 0.375845 0.633836
vt 0.397244 0.627728
vt 0.476438 0.594831
vt 0.485998 0.599755
vt 0.481649 0.581979
vt 0.491326 0.586517
vt 0.496537 0.573503
vt 0.466922 0.589925
vt 0.387863 0.627271
vt 0.406545 0.62797
vt 0.461693 0.601952
vt 0.417477 0.622831
vt 0.447388 0.607575
vt 0.426563 0.625091
vt 0.420482 0.616266
vt 0.429442 0.620123
vt 0.442339 0.617172
vt 0.408338 0.621549
vt 0.433648 0.611979
vt 0.43824 0.602616
vt 0.452366 0.596768
vt 0.399074 0.620813
vt 0.411083 0.613961
vt 0.389531 0.620212
vt 0.457272 0.585199
vt 0.401612 0.612481
vt 0.471828 0.577467
vt 0.414832 0.60484
vt 0.405047 0.602643
vt 0.418841 0.594956
vt 0.424446 0.607907
vt 0.428715 0.598427
vt 0.442832 0.592068
vt 0.447424 0.58075
vt 0.43302 0.587925
vt 0.461917 0.573082
vt 0.437343 0.576669
vt 0.451828 0.568893
vt 0.466429 0.560714
vt 0.456115 0.556741
vt 0.476545 0.56484
vt 0.481326 0.552221
vt 0.486554 0.569127
vt 0.491577 0.556364
vt 0.501712 0.560651
vt 0.507075 0.547808
vt 0.496581 0.543584
vt 0.47085 0.548238
vt 0.501469 0.530723
vt 0.512304 0.534794
vt 0.517649 0.521655
vt 0.485909 0.539584
vt 0.490483 0.52692
vt 0.479406 0.523261
vt 0.475128 0.535736
vt 0.506259 0.517727
vt 0.464249 0.532023
vt 0.460231 0.544409
vt 0.51068 0.50457
vt 0.52234 0.508148
vt 0.526833 0.494453
vt 0.494842 0.514113
vt 0.49894 0.501234
vt 0.514698 0.491278
vt 0.445585 0.55292
vt 0.518133 0.477816
vt 0.530375 0.480336
vt 0.533452 0.465933
vt 0.441523 0.56492
vt 0.427083 0.57301
vt 0.422966 0.584373
vt 0.41676 0.569692
vt 0.431047 0.561243
vt 0.434886 0.549288
vt 0.412823 0.581342
vt 0.408868 0.592266
vt 0.449478 0.540741
vt 0.402724 0.578651
vt 0.395352 0.600974
vt 0.453281 0.528436
vt 0.399002 0.590006
vt 0.392186 0.611495
vt 0.468196 0.519619
vt 0.385917 0.59953
vt 0.380105 0.619181
vt 0.382903 0.610445
vt 0.377979 0.626885
vt 0.371118 0.61693
vt 0.365468 0.630589
vt 0.369638 0.636993
vt 0.360804 0.636042
vt 0.368383 0.624356
vt 0.351916 0.633118
vt 0.355961 0.642894
vt 0.348158 0.639926
vt 0.356141 0.627737
vt 0.342356 0.630535
vt 0.337916 0.637477
vt 0.334544 0.628535
vt 0.34745 0.624517
vt 0.35971 0.621306
vt 0.362625 0.614096
vt 0.328544 0.633369
vt 0.332024 0.641782
vt 0.324732 0.640491
vt 0.314302 0.637782
vt 0.319817 0.630257
vt 0.373908 0.60867
vt 0.3124 0.626042
vt 0.31997 0.621181
vt 0.305153 0.633002
vt 0.297718 0.627567
vt 0.306266 0.620598
vt 0.32684 0.624804
vt 0.332427 0.619468
vt 0.376813 0.597871
vt 0.300705 0.613791
vt 0.308902 0.609253
vt 0.291656 0.619109
vt 0.286077 0.607988
vt 0.296221 0.604096
vt 0.292866 0.591701
vt 0.28257 0.593871
vt 0.280579 0.579405
vt 0.314006 0.615459
vt 0.320714 0.611459
vt 0.389334 0.588006
vt 0.305557 0.600499
vt 0.291342 0.578311
vt 0.279727 0.564777
vt 0.326068 0.615836
vt 0.392742 0.576203
vt 0.406437 0.566795
vt 0.303046 0.589306
vt 0.301674 0.576983
vt 0.314499 0.597683
vt 0.290579 0.564418
vt 0.316885 0.6058
vt 0.290848 0.550337
vt 0.280131 0.550122
vt 0.28092 0.535826
vt 0.325441 0.608338
vt 0.311871 0.575907
vt 0.312849 0.587405
vt 0.30127 0.563871
vt 0.301665 0.550418
vt 0.291754 0.536391
vt 0.323306 0.596006
vt 0.324696 0.603324
vt 0.29301 0.52266
vt 0.28214 0.521897
vt 0.283171 0.508112
vt 0.312481 0.550606
vt 0.302678 0.53692
vt 0.304005 0.523467
vt 0.29423 0.508982
vt 0.311853 0.563494
vt 0.295503 0.495305
vt 0.284274 0.494283
vt 0.285225 0.480372
vt 0.322042 0.575485
vt 0.322481 0.586409
vt 0.331952 0.596454
vt 0.332284 0.604069
vt 0.330158 0.61014
vt 0.336454 0.613127
vt 0.322373 0.563602
vt 0.332095 0.575943
vt 0.331952 0.586723
vt 0.340248 0.598212
vt 0.339486 0.606212
vt 0.343557 0.615871
vt 0.323252 0.551126
vt 0.339539 0.622248
vt 0.351432 0.618365
vt 0.346643 0.608696
vt 0.354383 0.61136
vt 0.348329 0.600625
vt 0.365118 0.606293
vt 0.356589 0.603495
vt 0.341118 0.588239
vt 0.367782 0.595961
vt 0.358795 0.593441
vt 0.349979 0.590678
vt 0.341943 0.577216
vt 0.37989 0.58606
vt 0.370517 0.583934
vt 0.361073 0.581557
vt 0.351584 0.579154
vt 0.332804 0.564275
vt 0.382894 0.573907
vt 0.373091 0.571674
vt 0.363208 0.569405
vt 0.353235 0.567288
vt 0.3431 0.565521
vt 0.333952 0.552059
vt 0.39615 0.564113
vt 0.385881 0.561611
vt 0.375647 0.55927
vt 0.36536 0.557055
vt 0.35501 0.555064
vt 0.344544 0.553378
vt 0.39937 0.551907
vt 0.388787 0.549297
vt 0.378248 0.546893
vt 0.367647 0.544669
vt 0.357019 0.542687
vt 0.34632 0.540983
vt 0.335513 0.539548
vt 0.409944 0.554759
vt 0.413352 0.542624
vt 0.4205 0.557871
vt 0.424123 0.545844
vt 0.438617 0.53718
vt 0.324616 0.538409
vt 0.402509 0.539682
vt 0.427684 0.533745
vt 0.442258 0.524938
[truncated: 3,530,338 more chars]
