# Supplementary material for: A HUG taxonomy of humans with potential in human–robot hugs
Source: Sci Rep. 2024 Jun 20;14:14212. doi: 10.1038/s41598-024-64825-8 (PMC11190144; doi:10.1038/s41598-024-64825-8)
Supplement: Supplementary file 4 — Supplementary Information 4. [file 41598_2024_64825_MOESM4_ESM.zip]

Archive with 5 entries (5 files):
- Friedman-hug type.xlsx
- Friedman-scenario.xlsx
- reliability.xls
- Bonferroni-hug types .xls
- Bonferroni-scenarios.xls
