# Supplementary material for: A HUG taxonomy of humans with potential in human–robot hugs
Source: Sci Rep. 2024 Jun 20;14:14212. doi: 10.1038/s41598-024-64825-8 (PMC11190144; doi:10.1038/s41598-024-64825-8)
Supplement: Supplementary file 4 — Supplementary Information 4. [file 41598_2024_64825_MOESM4_ESM.zip › Friedman-hug type.xlsx]

## Sheet: ACH
Multi-sample Friedman analysis results
title	sample counts	25 percentiles	Median	75 percentiles	χ2 value	p
SO	36	3	4	5	20.906	0.000**
IR	36	3	4	4
MF	36	1	2	3.25
EE	36	2	3.5	4
* p<0.05 ** p<0.01

## Sheet: ACP
Multi-sample Friedman analysis results
title	sample counts	25 percentiles	Median	75 percentiles	χ2 value	p
SO	36	1	2	4	21.555	0.000**
IR	36	3	4	4
MF	36	1	3	4
EE	36	2	3	4
* p<0.05 ** p<0.01

## Sheet: ACV
Multi-sample Friedman analysis results
title	sample counts	25 percentiles	Median	75 percentiles	χ2 value	p
SO	36	1.75	3	3.25	41.925	0.000**
IR	36	4	4	5
MF	36	1	2	3
EE	36	2.75	4	5
* p<0.05 ** p<0.01

## Sheet: ANH
Multi-sample Friedman analysis results
title	sample counts	25 percentiles	Median	75 percentiles	χ2 value	p
SO	36	1	1	2	62.269	0.000**
IR	36	4	4	5
MF	36	1	2	3.25
EE	36	3	4	5
* p<0.05 ** p<0.01

## Sheet: ANV
Multi-sample Friedman analysis results
title	sample counts	25 percentiles	Median	75 percentiles	χ2 value	p
SO	36	1	2	2.25	53.543	0.000**
IR	36	4	5	5
MF	36	1	2	3
EE	36	2.75	4	5
* p<0.05 ** p<0.01

## Sheet: AWH
Multi-sample Friedman analysis results
title	sample counts	25 percentiles	Median	75 percentiles	χ2 value	p
SO	36	1	2	3	39.974	0.000**
IR	36	4	4	5
MF	36	2	3.5	4
EE	36	2	3	4
* p<0.05 ** p<0.01

## Sheet: AWV1
Multi-sample Friedman analysis results
title	sample counts	25 percentiles	Median	75 percentiles	χ2 value	p
SO	36	1	2	3	33.174	0.000**
IR	36	3	4	4
MF	36	2	4	4
EE	36	2.75	3.5	4
* p<0.05 ** p<0.01

## Sheet: AWV2
Multi-sample Friedman analysis results
title	sample counts	25 percentiles	Median	75 percentiles	χ2 value	p
SO	36	2	3	4	19.89	0.000**
IR	36	3	4	4
MF	36	2	3	4
EE	36	2	3	4
* p<0.05 ** p<0.01

## Sheet: BCH
Multi-sample Friedman analysis results
title	sample counts	25 percentiles	Median	75 percentiles	χ2 value	p
SO	36	1	3	4	37.29	0.000**
IR	36	4	4	5
MF	36	2	2	4
EE	36	3	4	4
* p<0.05 ** p<0.01

## Sheet: BCP
Multi-sample Friedman analysis results
title	sample counts	25 percentiles	Median	75 percentiles	χ2 value	p
SO	36	1	3	4	26.977	0.000**
IR	36	3	4	5
MF	36	1	2	3.25
EE	36	3	4	4.25
* p<0.05 ** p<0.01

[truncated: 6 more sheets: BCV, BNH, BNV, BWH, BWV1, BWV2]
