# Supplementary material for: A HUG taxonomy of humans with potential in human–robot hugs
Source: Sci Rep. 2024 Jun 20;14:14212. doi: 10.1038/s41598-024-64825-8 (PMC11190144; doi:10.1038/s41598-024-64825-8)
Supplement: Supplementary file 4 — Supplementary Information 4. [file 41598_2024_64825_MOESM4_ESM.zip › Friedman-scenario.xlsx]

## Sheet: SO
Multi-sample Friedman analysis results
title	sample counts	25 percentiles	Median	25 percentiles	χ2 value	p
hug type 1	36	1	1.5	2.25	106.238	0.000**
hug type 2	36	1	3	4
hug type 3	36	1	2	4
hug type 4	36	1	1	2.25
hug type 5	36	1	2	3
hug type 6	36	1	2	3
hug type 7	36	1	2	3
hug type 8	36	1	3	4
hug type 9	36	1	1	2
hug type 10	36	3	4	5
hug type 11	36	1	2	3
hug type 12	36	1	2	2.25
hug type 13	36	1.75	3	3.25
hug type 14	36	1	2	3
hug type 15	36	2	3	4
hug type 16	36	1	2	4
* p<0.05 ** p<0.01

## Sheet: IR
Multi-sample Friedman analysis results
title	sample counts	25 percentiles	Median	25 percentiles	χ2 value	p
hug type 1	36	4	5	5	55.96	0.000**
hug type 2	36	4	4	5
hug type 3	36	4	4.5	5
hug type 4	36	4	4	5
hug type 5	36	3	4	5
hug type 6	36	3	4	5
hug type 7	36	3	4	5
hug type 8	36	3	4	5
hug type 9	36	4	4	5
hug type 10	36	3	4	4
hug type 11	36	4	4	5
hug type 12	36	4	5	5
hug type 13	36	4	4	5
hug type 14	36	3	4	4
hug type 15	36	3	4	4
hug type 16	36	3	4	4
* p<0.05 ** p<0.01

## Sheet: MF
Multi-sample Friedman analysis results
title	sample counts	25 percentiles	Median	25 percentiles	χ2 value	p
hug type 1	36	1	2	3.25	41.483	0.000**
hug type 2	36	2	2	4
hug type 3	36	2	3	4
hug type 4	36	1	2	4
hug type 5	36	1	2	4
hug type 6	36	2	3	4
hug type 7	36	1.75	2.5	4
hug type 8	36	1	2	3.25
hug type 9	36	1	2	3.25
hug type 10	36	1	2	3.25
hug type 11	36	2	3.5	4
hug type 12	36	1	2	3
hug type 13	36	1	2	3
hug type 14	36	2	4	4
hug type 15	36	2	3	4
hug type 16	36	1	3	4
* p<0.05 ** p<0.01

## Sheet: EE
Multi-sample Friedman analysis results
title	sample counts	25 percentiles	Median	25 percentiles	χ2 value	p
hug type 1	36	3.75	4	5	47.81	0.000**
hug type 2	36	3	4	4
hug type 3	36	3	4	5
hug type 4	36	3	4	4
hug type 5	36	2	3	4
hug type 6	36	2	3	4
hug type 7	36	2	3	4
hug type 8	36	3	4	4.25
hug type 9	36	3	4	5
hug type 10	36	2	3.5	4
hug type 11	36	2	3	4
hug type 12	36	2.75	4	5
hug type 13	36	2.75	4	5
hug type 14	36	2.75	3.5	4
hug type 15	36	2	3	4
hug type 16	36	2	3	4
* p<0.05 ** p<0.01
