# Supplementary material for: A HUG taxonomy of humans with potential in human–robot hugs
Source: Sci Rep. 2024 Jun 20;14:14212. doi: 10.1038/s41598-024-64825-8 (PMC11190144; doi:10.1038/s41598-024-64825-8)
Supplement: Supplementary file 4 — Supplementary Information 4. [file 41598_2024_64825_MOESM4_ESM.zip › reliability.xls]

## Sheet: Cronbach reliability analysis 
Cronbach reliability analysis
question content	Corrected Item-Total Correlation(CITC)	Cronbach's α if Item Deleted 	Cronbach α
6. 请您评估第一种拥抱类型，您是否会在如下情景中选择并主动发起？—社交场合（会面、问候等）	0.35	0.943	0.944
亲密关系（情侣、家人等）	-0.026	0.944
移动功能（旋转、平移等）	0.6	0.942
情绪表达（开心、悲伤等）	0.537	0.942
7. 请您评估第2种拥抱类型，您是否会在如下情景中选择并主动发起？—社交场合（会面、问候等）	0.303	0.943
亲密关系（情侣、家人等）	-0.014	0.944
移动功能（旋转、平移等）	0.616	0.942
情绪表达（开心、悲伤等）	0.426	0.943
8. 请您评估第3种拥抱类型，您是否会在如下情景中选择并主动发起？—社交场合（会面、问候等）	0.423	0.943
亲密关系（情侣、家人等）	0.146	0.944
移动功能（旋转、平移等）	0.613	0.942
情绪表达（开心、悲伤等）	0.536	0.942
9. 请您评估第4种拥抱类型，您是否会在如下情景中选择并主动发起？—社交场合（会面、问候等）	0.501	0.942
亲密关系（情侣、家人等）	0.44	0.943
移动功能（旋转、平移等）	0.581	0.942
情绪表达（开心、悲伤等）	0.621	0.942
10. 请您评估第5种拥抱类型，您是否会在如下情景中选择并主动发起？—社交场合（会面、问候等）	0.269	0.943
亲密关系（情侣、家人等）	0.362	0.943
移动功能（旋转、平移等）	0.588	0.942
情绪表达（开心、悲伤等）	0.601	0.942
11. 请您评估第6种拥抱类型，您是否会在如下情景中选择并主动发起？—社交场合（会面、问候等）	0.196	0.944
亲密关系（情侣、家人等）	0.453	0.943
移动功能（旋转、平移等）	0.663	0.941
情绪表达（开心、悲伤等）	0.617	0.942
12. 请您评估第7种拥抱类型，您是否会在如下情景中选择并主动发起？—社交场合（会面、问候等）	0.176	0.944
亲密关系（情侣、家人等）	0.514	0.942
移动功能（旋转、平移等）	0.516	0.942
情绪表达（开心、悲伤等）	0.452	0.943
13. 请您评估第8种拥抱类型，您是否会在如下情景中选择并主动发起？—社交场合（会面、问候等）	0.225	0.944
亲密关系（情侣、家人等）	0.354	0.943
移动功能（旋转、平移等）	0.727	0.941
情绪表达（开心、悲伤等）	0.506	0.942
14. 请您评估第9种拥抱类型，您是否会在如下情景中选择并主动发起？—社交场合（会面、问候等）	0.511	0.942
亲密关系（情侣、家人等）	0.057	0.944
移动功能（旋转、平移等）	0.628	0.942
情绪表达（开心、悲伤等）	0.565	0.942
15. 请您评估第10种拥抱类型，您是否会在如下情景中选择并主动发起？—社交场合（会面、问候等）	0.121	0.944
亲密关系（情侣、家人等）	0.274	0.943
移动功能（旋转、平移等）	0.584	0.942
情绪表达（开心、悲伤等）	0.583	0.942
16. 请您评估第11种拥抱类型，您是否会在如下情景中选择并主动发起？—社交场合（会面、问候等）	0.299	0.943
亲密关系（情侣、家人等）	0.463	0.943
移动功能（旋转、平移等）	0.629	0.942
情绪表达（开心、悲伤等）	0.696	0.941
17. 请您评估第12种拥抱类型，您是否会在如下情景中选择并主动发起？—社交场合（会面、问候等）	0.342	0.943
亲密关系（情侣、家人等）	-0.046	0.945
移动功能（旋转、平移等）	0.687	0.941
情绪表达（开心、悲伤等）	0.461	0.943
18. 请您评估第13种拥抱类型，您是否会在如下情景中选择并主动发起？—社交场合（会面、问候等）	0.44	0.943
亲密关系（情侣、家人等）	0.14	0.944
移动功能（旋转、平移等）	0.668	0.942
情绪表达（开心、悲伤等）	0.512	0.942
19. 请您评估第14种拥抱类型，您是否会在如下情景中选择并主动发起？—社交场合（会面、问候等）	0.217	0.944
亲密关系（情侣、家人等）	0.436	0.943
移动功能（旋转、平移等）	0.476	0.942
情绪表达（开心、悲伤等）	0.449	0.943
20. 请您评估第15种拥抱类型，您是否会在如下情景中选择并主动发起？—社交场合（会面、问候等）	0.21	0.944
亲密关系（情侣、家人等）	0.497	0.942
移动功能（旋转、平移等）	0.626	0.942
情绪表达（开心、悲伤等）	0.624	0.942
21. 请您评估第16种拥抱类型，您是否会在如下情景中选择并主动发起？—社交场合（会面、问候等）	0.236	0.944
亲密关系（情侣、家人等）	0.455	0.943
移动功能（旋转、平移等）	0.369	0.943
情绪表达（开心、悲伤等）	0.537	0.942
normalization Cronbach α：0.940

## Sheet: Reliability Analysis simplified
Cronbach Reliability Analysis - Simplified Format
item counts	sample capacity	Cronbach α
64	36	0.944

## Sheet: Summary of missing samples
Summary of missing samples
item	sample counts	Percent
valid sample	36	100.0%
Invalid sample	0	0.0%
total	36	100%
