# Supplementary material for: A HUG taxonomy of humans with potential in human–robot hugs
Source: Sci Rep. 2024 Jun 20;14:14212. doi: 10.1038/s41598-024-64825-8 (PMC11190144; doi:10.1038/s41598-024-64825-8)
Supplement: Supplementary file 4 — Supplementary Information 4. [file 41598_2024_64825_MOESM4_ESM.zip › Bonferroni-hug types .xls]

## Sheet: ANOVA table
ANOVA table
	Hug type (mean ± S.D.)																F	p
	1.0(n=36)	2.0(n=36)	3.0(n=36)	4.0(n=36)	5.0(n=36)	6.0(n=36)	7.0(n=36)	8.0(n=36)	9.0(n=36)	10.0(n=36)	11.0(n=36)	12.0(n=36)	13.0(n=36)	14.0(n=36)	15.0(n=36)	16.0(n=36)
SO score	1.83±1.03	2.67±1.35	2.33±1.43	1.89±1.24	2.08±1.18	2.11±1.28	2.03±1.16	2.92±1.42	1.81±1.06	3.83±1.25	2.06±1.15	1.89±0.92	2.58±1.18	2.08±1.11	2.69±1.31	2.53±1.34	6.763	0.000**
IR score	4.33±0.89	4.28±0.74	4.36±0.83	3.89±1.19	3.78±1.22	3.75±1.32	3.69±1.31	3.86±1.07	4.22±1.05	3.50±1.13	4.11±1.14	4.28±0.97	4.11±0.89	3.56±1.30	3.61±1.23	3.75±1.00	2.64	0.001**
MF score	2.53±1.34	2.72±1.26	2.94±1.33	2.47±1.48	2.50±1.40	2.89±1.39	2.78±1.48	2.39±1.42	2.39±1.36	2.50±1.42	3.19±1.35	2.22±1.27	2.14±1.25	3.17±1.46	2.83±1.38	2.75±1.46	1.82	0.029*
EE score	4.03±1.03	3.67±1.04	3.67±1.37	3.50±1.36	3.08±1.18	3.19±1.37	3.19±1.28	3.64±1.25	3.61±1.32	3.11±1.35	3.08±1.40	3.50±1.30	3.53±1.42	3.28±1.28	2.97±1.38	3.11±1.06	1.932	0.018*
* p<0.05 ** p<0.01

## Sheet: Post hoc multiple comparison
Post hoc multiple comparison results
	(I)title	(J)title	(I)mean	(J)mean	(I-J)Mean difference	p	Cohen's d value
SO score	1	2	1.833	2.667	-0.833	0.472	-0.683
	1	3	1.833	2.333	-0.5	1	-0.41
	1	4	1.833	1.889	-0.056	1	-0.046
	1	5	1.833	2.083	-0.25	1	-0.205
	1	6	1.833	2.111	-0.278	1	-0.228
	1	7	1.833	2.028	-0.194	1	-0.159
	1	8	1.833	2.917	-1.083	0.022*	-0.887
	1	9	1.833	1.806	0.028	1	0.023
	1	10	1.833	3.833	-2	0.000**	-1.638
	1	11	1.833	2.056	-0.222	1	-0.182
	1	12	1.833	1.889	-0.056	1	-0.046
	1	13	1.833	2.583	-0.75	1	-0.614
	1	14	1.833	2.083	-0.25	1	-0.205
	1	15	1.833	2.694	-0.861	0.347	-0.705
	1	16	1.833	2.528	-0.694	1	-0.569
	2	3	2.667	2.333	0.333	1	0.273
	2	4	2.667	1.889	0.778	0.85	0.637
	2	5	2.667	2.083	0.583	1	0.478
	2	6	2.667	2.111	0.556	1	0.455
	2	7	2.667	2.028	0.639	1	0.523
	2	8	2.667	2.917	-0.25	1	-0.205
	2	9	2.667	1.806	0.861	0.347	0.705
	2	10	2.667	3.833	-1.167	0.007**	-0.956
	2	11	2.667	2.056	0.611	1	0.501
	2	12	2.667	1.889	0.778	0.85	0.637
	2	13	2.667	2.583	0.083	1	0.068
	2	14	2.667	2.083	0.583	1	0.478
	2	15	2.667	2.694	-0.028	1	-0.023
	2	16	2.667	2.528	0.139	1	0.114
	3	4	2.333	1.889	0.444	1	0.364
	3	5	2.333	2.083	0.25	1	0.205
	3	6	2.333	2.111	0.222	1	0.182
	3	7	2.333	2.028	0.306	1	0.25
	3	8	2.333	2.917	-0.583	1	-0.478
	3	9	2.333	1.806	0.528	1	0.432
	3	10	2.333	3.833	-1.5	0.000**	-1.229
	3	11	2.333	2.056	0.278	1	0.228
	3	12	2.333	1.889	0.444	1	0.364
	3	13	2.333	2.583	-0.25	1	-0.205
	3	14	2.333	2.083	0.25	1	0.205
	3	15	2.333	2.694	-0.361	1	-0.296
	3	16	2.333	2.528	-0.194	1	-0.159
	4	5	1.889	2.083	-0.194	1	-0.159
	4	6	1.889	2.111	-0.222	1	-0.182
	4	7	1.889	2.028	-0.139	1	-0.114
	4	8	1.889	2.917	-1.028	0.046*	-0.842
	4	9	1.889	1.806	0.083	1	0.068
	4	10	1.889	3.833	-1.944	0.000**	-1.593
	4	11	1.889	2.056	-0.167	1	-0.137
	4	12	1.889	1.889	0	1	0
	4	13	1.889	2.583	-0.694	1	-0.569
	4	14	1.889	2.083	-0.194	1	-0.159
	4	15	1.889	2.694	-0.806	0.636	-0.66
	4	16	1.889	2.528	-0.639	1	-0.523
	5	6	2.083	2.111	-0.028	1	-0.023
	5	7	2.083	2.028	0.056	1	0.046
	5	8	2.083	2.917	-0.833	0.472	-0.683
	5	9	2.083	1.806	0.278	1	0.228
	5	10	2.083	3.833	-1.75	0.000**	-1.433
	5	11	2.083	2.056	0.028	1	0.023
	5	12	2.083	1.889	0.194	1	0.159
	5	13	2.083	2.583	-0.5	1	-0.41
	5	14	2.083	2.083	0	1	0
	5	15	2.083	2.694	-0.611	1	-0.501
	5	16	2.083	2.528	-0.444	1	-0.364
	6	7	2.111	2.028	0.083	1	0.068
	6	8	2.111	2.917	-0.806	0.636	-0.66
	6	9	2.111	1.806	0.306	1	0.25
	6	10	2.111	3.833	-1.722	0.000**	-1.411
	6	11	2.111	2.056	0.056	1	0.046
	6	12	2.111	1.889	0.222	1	0.182
	6	13	2.111	2.583	-0.472	1	-0.387
	6	14	2.111	2.083	0.028	1	0.023
	6	15	2.111	2.694	-0.583	1	-0.478
	6	16	2.111	2.528	-0.417	1	-0.341
	7	8	2.028	2.917	-0.889	0.253	-0.728
	7	9	2.028	1.806	0.222	1	0.182
	7	10	2.028	3.833	-1.806	0.000**	-1.479
	7	11	2.028	2.056	-0.028	1	-0.023
	7	12	2.028	1.889	0.139	1	0.114
	7	13	2.028	2.583	-0.556	1	-0.455
	7	14	2.028	2.083	-0.056	1	-0.046
	7	15	2.028	2.694	-0.667	1	-0.546
	7	16	2.028	2.528	-0.5	1	-0.41
	8	9	2.917	1.806	1.111	0.015*	0.91
	8	10	2.917	3.833	-0.917	0.183	-0.751
	8	11	2.917	2.056	0.861	0.347	0.705
	8	12	2.917	1.889	1.028	0.046*	0.842
	8	13	2.917	2.583	0.333	1	0.273
	8	14	2.917	2.083	0.833	0.472	0.683
	8	15	2.917	2.694	0.222	1	0.182
	8	16	2.917	2.528	0.389	1	0.319
	9	10	1.806	3.833	-2.028	0.000**	-1.661
	9	11	1.806	2.056	-0.25	1	-0.205
	9	12	1.806	1.889	-0.083	1	-0.068
	9	13	1.806	2.583	-0.778	0.85	-0.637
	9	14	1.806	2.083	-0.278	1	-0.228
	9	15	1.806	2.694	-0.889	0.253	-0.728
	9	16	1.806	2.528	-0.722	1	-0.592
	10	11	3.833	2.056	1.778	0.000**	1.456
	10	12	3.833	1.889	1.944	0.000**	1.593
	10	13	3.833	2.583	1.25	0.002**	1.024
	10	14	3.833	2.083	1.75	0.000**	1.433
	10	15	3.833	2.694	1.139	0.010*	0.933
	10	16	3.833	2.528	1.306	0.001**	1.069
	11	12	2.056	1.889	0.167	1	0.137
	11	13	2.056	2.583	-0.528	1	-0.432
	11	14	2.056	2.083	-0.028	1	-0.023
	11	15	2.056	2.694	-0.639	1	-0.523
	11	16	2.056	2.528	-0.472	1	-0.387
	12	13	1.889	2.583	-0.694	1	-0.569
	12	14	1.889	2.083	-0.194	1	-0.159
	12	15	1.889	2.694	-0.806	0.636	-0.66
	12	16	1.889	2.528	-0.639	1	-0.523
	13	14	2.583	2.083	0.5	1	0.41
	13	15	2.583	2.694	-0.111	1	-0.091
	13	16	2.583	2.528	0.056	1	0.046
	14	15	2.083	2.694	-0.611	1	-0.501
	14	16	2.083	2.528	-0.444	1	-0.364
	15	16	2.694	2.528	0.167	1	0.137
IR score	1	2	4.333	4.278	0.056	1	0.051
	1	3	4.333	4.361	-0.028	1	-0.025
	1	4	4.333	3.889	0.444	1	0.406
	1	5	4.333	3.778	0.556	1	0.508
	1	6	4.333	3.75	0.583	1	0.533
	1	7	4.333	3.694	0.639	1	0.584
	1	8	4.333	3.861	0.472	1	0.432
	1	9	4.333	4.222	0.111	1	0.102
	1	10	4.333	3.5	0.833	0.156	0.762
	1	11	4.333	4.111	0.222	1	0.203
	1	12	4.333	4.278	0.056	1	0.051
	1	13	4.333	4.111	0.222	1	0.203
	1	14	4.333	3.556	0.778	0.32	0.711
	1	15	4.333	3.611	0.722	0.631	0.66
	1	16	4.333	3.75	0.583	1	0.533
	2	3	4.278	4.361	-0.083	1	-0.076
	2	4	4.278	3.889	0.389	1	0.356
	2	5	4.278	3.778	0.5	1	0.457
	2	6	4.278	3.75	0.528	1	0.483
	2	7	4.278	3.694	0.583	1	0.533
	2	8	4.278	3.861	0.417	1	0.381
	2	9	4.278	4.222	0.056	1	0.051
	2	10	4.278	3.5	0.778	0.32	0.711
	2	11	4.278	4.111	0.167	1	0.152
	2	12	4.278	4.278	0	1	0
	2	13	4.278	4.111	0.167	1	0.152
	2	14	4.278	3.556	0.722	0.631	0.66
	2	15	4.278	3.611	0.667	1	0.61
	2	16	4.278	3.75	0.528	1	0.483
	3	4	4.361	3.889	0.472	1	0.432
	3	5	4.361	3.778	0.583	1	0.533
	3	6	4.361	3.75	0.611	1	0.559
	3	7	4.361	3.694	0.667	1	0.61
	3	8	4.361	3.861	0.5	1	0.457
	3	9	4.361	4.222	0.139	1	0.127
	3	10	4.361	3.5	0.861	0.107	0.787
	3	11	4.361	4.111	0.25	1	0.229
	3	12	4.361	4.278	0.083	1	0.076
	3	13	4.361	4.111	0.25	1	0.229
	3	14	4.361	3.556	0.806	0.224	0.737
	3	15	4.361	3.611	0.75	0.452	0.686
	3	16	4.361	3.75	0.611	1	0.559
	4	5	3.889	3.778	0.111	1	0.102
	4	6	3.889	3.75	0.139	1	0.127
	4	7	3.889	3.694	0.194	1	0.178
	4	8	3.889	3.861	0.028	1	0.025
	4	9	3.889	4.222	-0.333	1	-0.305
	4	10	3.889	3.5	0.389	1	0.356
	4	11	3.889	4.111	-0.222	1	-0.203
	4	12	3.889	4.278	-0.389	1	-0.356
	4	13	3.889	4.111	-0.222	1	-0.203
	4	14	3.889	3.556	0.333	1	0.305
	4	15	3.889	3.611	0.278	1	0.254
	4	16	3.889	3.75	0.139	1	0.127
	5	6	3.778	3.75	0.028	1	0.025
	5	7	3.778	3.694	0.083	1	0.076
	5	8	3.778	3.861	-0.083	1	-0.076
	5	9	3.778	4.222	-0.444	1	-0.406
	5	10	3.778	3.5	0.278	1	0.254
	5	11	3.778	4.111	-0.333	1	-0.305
	5	12	3.778	4.278	-0.5	1	-0.457
	5	13	3.778	4.111	-0.333	1	-0.305
	5	14	3.778	3.556	0.222	1	0.203
	5	15	3.778	3.611	0.167	1	0.152
	5	16	3.778	3.75	0.028	1	0.025
	6	7	3.75	3.694	0.056	1	0.051
	6	8	3.75	3.861	-0.111	1	-0.102
	6	9	3.75	4.222	-0.472	1	-0.432
	6	10	3.75	3.5	0.25	1	0.229
	6	11	3.75	4.111	-0.361	1	-0.33
	6	12	3.75	4.278	-0.528	1	-0.483
	6	13	3.75	4.111	-0.361	1	-0.33
	6	14	3.75	3.556	0.194	1	0.178
	6	15	3.75	3.611	0.139	1	0.127
	6	16	3.75	3.75	0	1	0
	7	8	3.694	3.861	-0.167	1	-0.152
	7	9	3.694	4.222	-0.528	1	-0.483
	7	10	3.694	3.5	0.194	1	0.178
	7	11	3.694	4.111	-0.417	1	-0.381
	7	12	3.694	4.278	-0.583	1	-0.533
	7	13	3.694	4.111	-0.417	1	-0.381
	7	14	3.694	3.556	0.139	1	0.127
	7	15	3.694	3.611	0.083	1	0.076
	7	16	3.694	3.75	-0.056	1	-0.051
	8	9	3.861	4.222	-0.361	1	-0.33
	8	10	3.861	3.5	0.361	1	0.33
	8	11	3.861	4.111	-0.25	1	-0.229
	8	12	3.861	4.278	-0.417	1	-0.381
	8	13	3.861	4.111	-0.25	1	-0.229
	8	14	3.861	3.556	0.306	1	0.279
	8	15	3.861	3.611	0.25	1	0.229
	8	16	3.861	3.75	0.111	1	0.102
	9	10	4.222	3.5	0.722	0.631	0.66
	9	11	4.222	4.111	0.111	1	0.102
	9	12	4.222	4.278	-0.056	1	-0.051
	9	13	4.222	4.111	0.111	1	0.102
	9	14	4.222	3.556	0.667	1	0.61
	9	15	4.222	3.611	0.611	1	0.559
	9	16	4.222	3.75	0.472	1	0.432
	10	11	3.5	4.111	-0.611	1	-0.559
	10	12	3.5	4.278	-0.778	0.32	-0.711
	10	13	3.5	4.111	-0.611	1	-0.559
	10	14	3.5	3.556	-0.056	1	-0.051
	10	15	3.5	3.611	-0.111	1	-0.102
	10	16	3.5	3.75	-0.25	1	-0.229
	11	12	4.111	4.278	-0.167	1	-0.152
	11	13	4.111	4.111	0	1	0
	11	14	4.111	3.556	0.556	1	0.508
	11	15	4.111	3.611	0.5	1	0.457
	11	16	4.111	3.75	0.361	1	0.33
	12	13	4.278	4.111	0.167	1	0.152
	12	14	4.278	3.556	0.722	0.631	0.66
	12	15	4.278	3.611	0.667	1	0.61
	12	16	4.278	3.75	0.528	1	0.483
	13	14	4.111	3.556	0.556	1	0.508
	13	15	4.111	3.611	0.5	1	0.457
	13	16	4.111	3.75	0.361	1	0.33
	14	15	3.556	3.611	-0.056	1	-0.051
	14	16	3.556	3.75	-0.194	1	-0.178
	15	16	3.611	3.75	-0.139	1	-0.127
MF score	1	2	2.528	2.722	-0.194	1	-0.141
	1	3	2.528	2.944	-0.417	1	-0.302
	1	4	2.528	2.472	0.056	1	0.04
	1	5	2.528	2.5	0.028	1	0.02
	1	6	2.528	2.889	-0.361	1	-0.262
	1	7	2.528	2.778	-0.25	1	-0.181
	1	8	2.528	2.389	0.139	1	0.101
	1	9	2.528	2.389	0.139	1	0.101
	1	10	2.528	2.5	0.028	1	0.02
	1	11	2.528	3.194	-0.667	1	-0.483
	1	12	2.528	2.222	0.306	1	0.221
	1	13	2.528	2.139	0.389	1	0.282
	1	14	2.528	3.167	-0.639	1	-0.463
	1	15	2.528	2.833	-0.306	1	-0.221
	1	16	2.528	2.75	-0.222	1	-0.161
	2	3	2.722	2.944	-0.222	1	-0.161
	2	4	2.722	2.472	0.25	1	0.181
	2	5	2.722	2.5	0.222	1	0.161
	2	6	2.722	2.889	-0.167	1	-0.121
	2	7	2.722	2.778	-0.056	1	-0.04
	2	8	2.722	2.389	0.333	1	0.242
	2	9	2.722	2.389	0.333	1	0.242
	2	10	2.722	2.5	0.222	1	0.161
	2	11	2.722	3.194	-0.472	1	-0.342
	2	12	2.722	2.222	0.5	1	0.362
	2	13	2.722	2.139	0.583	1	0.423
	2	14	2.722	3.167	-0.444	1	-0.322
	2	15	2.722	2.833	-0.111	1	-0.081
	2	16	2.722	2.75	-0.028	1	-0.02
	3	4	2.944	2.472	0.472	1	0.342
	3	5	2.944	2.5	0.444	1	0.322
	3	6	2.944	2.889	0.056	1	0.04
	3	7	2.944	2.778	0.167	1	0.121
	3	8	2.944	2.389	0.556	1	0.403
	3	9	2.944	2.389	0.556	1	0.403
	3	10	2.944	2.5	0.444	1	0.322
	3	11	2.944	3.194	-0.25	1	-0.181
	3	12	2.944	2.222	0.722	1	0.523
	3	13	2.944	2.139	0.806	1	0.584
	3	14	2.944	3.167	-0.222	1	-0.161
	3	15	2.944	2.833	0.111	1	0.081
	3	16	2.944	2.75	0.194	1	0.141
	4	5	2.472	2.5	-0.028	1	-0.02
	4	6	2.472	2.889	-0.417	1	-0.302
	4	7	2.472	2.778	-0.306	1	-0.221
	4	8	2.472	2.389	0.083	1	0.06
	4	9	2.472	2.389	0.083	1	0.06
	4	10	2.472	2.5	-0.028	1	-0.02
	4	11	2.472	3.194	-0.722	1	-0.523
	4	12	2.472	2.222	0.25	1	0.181
	4	13	2.472	2.139	0.333	1	0.242
	4	14	2.472	3.167	-0.694	1	-0.503
	4	15	2.472	2.833	-0.361	1	-0.262
	4	16	2.472	2.75	-0.278	1	-0.201
	5	6	2.5	2.889	-0.389	1	-0.282
	5	7	2.5	2.778	-0.278	1	-0.201
	5	8	2.5	2.389	0.111	1	0.081
	5	9	2.5	2.389	0.111	1	0.081
	5	10	2.5	2.5	0	1	0
	5	11	2.5	3.194	-0.694	1	-0.503
	5	12	2.5	2.222	0.278	1	0.201
	5	13	2.5	2.139	0.361	1	0.262
	5	14	2.5	3.167	-0.667	1	-0.483
	5	15	2.5	2.833	-0.333	1	-0.242
	5	16	2.5	2.75	-0.25	1	-0.181
	6	7	2.889	2.778	0.111	1	0.081
	6	8	2.889	2.389	0.5	1	0.362
	6	9	2.889	2.389	0.5	1	0.362
	6	10	2.889	2.5	0.389	1	0.282
	6	11	2.889	3.194	-0.306	1	-0.221
	6	12	2.889	2.222	0.667	1	0.483
	6	13	2.889	2.139	0.75	1	0.543
	6	14	2.889	3.167	-0.278	1	-0.201
	6	15	2.889	2.833	0.056	1	0.04
	6	16	2.889	2.75	0.139	1	0.101
	7	8	2.778	2.389	0.389	1	0.282
	7	9	2.778	2.389	0.389	1	0.282
	7	10	2.778	2.5	0.278	1	0.201
	7	11	2.778	3.194	-0.417	1	-0.302
	7	12	2.778	2.222	0.556	1	0.403
	7	13	2.778	2.139	0.639	1	0.463
	7	14	2.778	3.167	-0.389	1	-0.282
	7	15	2.778	2.833	-0.056	1	-0.04
	7	16	2.778	2.75	0.028	1	0.02
	8	9	2.389	2.389	0	1	0
	8	10	2.389	2.5	-0.111	1	-0.081
	8	11	2.389	3.194	-0.806	1	-0.584
	8	12	2.389	2.222	0.167	1	0.121
	8	13	2.389	2.139	0.25	1	0.181
	8	14	2.389	3.167	-0.778	1	-0.564
	8	15	2.389	2.833	-0.444	1	-0.322
	8	16	2.389	2.75	-0.361	1	-0.262
	9	10	2.389	2.5	-0.111	1	-0.081
	9	11	2.389	3.194	-0.806	1	-0.584
	9	12	2.389	2.222	0.167	1	0.121
	9	13	2.389	2.139	0.25	1	0.181
	9	14	2.389	3.167	-0.778	1	-0.564
	9	15	2.389	2.833	-0.444	1	-0.322
	9	16	2.389	2.75	-0.361	1	-0.262
	10	11	2.5	3.194	-0.694	1	-0.503
	10	12	2.5	2.222	0.278	1	0.201
	10	13	2.5	2.139	0.361	1	0.262
	10	14	2.5	3.167	-0.667	1	-0.483
	10	15	2.5	2.833	-0.333	1	-0.242
	10	16	2.5	2.75	-0.25	1	-0.181
	11	12	3.194	2.222	0.972	0.351	0.704
	11	13	3.194	2.139	1.056	0.15	0.765
	11	14	3.194	3.167	0.028	1	0.02
	11	15	3.194	2.833	0.361	1	0.262
	11	16	3.194	2.75	0.444	1	0.322
	12	13	2.222	2.139	0.083	1	0.06
	12	14	2.222	3.167	-0.944	0.461	-0.684
	12	15	2.222	2.833	-0.611	1	-0.443
	12	16	2.222	2.75	-0.528	1	-0.382
	13	14	2.139	3.167	-1.028	0.2	-0.745
	13	15	2.139	2.833	-0.694	1	-0.503
	13	16	2.139	2.75	-0.611	1	-0.443
	14	15	3.167	2.833	0.333	1	0.242
	14	16	3.167	2.75	0.417	1	0.302
	15	16	2.833	2.75	0.083	1	0.06
EE score	1	2	4.028	3.667	0.361	1	0.282
	1	3	4.028	3.667	0.361	1	0.282
	1	4	4.028	3.5	0.528	1	0.412
	1	5	4.028	3.083	0.944	0.222	0.737
	1	6	4.028	3.194	0.833	0.716	0.651
	1	7	4.028	3.194	0.833	0.716	0.651
	1	8	4.028	3.639	0.389	1	0.304
	1	9	4.028	3.611	0.417	1	0.325
	1	10	4.028	3.111	0.917	0.301	0.716
	1	11	4.028	3.083	0.944	0.222	0.737
	1	12	4.028	3.5	0.528	1	0.412
	1	13	4.028	3.528	0.5	1	0.39
	1	14	4.028	3.278	0.75	1	0.585
	1	15	4.028	2.972	1.056	0.061	0.824
	1	16	4.028	3.111	0.917	0.301	0.716
	2	3	3.667	3.667	0	1	0
	2	4	3.667	3.5	0.167	1	0.13
	2	5	3.667	3.083	0.583	1	0.455
	2	6	3.667	3.194	0.472	1	0.369
	2	7	3.667	3.194	0.472	1	0.369
	2	8	3.667	3.639	0.028	1	0.022
	2	9	3.667	3.611	0.056	1	0.043
	2	10	3.667	3.111	0.556	1	0.434
	2	11	3.667	3.083	0.583	1	0.455
	2	12	3.667	3.5	0.167	1	0.13
	2	13	3.667	3.528	0.139	1	0.108
	2	14	3.667	3.278	0.389	1	0.304
	2	15	3.667	2.972	0.694	1	0.542
	2	16	3.667	3.111	0.556	1	0.434
	3	4	3.667	3.5	0.167	1	0.13
	3	5	3.667	3.083	0.583	1	0.455
	3	6	3.667	3.194	0.472	1	0.369
	3	7	3.667	3.194	0.472	1	0.369
	3	8	3.667	3.639	0.028	1	0.022
	3	9	3.667	3.611	0.056	1	0.043
	3	10	3.667	3.111	0.556	1	0.434
	3	11	3.667	3.083	0.583	1	0.455
	3	12	3.667	3.5	0.167	1	0.13
	3	13	3.667	3.528	0.139	1	0.108
	3	14	3.667	3.278	0.389	1	0.304
	3	15	3.667	2.972	0.694	1	0.542
	3	16	3.667	3.111	0.556	1	0.434
	4	5	3.5	3.083	0.417	1	0.325
	4	6	3.5	3.194	0.306	1	0.239
	4	7	3.5	3.194	0.306	1	0.239
	4	8	3.5	3.639	-0.139	1	-0.108
	4	9	3.5	3.611	-0.111	1	-0.087
	4	10	3.5	3.111	0.389	1	0.304
	4	11	3.5	3.083	0.417	1	0.325
	4	12	3.5	3.5	0	1	0
	4	13	3.5	3.528	-0.028	1	-0.022
	4	14	3.5	3.278	0.222	1	0.173
	4	15	3.5	2.972	0.528	1	0.412
	4	16	3.5	3.111	0.389	1	0.304
	5	6	3.083	3.194	-0.111	1	-0.087
	5	7	3.083	3.194	-0.111	1	-0.087
	5	8	3.083	3.639	-0.556	1	-0.434
	5	9	3.083	3.611	-0.528	1	-0.412
	5	10	3.083	3.111	-0.028	1	-0.022
	5	11	3.083	3.083	0	1	0
	5	12	3.083	3.5	-0.417	1	-0.325
	5	13	3.083	3.528	-0.444	1	-0.347
	5	14	3.083	3.278	-0.194	1	-0.152
	5	15	3.083	2.972	0.111	1	0.087
	5	16	3.083	3.111	-0.028	1	-0.022
	6	7	3.194	3.194	0	1	0
	6	8	3.194	3.639	-0.444	1	-0.347
	6	9	3.194	3.611	-0.417	1	-0.325
	6	10	3.194	3.111	0.083	1	0.065
	6	11	3.194	3.083	0.111	1	0.087
	6	12	3.194	3.5	-0.306	1	-0.239
	6	13	3.194	3.528	-0.333	1	-0.26
	6	14	3.194	3.278	-0.083	1	-0.065
	6	15	3.194	2.972	0.222	1	0.173
	6	16	3.194	3.111	0.083	1	0.065
	7	8	3.194	3.639	-0.444	1	-0.347
	7	9	3.194	3.611	-0.417	1	-0.325
	7	10	3.194	3.111	0.083	1	0.065
	7	11	3.194	3.083	0.111	1	0.087
	7	12	3.194	3.5	-0.306	1	-0.239
	7	13	3.194	3.528	-0.333	1	-0.26
	7	14	3.194	3.278	-0.083	1	-0.065
	7	15	3.194	2.972	0.222	1	0.173
	7	16	3.194	3.111	0.083	1	0.065
	8	9	3.639	3.611	0.028	1	0.022
	8	10	3.639	3.111	0.528	1	0.412
	8	11	3.639	3.083	0.556	1	0.434
	8	12	3.639	3.5	0.139	1	0.108
	8	13	3.639	3.528	0.111	1	0.087
	8	14	3.639	3.278	0.361	1	0.282
	8	15	3.639	2.972	0.667	1	0.52
	8	16	3.639	3.111	0.528	1	0.412
	9	10	3.611	3.111	0.5	1	0.39
	9	11	3.611	3.083	0.528	1	0.412
	9	12	3.611	3.5	0.111	1	0.087
	9	13	3.611	3.528	0.083	1	0.065
	9	14	3.611	3.278	0.333	1	0.26
	9	15	3.611	2.972	0.639	1	0.499
	9	16	3.611	3.111	0.5	1	0.39
	10	11	3.111	3.083	0.028	1	0.022
	10	12	3.111	3.5	-0.389	1	-0.304
	10	13	3.111	3.528	-0.417	1	-0.325
	10	14	3.111	3.278	-0.167	1	-0.13
	10	15	3.111	2.972	0.139	1	0.108
	10	16	3.111	3.111	0	1	0
	11	12	3.083	3.5	-0.417	1	-0.325
	11	13	3.083	3.528	-0.444	1	-0.347
	11	14	3.083	3.278	-0.194	1	-0.152
	11	15	3.083	2.972	0.111	1	0.087
	11	16	3.083	3.111	-0.028	1	-0.022
	12	13	3.5	3.528	-0.028	1	-0.022
	12	14	3.5	3.278	0.222	1	0.173
	12	15	3.5	2.972	0.528	1	0.412
	12	16	3.5	3.111	0.389	1	0.304
	13	14	3.528	3.278	0.25	1	0.195
	13	15	3.528	2.972	0.556	1	0.434
	13	16	3.528	3.111	0.417	1	0.325
	14	15	3.278	2.972	0.306	1	0.239
	14	16	3.278	3.111	0.167	1	0.13
	15	16	2.972	3.111	-0.139	1	-0.108
* p<0.05 ** p<0.01

## Sheet: Effect size Indicator
Effect size Indicator
analysis item	Sum of Squares Between(SSB)	Total Sum of Squares(SST)	partial eta squared(Partial η2)	Cohen's f value
SO score	151.222	986	0.153	0.426
IR score	47.359	717.109	0.066	0.266
MF score	51.998	1118.86	0.046	0.221
EE score	47.549	966.437	0.049	0.227

## Sheet: ANOVA process value
ANOVA intermediate process value
title	difference	sum of squares	degrees of freedom	mean square	F	p-value
SO score	Inter-group	151.222	15	10.081	6.763	0
	intra-group	834.778	560	1.491
	total	986	575
IR score	Inter-group	47.359	15	3.157	2.64	0.001
	intra-group	669.75	560	1.196
	total	717.109	575
MF score	Inter-group	51.998	15	3.467	1.82	0.029
	intra-group	1066.86	560	1.905
	total	1118.86	575
EE score	Inter-group	47.549	15	3.17	1.932	0.018
	intra-group	918.889	560	1.641
	total	966.437	575

## Sheet: ANOVA result (normal) 
ANOVA result (normal)
item	hug type	sample counts	Mean	S.D.	F	p
SO score	1	36	1.83	1.03	6.763	0.000**
	2	36	2.67	1.35
	3	36	2.33	1.43
	4	36	1.89	1.24
	5	36	2.08	1.18
	6	36	2.11	1.28
	7	36	2.03	1.16
	8	36	2.92	1.42
	9	36	1.81	1.06
	10	36	3.83	1.25
	11	36	2.06	1.15
	12	36	1.89	0.92
	13	36	2.58	1.18
	14	36	2.08	1.11
	15	36	2.69	1.31
	16	36	2.53	1.34
	total	576	2.33	1.31
IR score	1	36	4.33	0.89	2.64	0.001**
	2	36	4.28	0.74
	3	36	4.36	0.83
	4	36	3.89	1.19
	5	36	3.78	1.22
	6	36	3.75	1.32
	7	36	3.69	1.31
	8	36	3.86	1.07
	9	36	4.22	1.05
	10	36	3.5	1.13
	11	36	4.11	1.14
	12	36	4.28	0.97
	13	36	4.11	0.89
	14	36	3.56	1.3
	15	36	3.61	1.23
	16	36	3.75	1
	total	576	3.94	1.12
MF score	1	36	2.53	1.34	1.82	0.029*
	2	36	2.72	1.26
	3	36	2.94	1.33
	4	36	2.47	1.48
	5	36	2.5	1.4
	6	36	2.89	1.39
	7	36	2.78	1.48
	8	36	2.39	1.42
	9	36	2.39	1.36
	10	36	2.5	1.42
	11	36	3.19	1.35
	12	36	2.22	1.27
	13	36	2.14	1.25
	14	36	3.17	1.46
	15	36	2.83	1.38
	16	36	2.75	1.46
	total	576	2.65	1.39
EE score	1	36	4.03	1.03	1.932	0.018*
	2	36	3.67	1.04
	3	36	3.67	1.37
	4	36	3.5	1.36
	5	36	3.08	1.18
	6	36	3.19	1.37
	7	36	3.19	1.28
	8	36	3.64	1.25
	9	36	3.61	1.32
	10	36	3.11	1.35
	11	36	3.08	1.4
	12	36	3.5	1.3
	13	36	3.53	1.42
	14	36	3.28	1.28
	15	36	2.97	1.38
	16	36	3.11	1.06
	total	576	3.39	1.3
* p<0.05 ** p<0.01

## Sheet: ANOVA result (simplified ) 
ANOVA result (simplified )
Hug type (mean ± S.D.)	SO score	IR score	MF score	EE score
1.0(n=36)	1.83±1.03	4.33±0.89	2.53±1.34	4.03±1.03
2.0(n=36)	2.67±1.35	4.28±0.74	2.72±1.26	3.67±1.04
3.0(n=36)	2.33±1.43	4.36±0.83	2.94±1.33	3.67±1.37
4.0(n=36)	1.89±1.24	3.89±1.19	2.47±1.48	3.50±1.36
5.0(n=36)	2.08±1.18	3.78±1.22	2.50±1.40	3.08±1.18
6.0(n=36)	2.11±1.28	3.75±1.32	2.89±1.39	3.19±1.37
7.0(n=36)	2.03±1.16	3.69±1.31	2.78±1.48	3.19±1.28
8.0(n=36)	2.92±1.42	3.86±1.07	2.39±1.42	3.64±1.25
9.0(n=36)	1.81±1.06	4.22±1.05	2.39±1.36	3.61±1.32
10.0(n=36)	3.83±1.25	3.50±1.13	2.50±1.42	3.11±1.35
11.0(n=36)	2.06±1.15	4.11±1.14	3.19±1.35	3.08±1.40
12.0(n=36)	1.89±0.92	4.28±0.97	2.22±1.27	3.50±1.30
13.0(n=36)	2.58±1.18	4.11±0.89	2.14±1.25	3.53±1.42
14.0(n=36)	2.08±1.11	3.56±1.30	3.17±1.46	3.28±1.28
15.0(n=36)	2.69±1.31	3.61±1.23	2.83±1.38	2.97±1.38
16.0(n=36)	2.53±1.34	3.75±1.00	2.75±1.46	3.11±1.06
F	6.763	2.64	1.82	1.932
p	0.000**	0.001**	0.029*	0.018*
* p<0.05 ** p<0.01
