# Supplementary material for: A HUG taxonomy of humans with potential in human–robot hugs
Source: Sci Rep. 2024 Jun 20;14:14212. doi: 10.1038/s41598-024-64825-8 (PMC11190144; doi:10.1038/s41598-024-64825-8)
Supplement: Supplementary file 4 — Supplementary Information 4. [file 41598_2024_64825_MOESM4_ESM.zip › Bonferroni-scenarios.xls]

## Sheet: ANOVA table
ANOVA table
	scenarios (mean ± S.D.)				F	p
	SO(n=36)	IR(n=36)	MF(n=36)	EE(n=36)
hug type 1 score	1.83±1.03	4.33±0.89	2.53±1.34	4.03±1.03	43.672	0.000**
hug type 2 score	2.67±1.35	4.28±0.74	2.72±1.26	3.67±1.04	17.338	0.000**
hug type 3 score	2.33±1.43	4.36±0.83	2.94±1.33	3.67±1.37	17.374	0.000**
hug type 4 score	1.89±1.24	3.89±1.19	2.47±1.48	3.50±1.36	17.395	0.000**
hug type 5 score	2.08±1.18	3.78±1.22	2.50±1.40	3.08±1.18	12.482	0.000**
hug type 6 score	2.11±1.28	3.75±1.32	2.89±1.39	3.19±1.37	9.365	0.000**
hug type 7 score	2.03±1.16	3.69±1.31	2.78±1.48	3.19±1.28	10.419	0.000**
hug type 8 score	2.92±1.42	3.86±1.07	2.39±1.42	3.64±1.25	9.741	0.000**
hug type 9 score	1.81±1.06	4.22±1.05	2.39±1.36	3.61±1.32	30.354	0.000**
hug type 10 score	3.83±1.25	3.50±1.13	2.50±1.42	3.11±1.35	7.046	0.000**
hug type 11 score	2.06±1.15	4.11±1.14	3.19±1.35	3.08±1.40	15.926	0.000**
hug type 12 score	1.89±0.92	4.28±0.97	2.22±1.27	3.50±1.30	35.102	0.000**
hug type 13 score	2.58±1.18	4.11±0.89	2.14±1.25	3.53±1.42	19.965	0.000**
hug type 14 score	2.08±1.11	3.56±1.30	3.17±1.46	3.28±1.28	8.995	0.000**
hug type 15 score	2.69±1.31	3.61±1.23	2.83±1.38	2.97±1.38	3.36	0.021*
hug type 16 score	2.53±1.34	3.75±1.00	2.75±1.46	3.11±1.06	6.779	0.000**
* p<0.05 ** p<0.01

## Sheet: Post hoc multiple comparison
Post hoc multiple comparison results
	(I)title	(J)title	(I)mean	(J)mean	(I-J)Mean difference	p	Cohen's d value
hug type 1 score	1	2	1.833	4.333	-2.5	0.000**	-2.303
	1	3	1.833	2.528	-0.694	0.045*	-0.64
	1	4	1.833	4.028	-2.194	0.000**	-2.022
	2	3	4.333	2.528	1.806	0.000**	1.663
	2	4	4.333	4.028	0.306	1	0.282
	3	4	2.528	4.028	-1.5	0.000**	-1.382
hug type 2 score	1	2	2.667	4.278	-1.611	0.000**	-1.435
	1	3	2.667	2.722	-0.056	1	-0.049
	1	4	2.667	3.667	-1	0.001**	-0.891
	2	3	4.278	2.722	1.556	0.000**	1.386
	2	4	4.278	3.667	0.611	0.134	0.544
	3	4	2.722	3.667	-0.944	0.003**	-0.841
hug type 3 score	1	2	2.333	4.361	-2.028	0.000**	-1.602
	1	3	2.333	2.944	-0.611	0.254	-0.483
	1	4	2.333	3.667	-1.333	0.000**	-1.054
	2	3	4.361	2.944	1.417	0.000**	1.119
	2	4	4.361	3.667	0.694	0.128	0.549
	3	4	2.944	3.667	-0.722	0.1	-0.571
hug type 4 score	1	2	1.889	3.889	-2	0.000**	-1.512
	1	3	1.889	2.472	-0.583	0.381	-0.441
	1	4	1.889	3.5	-1.611	0.000**	-1.218
	2	3	3.889	2.472	1.417	0.000**	1.071
	2	4	3.889	3.5	0.389	1	0.294
	3	4	2.472	3.5	-1.028	0.007**	-0.777
hug type 5 score	1	2	2.083	3.778	-1.694	0.000**	-1.356
	1	3	2.083	2.5	-0.417	0.957	-0.333
	1	4	2.083	3.083	-1	0.005**	-0.8
	2	3	3.778	2.5	1.278	0.000**	1.022
	2	4	3.778	3.083	0.694	0.119	0.556
	3	4	2.5	3.083	-0.583	0.298	-0.467
hug type 6 score	1	2	2.111	3.75	-1.639	0.000**	-1.223
	1	3	2.111	2.889	-0.778	0.09	-0.58
	1	4	2.111	3.194	-1.083	0.005**	-0.808
	2	3	3.75	2.889	0.861	0.043*	0.642
	2	4	3.75	3.194	0.556	0.485	0.414
	3	4	2.889	3.194	-0.306	1	-0.228
hug type 7 score	1	2	2.028	3.694	-1.667	0.000**	-1.272
	1	3	2.028	2.778	-0.75	0.099	-0.572
	1	4	2.028	3.194	-1.167	0.001**	-0.89
	2	3	3.694	2.778	0.917	0.021*	0.699
	2	4	3.694	3.194	0.5	0.647	0.382
	3	4	2.778	3.194	-0.417	1	-0.318
hug type 8 score	1	2	2.917	3.861	-0.944	0.015*	-0.728
	1	3	2.917	2.389	0.528	0.52	0.407
	1	4	2.917	3.639	-0.722	0.118	-0.556
	2	3	3.861	2.389	1.472	0.000**	1.134
	2	4	3.861	3.639	0.222	1	0.171
	3	4	2.389	3.639	-1.25	0.000**	-0.963
hug type 9 score	1	2	1.806	4.222	-2.417	0.000**	-2.007
	1	3	1.806	2.389	-0.583	0.25	-0.484
	1	4	1.806	3.611	-1.806	0.000**	-1.5
	2	3	4.222	2.389	1.833	0.000**	1.523
	2	4	4.222	3.611	0.611	0.198	0.508
	3	4	2.389	3.611	-1.222	0.000**	-1.015
hug type 10 score	1	2	3.833	3.5	0.333	1	0.258
	1	3	3.833	2.5	1.333	0.000**	1.03
	1	4	3.833	3.111	0.722	0.116	0.558
	2	3	3.5	2.5	1	0.008**	0.773
	2	4	3.5	3.111	0.389	1	0.3
	3	4	2.5	3.111	-0.611	0.283	-0.472
hug type 11 score	1	2	2.056	4.111	-2.056	0.000**	-1.626
	1	3	2.056	3.194	-1.139	0.001**	-0.901
	1	4	2.056	3.083	-1.028	0.004**	-0.813
	2	3	4.111	3.194	0.917	0.015*	0.725
	2	4	4.111	3.083	1.028	0.004**	0.813
	3	4	3.194	3.083	0.111	1	0.088
hug type 12 score	1	2	1.889	4.278	-2.389	0.000**	-2.119
	1	3	1.889	2.222	-0.333	1	-0.296
	1	4	1.889	3.5	-1.611	0.000**	-1.429
	2	3	4.278	2.222	2.056	0.000**	1.823
	2	4	4.278	3.5	0.778	0.024*	0.69
	3	4	2.222	3.5	-1.278	0.000**	-1.133
hug type 13 score	1	2	2.583	4.111	-1.528	0.000**	-1.273
	1	3	2.583	2.139	0.444	0.71	0.37
	1	4	2.583	3.528	-0.944	0.006**	-0.787
	2	3	4.111	2.139	1.972	0.000**	1.644
	2	4	4.111	3.528	0.583	0.246	0.486
	3	4	2.139	3.528	-1.389	0.000**	-1.157
hug type 14 score	1	2	2.083	3.556	-1.472	0.000**	-1.139
	1	3	2.083	3.167	-1.083	0.003**	-0.838
	1	4	2.083	3.278	-1.194	0.001**	-0.924
	2	3	3.556	3.167	0.389	1	0.301
	2	4	3.556	3.278	0.278	1	0.215
	3	4	3.167	3.278	-0.111	1	-0.086
hug type 15 score	1	2	2.694	3.611	-0.917	0.024*	-0.691
	1	3	2.694	2.833	-0.139	1	-0.105
	1	4	2.694	2.972	-0.278	1	-0.209
	2	3	3.611	2.833	0.778	0.084	0.587
	2	4	3.611	2.972	0.639	0.257	0.482
	3	4	2.833	2.972	-0.139	1	-0.105
hug type 16 score	1	2	2.528	3.75	-1.222	0.000**	-0.993
	1	3	2.528	2.75	-0.222	1	-0.181
	1	4	2.528	3.111	-0.583	0.277	-0.474
	2	3	3.75	2.75	1	0.004**	0.813
	2	4	3.75	3.111	0.639	0.176	0.519
	3	4	2.75	3.111	-0.361	1	-0.293
* p<0.05 ** p<0.01

## Sheet: Effect size Indicator
Effect size Indicator
analysis item	Sum of Squares Between(SSB)	Total Sum of Squares(SST)	partial eta squared(Partial η2)	Cohen's f value
hug type 1 score	154.361	319.306	0.483	0.967
hug type 2 score	65.556	242	0.271	0.61
hug type 3 score	83.465	307.66	0.271	0.61
hug type 4 score	91.354	336.438	0.272	0.611
hug type 5 score	58.5	277.222	0.211	0.517
hug type 6 score	50.472	301.972	0.167	0.448
hug type 7 score	53.688	294.16	0.183	0.473
hug type 8 score	49.243	285.16	0.173	0.457
hug type 9 score	132.021	334.993	0.394	0.806
hug type 10 score	35.417	269.972	0.131	0.389
hug type 11 score	76.389	300.222	0.254	0.584
hug type 12 score	133.889	311.889	0.429	0.867
hug type 13 score	86.243	287.826	0.3	0.654
hug type 14 score	45.076	278.937	0.162	0.439
hug type 15 score	17.722	263.889	0.067	0.268
hug type 16 score	30.799	242.826	0.127	0.381

## Sheet: ANOVA process value
ANOVA intermediate process value
title	difference	sum of squares	degrees of freedom	mean square	F	p-value
hug type 1 score	Inter-group	154.361	3	51.454	43.672	0
	intra-group	164.944	140	1.178
	total	319.306	143
hug type 2 score	Inter-group	65.556	3	21.852	17.338	0
	intra-group	176.444	140	1.26
	total	242	143
hug type 3 score	Inter-group	83.465	3	27.822	17.374	0
	intra-group	224.194	140	1.601
	total	307.66	143
hug type 4 score	Inter-group	91.354	3	30.451	17.395	0
	intra-group	245.083	140	1.751
	total	336.438	143
hug type 5 score	Inter-group	58.5	3	19.5	12.482	0
	intra-group	218.722	140	1.562
	total	277.222	143
hug type 6 score	Inter-group	50.472	3	16.824	9.365	0
	intra-group	251.5	140	1.796
	total	301.972	143
hug type 7 score	Inter-group	53.688	3	17.896	10.419	0
	intra-group	240.472	140	1.718
	total	294.16	143
hug type 8 score	Inter-group	49.243	3	16.414	9.741	0
	intra-group	235.917	140	1.685
	total	285.16	143
hug type 9 score	Inter-group	132.021	3	44.007	30.354	0
	intra-group	202.972	140	1.45
	total	334.993	143
hug type 10 score	Inter-group	35.417	3	11.806	7.046	0
	intra-group	234.556	140	1.675
	total	269.972	143
hug type 11 score	Inter-group	76.389	3	25.463	15.926	0
	intra-group	223.833	140	1.599
	total	300.222	143
hug type 12 score	Inter-group	133.889	3	44.63	35.102	0
	intra-group	178	140	1.271
	total	311.889	143
hug type 13 score	Inter-group	86.243	3	28.748	19.965	0
	intra-group	201.583	140	1.44
	total	287.826	143
hug type 14 score	Inter-group	45.076	3	15.025	8.995	0
	intra-group	233.861	140	1.67
	total	278.937	143
hug type 15 score	Inter-group	17.722	3	5.907	3.36	0.021
	intra-group	246.167	140	1.758
	total	263.889	143
hug type 16 score	Inter-group	30.799	3	10.266	6.779	0
	intra-group	212.028	140	1.514
	total	242.826	143

## Sheet: ANOVA result (normal)
ANOVA result (normal)
item	scenario	sample counts	Mean	S.D.	F	p
hug type 1 score	1	36	1.83	1.03	43.672	0.000**
	2	36	4.33	0.89
	3	36	2.53	1.34
	4	36	4.03	1.03
	total	144	3.18	1.49
hug type 2 score	1	36	2.67	1.35	17.338	0.000**
	2	36	4.28	0.74
	3	36	2.72	1.26
	4	36	3.67	1.04
	total	144	3.33	1.3
hug type 3 score	1	36	2.33	1.43	17.374	0.000**
	2	36	4.36	0.83
	3	36	2.94	1.33
	4	36	3.67	1.37
	total	144	3.33	1.47
hug type 4 score	1	36	1.89	1.24	17.395	0.000**
	2	36	3.89	1.19
	3	36	2.47	1.48
	4	36	3.5	1.36
	total	144	2.94	1.53
hug type 5 score	1	36	2.08	1.18	12.482	0.000**
	2	36	3.78	1.22
	3	36	2.5	1.4
	4	36	3.08	1.18
	total	144	2.86	1.39
hug type 6 score	1	36	2.11	1.28	9.365	0.000**
	2	36	3.75	1.32
	3	36	2.89	1.39
	4	36	3.19	1.37
	total	144	2.99	1.45
hug type 7 score	1	36	2.03	1.16	10.419	0.000**
	2	36	3.69	1.31
	3	36	2.78	1.48
	4	36	3.19	1.28
	total	144	2.92	1.43
hug type 8 score	1	36	2.92	1.42	9.741	0.000**
	2	36	3.86	1.07
	3	36	2.39	1.42
	4	36	3.64	1.25
	total	144	3.2	1.41
hug type 9 score	1	36	1.81	1.06	30.354	0.000**
	2	36	4.22	1.05
	3	36	2.39	1.36
	4	36	3.61	1.32
	total	144	3.01	1.53
hug type 10 score	1	36	3.83	1.25	7.046	0.000**
	2	36	3.5	1.13
	3	36	2.5	1.42
	4	36	3.11	1.35
	total	144	3.24	1.37
hug type 11 score	1	36	2.06	1.15	15.926	0.000**
	2	36	4.11	1.14
	3	36	3.19	1.35
	4	36	3.08	1.4
	total	144	3.11	1.45
hug type 12 score	1	36	1.89	0.92	35.102	0.000**
	2	36	4.28	0.97
	3	36	2.22	1.27
	4	36	3.5	1.3
	total	144	2.97	1.48
hug type 13 score	1	36	2.58	1.18	19.965	0.000**
	2	36	4.11	0.89
	3	36	2.14	1.25
	4	36	3.53	1.42
	total	144	3.09	1.42
hug type 14 score	1	36	2.08	1.11	8.995	0.000**
	2	36	3.56	1.3
	3	36	3.17	1.46
	4	36	3.28	1.28
	total	144	3.02	1.4
hug type 15 score	1	36	2.69	1.31	3.36	0.021*
	2	36	3.61	1.23
	3	36	2.83	1.38
	4	36	2.97	1.38
	total	144	3.03	1.36
hug type 16 score	1	36	2.53	1.34	6.779	0.000**
	2	36	3.75	1
	3	36	2.75	1.46
	4	36	3.11	1.06
	total	144	3.03	1.3
* p<0.05 ** p<0.01

## Sheet: ANOVA result (simplified )
ANOVA result (simplified )
scenarios (mean ± S.D.)	hug type 1 score	hug type 2 score	hug type 3 score	hug type 4 score	hug type 5 score	hug type 6 score	hug type 7 score	hug type 8 score	hug type 9 score	hug type 10 score	hug type 11 score	hug type 12 score	hug type 13 score	hug type 14 score	hug type 15 score	hug type 16 score
SO(n=36)	1.83±1.03	2.67±1.35	2.33±1.43	1.89±1.24	2.08±1.18	2.11±1.28	2.03±1.16	2.92±1.42	1.81±1.06	3.83±1.25	2.06±1.15	1.89±0.92	2.58±1.18	2.08±1.11	2.69±1.31	2.53±1.34
IR(n=36)	4.33±0.89	4.28±0.74	4.36±0.83	3.89±1.19	3.78±1.22	3.75±1.32	3.69±1.31	3.86±1.07	4.22±1.05	3.50±1.13	4.11±1.14	4.28±0.97	4.11±0.89	3.56±1.30	3.61±1.23	3.75±1.00
MF(n=36)	2.53±1.34	2.72±1.26	2.94±1.33	2.47±1.48	2.50±1.40	2.89±1.39	2.78±1.48	2.39±1.42	2.39±1.36	2.50±1.42	3.19±1.35	2.22±1.27	2.14±1.25	3.17±1.46	2.83±1.38	2.75±1.46
EE(n=36)	4.03±1.03	3.67±1.04	3.67±1.37	3.50±1.36	3.08±1.18	3.19±1.37	3.19±1.28	3.64±1.25	3.61±1.32	3.11±1.35	3.08±1.40	3.50±1.30	3.53±1.42	3.28±1.28	2.97±1.38	3.11±1.06
F	43.672	17.338	17.374	17.395	12.482	9.365	10.419	9.741	30.354	7.046	15.926	35.102	19.965	8.995	3.36	6.779
p	0.000**	0.000**	0.000**	0.000**	0.000**	0.000**	0.000**	0.000**	0.000**	0.000**	0.000**	0.000**	0.000**	0.000**	0.021*	0.000**
* p<0.05 ** p<0.01
